# Supplementary material for: The Short Chain Fatty Acid Butyrate Imprints an Antimicrobial Program in Macrophages
Source: Immunity. 2019 Feb 19;50(2):432–445.e7. doi: 10.1016/j.immuni.2018.12.018 (PMC6382411; doi:10.1016/j.immuni.2018.12.018)
Supplement: Table S1. Cluster Marker Genes Common to Both Control and Butyrate Macrophages Refers to Figure 3 [file mmc2.xlsx]

## Sheet: Legend
Title	Description
cluster	Cluster of cells for which the gene was tested as a marker.
gene	Gene name tested as marker for the cluster of interest.
gene_id	Ensembl gene identifier.
p_val	MAST P-value.
p.adj	MAST P-value adjusted for multiple testing (Benjamini & Hochberg).
avg_logFC	Average log2 fold-change between the cluster of interest and the union of all other clusters.
pct.1	Percentage of cells expressing the gene of interest in the cluster of interest.
pct.2	Percentage of cells expressing the gene of interest in the union of all clusters except the one of interest.
cluster_mean	Mean expression level of the gene of interest in the cluster of interest.
other_mean	Mean expression level of the gene of interest in the union of all clusters except the one of interest.

## Sheet: Filtered markers
cluster	gene	gene_id	p_val	p.adj	avg_logFC	pct.1	pct.2	cluster_mean	other_mean
0	FTL	ENSG00000087086	9.9e-38	3.53e-35	0.572	1	1	7.62	7.06
0	H2AFZ	ENSG00000164032	1.58e-28	9.35e-27	-0.84	0.571	0.868	1.3	2.18
0	PSAP	ENSG00000197746	1.2e-27	6.11e-26	0.528	0.999	0.979	3.85	3.31
0	H3F3B	ENSG00000132475	1.17e-19	1.45e-18	-0.466	0.766	0.945	1.7	2.17
0	LGMN	ENSG00000100600	1.19e-19	1.45e-18	0.42	0.658	0.435	1.7	1.27
0	PFN1	ENSG00000108518	4.69e-16	3.27e-15	-0.381	0.964	0.993	2.63	3.01
0	B2M	ENSG00000166710	3.67e-15	1.45e-14	-0.434	1	1	4.24	4.68
0	HMGB1	ENSG00000189403	4.61e-13	1.19e-12	-0.615	0.427	0.714	0.923	1.57
0	MT2A	ENSG00000125148	6.41e-12	4.23e-11	-0.784	0.338	0.597	0.892	1.76
0	CHCHD2	ENSG00000106153	8.16e-11	1.61e-10	-0.397	0.825	0.941	1.8	2.21
0	SH3BGRL3	ENSG00000142669	2.36e-10	5.61e-10	-0.407	0.989	0.995	3.31	3.73
0	CD52	ENSG00000169442	5.8e-10	1.35e-09	-0.826	0.714	0.884	2.19	3.09
0	IL1RN	ENSG00000136689	1.37e-09	2.42e-09	-0.975	0.0928	0.374	0.294	1.37
0	HMGB2	ENSG00000164104	5.01e-09	8.49e-09	-0.532	0.104	0.316	0.233	0.8
0	ARPC2	ENSG00000163466	5.36e-09	9.02e-09	-0.462	0.822	0.932	1.9	2.37
0	LYZ	ENSG00000090382	5.93e-09	1.56e-08	-0.514	0.959	0.964	3.57	4.16
0	MGST1	ENSG00000008394	5.72e-09	2.58e-08	-0.486	0.194	0.481	0.426	0.925
0	HLA-C	ENSG00000204525	2.31e-08	8.94e-08	-0.517	0.768	0.916	1.71	2.24
0	CTSZ	ENSG00000101160	1.61e-07	5.16e-07	0.467	0.902	0.82	2.17	1.71
0	FABP5	ENSG00000164687	3.8e-07	5.38e-07	-0.853	0.572	0.741	1.75	2.61
0	HMGN2	ENSG00000198830	4.6e-07	6.35e-07	-0.616	0.453	0.743	1.01	1.67
0	ATP6V0B	ENSG00000117410	5.67e-07	7.74e-07	-0.579	0.52	0.776	1.13	1.74
0	RAP2B	ENSG00000181467	5.75e-07	1.6e-06	0.413	0.496	0.347	0.99	0.576
0	PSMB8	ENSG00000204264	9.18e-07	1.82e-06	-0.317	0.294	0.546	0.597	0.918
0	MARCKS	ENSG00000277443	1.27e-06	3.24e-06	0.419	0.682	0.516	1.44	1.03
0	RANBP1	ENSG00000099901	2.02e-06	3.66e-06	-0.358	0.188	0.446	0.385	0.745
0	CYBA	ENSG00000051523	2.33e-06	4.13e-06	-0.606	0.658	0.856	1.45	2.07
0	LSM4	ENSG00000130520	3.71e-06	4.84e-06	-0.373	0.461	0.723	0.907	1.28
0	MNDA	ENSG00000163563	2.65e-06	6.16e-06	-0.454	0.313	0.597	0.66	1.12
0	MANF	ENSG00000145050	3.53e-06	7.96e-06	-0.293	0.156	0.383	0.32	0.616
0	HLA-B	ENSG00000234745	6.78e-06	9.61e-06	-0.473	0.938	0.984	2.37	2.84
0	C3	ENSG00000125730	1.2e-05	1.51e-05	-0.477	0.108	0.354	0.263	0.774
0	APOE	ENSG00000130203	7.14e-06	1.57e-05	0.498	0.726	0.551	1.6	1.13
0	CD63	ENSG00000135404	1.31e-05	1.64e-05	-0.728	0.792	0.893	1.98	2.74
0	SRSF3	ENSG00000112081	1.35e-05	1.69e-05	-0.309	0.38	0.635	0.752	1.06
0	DUT	ENSG00000128951	1.66e-05	2.06e-05	-0.353	0.188	0.4	0.386	0.742
0	LY6E	ENSG00000160932	1.66e-05	3.41e-05	-0.427	0.376	0.653	0.814	1.25
0	S100A8	ENSG00000143546	2.26e-05	3.49e-05	-0.701	0.31	0.503	1.01	2.19
0	HMGN1	ENSG00000205581	2.61e-05	5.1e-05	-0.323	0.604	0.796	1.21	1.53
0	HIST1H4C	ENSG00000197061	8.35e-05	0.000101	-0.777	0.17	0.352	0.361	1.2
0	MYL6	ENSG00000092841	9.35e-05	0.000127	-0.397	0.908	0.961	2.26	2.66
0	PLAUR	ENSG00000011422	8.68e-05	0.000151	-0.536	0.279	0.557	0.643	1.22
0	PGAM1	ENSG00000171314	8.87e-05	0.000153	-0.4	0.4	0.668	0.823	1.23
0	TPI1	ENSG00000111669	0.00013	0.000173	-0.372	0.481	0.735	1.04	1.4
0	SEPP1	ENSG00000250722	0.000127	0.000214	0.549	0.367	0.17	0.963	0.416
0	PPP1CA	ENSG00000172531	0.000287	0.000347	-0.33	0.316	0.572	0.639	0.973
0	GLIPR2	ENSG00000122694	0.000342	0.000397	-0.479	0.316	0.592	0.655	1.14
0	MATK	ENSG00000007264	0.000257	0.000414	-0.429	0.119	0.351	0.26	0.698
0	TNFAIP2	ENSG00000185215	0.000409	0.000633	0.326	0.442	0.333	0.924	0.599
0	NDUFA4	ENSG00000189043	0.000515	0.000644	-0.331	0.732	0.878	1.53	1.86
0	CHI3L1	ENSG00000133048	0.000823	0.000941	-0.861	0.192	0.438	1.02	2.08
0	FKBP1A	ENSG00000088832	0.000939	0.00106	-0.336	0.684	0.852	1.4	1.74
0	ATP6V0E1	ENSG00000113732	0.00099	0.00121	-0.35	0.746	0.896	1.6	1.96
0	DYNLL1	ENSG00000088986	0.000978	0.00142	-0.284	0.696	0.856	1.47	1.76
0	LPL	ENSG00000175445	0.00299	0.00334	-0.625	0.166	0.429	0.503	1.14
0	IFI6	ENSG00000126709	0.00331	0.00368	-0.464	0.314	0.559	0.715	1.18
0	RAN	ENSG00000132341	0.00643	0.00708	-0.449	0.358	0.641	0.734	1.2
0	ATP5G1	ENSG00000159199	0.0072	0.00785	-0.289	0.385	0.626	0.759	1.05
0	CCL2	ENSG00000108691	0.00927	0.01	0.575	0.772	0.598	2.77	2.16
0	RP11-20G13.3	ENSG00000259590	0.00923	0.01	-0.588	0.0602	0.275	0.147	0.744
0	EVL	ENSG00000196405	0.0119	0.0127	-0.429	0.248	0.501	0.575	1.03
0	SMCO4	ENSG00000166002	0.0127	0.0151	-0.303	0.272	0.521	0.524	0.827
0	PSMA7	ENSG00000101182	0.0193	0.0206	-0.398	0.618	0.812	1.33	1.74
0	ATP5G3	ENSG00000154518	0.0196	0.0208	-0.348	0.668	0.833	1.42	1.77
0	MYDGF	ENSG00000074842	0.0245	0.0255	-0.408	0.385	0.639	0.797	1.22
0	RHOC	ENSG00000155366	0.0346	0.0362	-0.376	0.18	0.43	0.367	0.748
1	HLA-DRA	ENSG00000204287	8.71e-62	1.51e-59	-1.12	0.78	0.937	2	3.1
1	HLA-DPB1	ENSG00000223865	8.17e-33	8.93e-31	-1.11	0.601	0.854	1.32	2.41
1	FABP5	ENSG00000164687	1.73e-30	1.66e-29	1.18	0.974	0.61	3.08	2.05
1	SH3BGRL3	ENSG00000142669	3.66e-27	3e-25	0.754	1	0.99	4.13	3.38
1	IL1RN	ENSG00000136689	5.07e-25	3.03e-23	1.4	0.722	0.152	1.99	0.635
1	LPL	ENSG00000175445	2.9e-24	1.47e-22	1.17	0.828	0.213	1.73	0.63
1	RP11-20G13.3	ENSG00000259590	3.73e-24	1.63e-22	1.15	0.58	0.099	1.36	0.233
1	HLA-DRB1	ENSG00000196126	5.49e-23	4.75e-22	-0.765	0.67	0.764	1.3	2.07
1	HLA-DPA1	ENSG00000231389	6.99e-23	5.92e-22	-0.784	0.581	0.768	1.18	1.95
1	MALAT1	ENSG00000251562	7.91e-22	7.63e-21	0.833	0.998	0.998	5.89	5.16
1	SPOCD1	ENSG00000134668	7.4e-22	2.85e-20	0.75	0.524	0.0822	0.9	0.143
1	CTSC	ENSG00000109861	1.27e-20	3.96e-19	-0.672	0.443	0.632	0.608	1.29
1	CD52	ENSG00000169442	6.79e-20	1.77e-18	1.16	0.992	0.756	3.58	2.46
1	ITM2B	ENSG00000136156	1.83e-19	4.01e-18	-0.59	0.608	0.713	0.905	1.51
1	PSAP	ENSG00000197746	3.25e-19	6.89e-18	-0.71	0.99	0.988	3.01	3.71
1	CD74	ENSG00000019582	3.62e-18	1.96e-17	-0.626	0.954	0.982	2.82	3.43
1	FUCA1	ENSG00000179163	5.55e-18	2.89e-17	-0.812	0.281	0.539	0.38	1.26
1	TPT1	ENSG00000133112	1.77e-18	3.42e-17	-0.594	1	0.999	3.11	3.71
1	OAZ1	ENSG00000104904	6.83e-18	1.28e-16	0.475	1	0.999	4.04	3.57
1	HLA-DMA	ENSG00000204257	2.24e-16	5.89e-16	-0.443	0.605	0.677	0.96	1.41
1	AQP9	ENSG00000103569	3.97e-16	1.91e-15	0.522	0.526	0.13	0.75	0.225
1	CCL2	ENSG00000108691	1.86e-16	3.2e-15	-1.27	0.344	0.734	1.27	2.64
1	HLA-DQB1	ENSG00000179344	1.53e-15	3.75e-15	-0.545	0.462	0.583	0.705	1.28
1	RGCC	ENSG00000102760	3.19e-16	5.23e-15	0.817	0.61	0.143	1.11	0.304
1	ZNF706	ENSG00000120963	2.43e-15	3.62e-14	0.662	0.948	0.68	2.08	1.42
1	EVL	ENSG00000196405	8.98e-15	1.23e-13	0.748	0.809	0.301	1.4	0.687
1	TKT	ENSG00000163931	3.59e-14	1.37e-13	-0.388	0.48	0.545	0.697	1.08
1	FKBP1A	ENSG00000088832	1.22e-14	1.56e-13	0.55	0.965	0.731	2.03	1.49
1	LDHB	ENSG00000111716	6.34e-14	2.35e-13	-0.338	0.49	0.502	0.688	1.03
1	RPLP2	ENSG00000177600	1.22e-13	4.31e-13	-0.389	1	1	3.3	3.7
1	ATF3	ENSG00000162772	6.44e-14	7.41e-13	0.63	0.436	0.0778	0.759	0.138
1	CRABP2	ENSG00000143320	7.28e-14	7.96e-13	0.676	0.468	0.101	1.29	0.583
1	LGMN	ENSG00000100600	3.71e-13	1.26e-12	-0.595	0.495	0.575	1.01	1.59
1	MATK	ENSG00000007264	1.77e-12	3.02e-12	0.725	0.642	0.17	1.07	0.377
1	MARCKS	ENSG00000277443	3.65e-13	3.63e-12	-0.727	0.353	0.636	0.599	1.34
1	TGFBI	ENSG00000120708	6.8e-13	6.47e-12	-0.748	0.378	0.626	0.599	1.34
1	AC093627.10	ENSG00000240859	2.07e-12	6.47e-12	0.388	0.392	0.087	0.514	0.128
1	ARPC2	ENSG00000163466	4.84e-12	7.69e-12	0.68	0.989	0.857	2.69	2.05
1	GLIPR2	ENSG00000122694	6.17e-12	9.64e-12	0.895	0.846	0.39	1.64	0.754
1	TIMP3	ENSG00000100234	2.17e-12	1.87e-11	0.8	0.288	0.051	0.965	0.139
1	HMG20B	ENSG00000064961	9.4e-12	2.48e-11	0.745	0.659	0.221	1.13	0.396
1	C9orf16	ENSG00000171159	3.6e-12	3.07e-11	0.531	0.93	0.687	1.92	1.39
1	HLA-DQA1	ENSG00000196735	2.12e-11	3.19e-11	-0.698	0.205	0.486	0.41	1.25
1	ST20	ENSG00000180953	7.33e-12	5.73e-11	0.531	0.469	0.108	0.712	0.178
1	LINC01010	ENSG00000236700	8.61e-12	6.57e-11	0.437	0.425	0.0955	0.599	0.149
1	MS4A6A	ENSG00000110077	1.2e-10	2.85e-10	-0.564	0.154	0.373	0.235	0.8
1	MFSD12	ENSG00000161091	5.27e-11	3.68e-10	0.75	0.702	0.252	1.23	0.488
1	TMEM91	ENSG00000142046	6.61e-11	4.57e-10	0.54	0.56	0.173	0.868	0.326
1	RPS12	ENSG00000112306	1.76e-10	4.61e-10	-0.407	1	1	3.41	3.83
1	GCHFR	ENSG00000137880	2.08e-10	4.76e-10	0.742	0.925	0.624	2.14	1.44
1	RNASE1	ENSG00000129538	1.92e-10	4.95e-10	-1.13	0.278	0.661	0.805	1.96
1	NUMB	ENSG00000133961	9.08e-11	6.2e-10	0.67	0.725	0.26	1.15	0.483
1	C3	ENSG00000125730	1.91e-10	1.23e-09	0.729	0.609	0.168	1.14	0.41
1	FTH1	ENSG00000167996	2.99e-10	1.87e-09	0.388	1	1	6.31	5.92
1	CD48	ENSG00000117091	1.08e-09	2.54e-09	-0.284	0.493	0.498	0.666	0.948
1	EGR2	ENSG00000122877	6.63e-10	3.85e-09	0.371	0.427	0.128	0.591	0.22
1	S100A11	ENSG00000163191	7.7e-10	4.4e-09	0.445	1	0.988	3.54	3.09
1	LY6E	ENSG00000160932	4.92e-09	1.04e-08	0.651	0.83	0.455	1.57	0.929
1	MRAS	ENSG00000158186	2.57e-09	1.29e-08	0.505	0.615	0.203	0.86	0.361
1	APOE	ENSG00000130203	3.86e-09	1.88e-08	-0.589	0.554	0.668	0.887	1.49
1	GNG5	ENSG00000174021	5.68e-09	2.68e-08	0.429	0.959	0.781	2.01	1.58
1	CD83	ENSG00000112149	1.92e-08	3.59e-08	0.419	0.548	0.166	0.728	0.317
1	BCL2A1	ENSG00000140379	8.11e-09	3.72e-08	0.749	0.774	0.248	1.4	0.674
1	RPS11	ENSG00000142534	8.2e-09	3.74e-08	-0.351	0.995	0.994	2.51	2.87
1	RNASE6	ENSG00000169413	1.67e-08	7.25e-08	-0.326	0.356	0.417	0.505	0.827
1	FAM20C	ENSG00000177706	3.12e-08	1.24e-07	0.47	0.545	0.207	0.855	0.382
1	ARPC1B	ENSG00000130429	8.89e-08	1.58e-07	0.448	0.989	0.97	3.09	2.67
1	EIF3E	ENSG00000104408	1.19e-07	2.07e-07	-0.381	0.605	0.661	0.938	1.33
1	UBTD1	ENSG00000165886	1.38e-07	2.95e-07	0.446	0.493	0.147	0.687	0.239
1	ST6GALNAC4	ENSG00000136840	9.56e-08	3.41e-07	0.418	0.431	0.119	0.616	0.195
1	MMP9	ENSG00000100985	5.01e-07	7.91e-07	-0.578	0.476	0.652	1.12	1.78
1	LCP1	ENSG00000136167	2.67e-07	8.81e-07	0.529	0.92	0.603	1.72	1.19
1	SAMSN1	ENSG00000155307	6.53e-07	1.03e-06	-0.367	0.214	0.336	0.277	0.657
1	ASPHD1	ENSG00000174939	3.46e-07	1.11e-06	0.325	0.309	0.0642	0.413	0.0863
1	SH3BGRL	ENSG00000131171	3.54e-07	1.13e-06	0.536	0.952	0.659	1.87	1.34
1	RPS15A	ENSG00000134419	9.08e-07	1.4e-06	-0.385	0.998	0.998	2.89	3.28
1	FCGR2A	ENSG00000143226	1.73e-06	2.54e-06	-0.353	0.158	0.298	0.219	0.574
1	RPS13	ENSG00000110700	1.88e-06	2.72e-06	-0.381	0.998	0.998	2.77	3.16
1	MYO1F	ENSG00000142347	2.03e-06	2.89e-06	0.439	0.788	0.412	1.2	0.751
1	RPL10	ENSG00000147403	1.17e-06	3.39e-06	-0.429	1	1	3.51	3.94
1	GNB2L1	ENSG00000204628	1.69e-06	4.7e-06	-0.423	0.961	0.973	2.24	2.67
1	TSC22D1	ENSG00000102804	1.78e-06	4.92e-06	0.664	0.525	0.141	1.03	0.351
1	GTF3A	ENSG00000122034	1.88e-06	5.19e-06	0.419	0.856	0.534	1.43	1.01
1	LGALS2	ENSG00000100079	3.59e-06	5.33e-06	0.638	0.727	0.401	1.59	0.922
1	AP1S2	ENSG00000182287	4.47e-06	6.06e-06	-0.356	0.494	0.53	0.667	1.03
1	NUPR1	ENSG00000176046	3.16e-06	8.4e-06	-0.629	0.0388	0.218	0.0641	0.714
1	TNFAIP2	ENSG00000185215	3.46e-06	9.05e-06	-0.424	0.292	0.405	0.408	0.835
1	HIF1A	ENSG00000100644	1.23e-05	1.59e-05	-0.387	0.376	0.465	0.512	0.899
1	UPP1	ENSG00000183696	6.99e-06	1.76e-05	0.423	0.629	0.271	0.931	0.514
1	ZMIZ1-AS1	ENSG00000224596	1.39e-05	1.78e-05	0.404	0.545	0.186	0.713	0.313
1	SMCO4	ENSG00000166002	7.29e-06	1.82e-05	0.463	0.722	0.34	1.06	0.603
1	OSBPL8	ENSG00000091039	7.35e-06	1.83e-05	0.406	0.658	0.307	0.976	0.566
1	HAVCR2	ENSG00000135077	1.32e-05	3.14e-05	0.623	0.704	0.294	1.17	0.56
1	ARRB2	ENSG00000141480	2.12e-05	4.9e-05	0.383	0.877	0.604	1.53	1.15
1	SLC11A1	ENSG00000018280	2.52e-05	5.74e-05	0.541	0.666	0.276	1.1	0.573
1	CHCHD6	ENSG00000159685	4.92e-05	6.38e-05	-0.525	0.125	0.262	0.248	0.844
1	KCTD12	ENSG00000178695	2.84e-05	6.4e-05	-0.458	0.557	0.624	0.766	1.23
1	RAP2B	ENSG00000181467	5.38e-05	6.58e-05	-0.368	0.368	0.439	0.481	0.865
1	CTSZ	ENSG00000101160	4.28e-05	9.26e-05	-0.567	0.83	0.87	1.48	2.04
1	RNF7	ENSG00000114125	4.44e-05	9.55e-05	0.376	0.824	0.522	1.32	0.948
1	UBE2J1	ENSG00000198833	5.06e-05	0.000108	0.384	0.547	0.202	0.729	0.346
1	FCN1	ENSG00000085265	8.77e-05	0.000111	-0.645	0.0795	0.253	0.157	0.919
1	CD81	ENSG00000110651	6.28e-05	0.000132	-0.32	0.564	0.594	0.83	1.15
1	NCF1	ENSG00000158517	9.86e-05	0.000197	-0.396	0.123	0.262	0.17	0.568
1	FAM213A	ENSG00000122378	0.000104	0.000208	0.501	0.776	0.422	1.34	0.846
1	RAC2	ENSG00000128340	0.000114	0.000225	0.562	0.831	0.421	1.47	0.916
1	ARPC5	ENSG00000162704	0.000269	0.000323	0.384	0.96	0.786	2.04	1.66
1	SEPP1	ENSG00000250722	0.000179	0.00034	-0.615	0.0998	0.302	0.147	0.798
1	EMP1	ENSG00000134531	0.000193	0.000362	0.605	0.817	0.396	1.42	0.818
1	RPL34	ENSG00000109475	0.000388	0.000435	-0.363	0.999	0.998	3	3.39
1	RPS19BP1	ENSG00000187051	0.000405	0.000453	0.366	0.883	0.65	1.58	1.22
1	C5AR1	ENSG00000197405	0.000254	0.000462	0.451	0.667	0.293	1.01	0.563
1	SH3GLB1	ENSG00000097033	0.000498	0.000499	0.454	0.722	0.336	1.08	0.634
1	MYDGF	ENSG00000074842	0.000799	0.00087	0.509	0.821	0.455	1.43	0.939
1	FGR	ENSG00000000938	0.000609	0.00102	0.433	0.644	0.26	0.933	0.499
1	CD4	ENSG00000010610	0.000688	0.00114	-0.296	0.474	0.512	0.668	0.965
1	LIMS1	ENSG00000169756	0.000768	0.00126	0.371	0.909	0.682	1.73	1.35
1	CCDC88A	ENSG00000115355	0.00112	0.00128	0.44	0.824	0.485	1.4	0.968
1	CTD-2336O2.1	ENSG00000253982	0.00103	0.00166	0.35	0.552	0.233	0.746	0.398
1	VSIG4	ENSG00000155659	0.0011	0.00176	-0.331	0.217	0.339	0.419	0.775
1	CXCL16	ENSG00000161921	0.00215	0.0024	0.394	0.641	0.28	0.907	0.515
1	LACC1	ENSG00000179630	0.00181	0.00276	-0.314	0.183	0.266	0.226	0.543
1	STAB1	ENSG00000010327	0.00214	0.00323	-0.447	0.132	0.288	0.181	0.646
1	ITGB1BP1	ENSG00000119185	0.00241	0.00359	0.745	0.815	0.416	1.65	0.887
1	C1QA	ENSG00000173372	0.00266	0.00394	-0.657	0.225	0.404	0.508	1.29
1	PLEK	ENSG00000115956	0.00298	0.00434	0.494	0.79	0.448	1.45	0.987
1	CYCS	ENSG00000172115	0.00406	0.00577	0.404	0.795	0.475	1.32	0.927
1	ZFP36L1	ENSG00000185650	0.00482	0.00678	-0.476	0.527	0.621	0.861	1.33
1	LITAF	ENSG00000189067	0.00575	0.00795	0.412	0.908	0.669	1.74	1.33
1	C1orf122	ENSG00000197982	0.00711	0.00963	0.445	0.859	0.522	1.47	1.03
1	ROCK1	ENSG00000067900	0.00739	0.00994	0.314	0.61	0.285	0.812	0.497
1	ATP1B1	ENSG00000143153	0.01	0.0103	0.32	0.455	0.182	0.656	0.332
1	POLR2J3	ENSG00000168255	0.0101	0.0104	0.378	0.698	0.352	1.01	0.65
1	TNNI2	ENSG00000130598	0.00798	0.0107	0.403	0.522	0.232	0.828	0.425
1	NDUFB9	ENSG00000147684	0.0105	0.0108	0.463	0.885	0.592	1.69	1.24
1	MGLL	ENSG00000074416	0.00874	0.0116	0.507	0.63	0.254	1.07	0.567
1	LIMD2	ENSG00000136490	0.0171	0.0216	0.328	0.628	0.311	0.92	0.589
1	UBASH3B	ENSG00000154127	0.0202	0.0253	0.403	0.466	0.159	0.682	0.278
1	ATP6V1F	ENSG00000128524	0.0303	0.0368	0.353	0.968	0.852	2.31	1.95
1	CYSTM1	ENSG00000120306	0.034	0.0409	0.404	0.794	0.451	1.25	0.847
2	FCN1	ENSG00000085265	4.04e-12	4.54e-10	1.22	0.632	0.158	1.78	0.503
2	S100A8	ENSG00000143546	6.21e-12	4.66e-10	1.4	0.684	0.352	2.72	1.1
2	LYZ	ENSG00000090382	5.72e-11	2.57e-09	0.835	0.98	0.96	4.56	3.61
2	STAT1	ENSG00000115415	2.75e-10	2.57e-09	0.532	0.619	0.485	1.54	1.02
2	CST3	ENSG00000101439	2.19e-09	7.05e-08	0.835	0.934	0.879	3.02	2.13
2	LGMN	ENSG00000100600	1.41e-07	4.46e-07	-0.907	0.202	0.62	0.571	1.64
2	LST1	ENSG00000204482	7.45e-07	1.16e-05	0.452	0.926	0.857	2.21	1.77
2	CTSD	ENSG00000117984	1.74e-06	2.17e-05	-0.613	0.921	0.972	2.52	3.16
2	RPL28	ENSG00000108107	3.8e-06	4.5e-05	0.353	1	1	3.7	3.34
2	S100A9	ENSG00000163220	2.51e-05	5.12e-05	1.25	0.948	0.852	3.43	2.18
2	CD74	ENSG00000019582	7.23e-06	6.52e-05	0.696	0.992	0.974	3.89	3.23
2	HLA-DPB1	ENSG00000223865	5.93e-06	6.52e-05	0.784	0.915	0.791	2.92	2.15
2	RPL10	ENSG00000147403	9.94e-06	8.29e-05	0.35	1	1	4.17	3.82
2	TIMP1	ENSG00000102265	1.09e-05	8.73e-05	0.424	0.37	0.2	0.85	0.425
2	NCF1	ENSG00000158517	3.47e-05	0.000211	0.465	0.404	0.212	0.901	0.433
2	RPL13	ENSG00000167526	3.85e-05	0.000217	0.336	1	1	4.1	3.76
2	CSTB	ENSG00000160213	4.63e-05	0.000237	-0.7	0.975	0.992	2.86	3.57
2	RPS3A	ENSG00000145425	6.69e-05	0.000314	0.328	1	0.999	3.56	3.23
2	RARRES3	ENSG00000133321	7.08e-05	0.000325	0.326	0.245	0.104	0.53	0.203
2	FABP5	ENSG00000164687	0.000105	0.000453	-1.08	0.484	0.689	1.31	2.36
2	FGL2	ENSG00000127951	0.000217	0.000775	0.409	0.48	0.291	0.982	0.561
2	GCHFR	ENSG00000137880	0.000224	0.000786	-0.562	0.49	0.696	1.06	1.62
2	TNFSF13B	ENSG00000102524	0.000233	0.000808	0.5	0.708	0.538	1.53	1.01
2	ITGB1BP1	ENSG00000119185	0.000892	0.00104	-0.483	0.298	0.501	0.591	1.12
2	HLA-DPA1	ENSG00000231389	0.000518	0.00153	0.545	0.858	0.715	2.29	1.78
2	FYB	ENSG00000082074	0.000588	0.00165	0.337	0.615	0.506	1.25	0.907
2	RPS6	ENSG00000137154	0.000718	0.00195	0.316	0.997	0.999	3.64	3.33
2	P2RY6	ENSG00000171631	0.000772	0.00206	0.279	0.174	0.0518	0.385	0.107
2	LGALS3	ENSG00000131981	0.000871	0.00226	-0.786	0.703	0.864	1.68	2.5
2	IER3	ENSG00000137331	0.00202	0.00231	0.394	0.593	0.444	1.36	0.973
2	TGFBI	ENSG00000120708	0.000974	0.00246	0.403	0.73	0.557	1.59	1.19
2	HLA-DQB1	ENSG00000179344	0.00102	0.00256	0.45	0.674	0.543	1.6	1.13
2	LIPA	ENSG00000107798	0.00122	0.00301	-0.515	0.667	0.798	1.58	2.1
2	SLC25A6	ENSG00000169100	0.0014	0.00327	0.272	0.927	0.906	2.27	2
2	LPL	ENSG00000175445	0.00149	0.00345	-0.688	0.0882	0.33	0.235	0.935
2	TYMP	ENSG00000025708	0.00193	0.00427	0.501	0.486	0.311	1.17	0.64
2	RPS27	ENSG00000177954	0.00244	0.00529	0.327	0.997	0.994	3.37	3.03
2	APOC1	ENSG00000130208	0.0037	0.00732	-0.737	0.784	0.944	3.21	3.84
2	MPEG1	ENSG00000197629	0.00461	0.00871	0.491	0.525	0.281	1.1	0.588
2	RP11-1143G9.4	ENSG00000257764	0.00926	0.0162	0.691	0.705	0.561	2.39	1.53
2	CTSL	ENSG00000135047	0.0102	0.0175	-0.62	0.259	0.528	0.652	1.26
2	RGCC	ENSG00000102760	0.0133	0.0217	-0.431	0.0362	0.234	0.0721	0.509
2	BCL2A1	ENSG00000140379	0.0153	0.0247	-0.473	0.142	0.352	0.369	0.87
2	ZFP36L1	ENSG00000185650	0.0172	0.0274	0.381	0.716	0.583	1.59	1.21
2	RPS27A	ENSG00000143947	0.0179	0.0283	0.311	1	0.998	3.56	3.25
2	HLA-DRA	ENSG00000204287	0.0184	0.029	0.523	0.968	0.898	3.39	2.92
2	HAMP	ENSG00000105697	0.0204	0.0316	-0.43	0.0905	0.286	0.242	0.681
2	GPNMB	ENSG00000136235	0.0222	0.0339	-0.543	0.694	0.881	1.66	2.2
3	HIST1H4C	ENSG00000197061	1.5e-65	8.55e-63	1.89	0.802	0.19	2.28	0.386
3	HMGB1	ENSG00000189403	1.73e-45	4.94e-43	1.18	0.918	0.524	2.22	1.07
3	KIAA0101	ENSG00000166803	8.12e-42	1.55e-39	1.54	0.842	0.0815	1.74	0.216
3	HMGN2	ENSG00000198830	4.33e-34	6.19e-32	1.18	0.915	0.554	2.32	1.17
3	PTMA	ENSG00000187514	1.09e-31	1.25e-29	0.791	1	0.988	3.66	2.87
3	H2AFV	ENSG00000105968	1.34e-31	1.26e-29	0.866	0.82	0.411	1.6	0.736
3	TOP2A	ENSG00000131747	1.54e-31	1.26e-29	1.09	0.583	0.0165	1.13	0.0404
3	MKI67	ENSG00000148773	1.13e-30	8.06e-29	1.06	0.615	0.0278	1.12	0.0587
3	TUBB	ENSG00000196230	8.71e-29	5.53e-27	1.17	0.958	0.67	2.57	1.4
3	DUT	ENSG00000128951	3.89e-28	2.23e-26	0.942	0.726	0.233	1.37	0.425
3	H2AFZ	ENSG00000164032	4.3e-28	2.24e-26	1.34	0.98	0.679	2.87	1.52
3	STMN1	ENSG00000117632	5.08e-27	2.42e-25	1.25	0.802	0.203	1.68	0.43
3	RRM2	ENSG00000171848	2.35e-26	9.6e-25	0.971	0.488	0.0145	0.999	0.0295
3	UBE2C	ENSG00000175063	2.24e-26	9.6e-25	0.887	0.473	0.013	0.916	0.0272
3	HMGB2	ENSG00000164104	3.13e-22	1.19e-20	1.27	0.749	0.134	1.55	0.28
3	SIVA1	ENSG00000184990	8.11e-22	2.9e-20	0.815	0.79	0.404	1.52	0.711
3	DEK	ENSG00000124795	3.48e-21	1.17e-19	0.831	0.845	0.419	1.59	0.77
3	CDK1	ENSG00000170312	5.9e-21	1.87e-19	0.657	0.392	0.0105	0.676	0.0189
3	BIRC5	ENSG00000089685	3.24e-20	9.65e-19	0.806	0.499	0.0253	0.866	0.0562
3	TK1	ENSG00000167900	3.5e-20	9.65e-19	0.815	0.52	0.0488	0.904	0.0909
3	TUBA1B	ENSG00000123416	3.54e-20	9.65e-19	1.03	0.992	0.826	3.43	2.42
3	SHCBP1	ENSG00000171241	1.46e-19	3.62e-18	0.436	0.332	0.0158	0.466	0.0311
3	CKS2	ENSG00000123975	4.67e-19	1.11e-17	1.08	0.705	0.184	1.41	0.323
3	ESCO2	ENSG00000171320	6.57e-19	1.5e-17	0.381	0.27	0.008	0.394	0.0139
3	TMEM106C	ENSG00000134291	2.38e-18	5.25e-17	0.816	0.636	0.134	1.05	0.238
3	CENPM	ENSG00000100162	5.43e-18	1.15e-16	0.7	0.46	0.028	0.749	0.0489
3	ASPM	ENSG00000066279	1.89e-17	3.86e-16	0.591	0.318	0.00625	0.603	0.011
3	MYBL2	ENSG00000101057	2.37e-17	4.67e-16	0.515	0.357	0.0118	0.536	0.0211
3	TYMS	ENSG00000176890	2.82e-17	5.38e-16	0.502	0.336	0.0132	0.527	0.026
3	TMPO	ENSG00000120802	9.32e-17	1.72e-15	0.684	0.527	0.121	0.891	0.214
3	AURKB	ENSG00000178999	2.53e-16	4.52e-15	0.538	0.343	0.00775	0.554	0.0152
3	PRC1	ENSG00000198901	8.91e-16	1.54e-14	0.626	0.404	0.0107	0.645	0.0182
3	CENPF	ENSG00000117724	1.39e-15	2.35e-14	0.783	0.453	0.0185	0.826	0.0399
3	CENPW	ENSG00000203760	2.82e-15	4.49e-14	0.677	0.515	0.108	0.856	0.182
3	CKS1B	ENSG00000173207	2.77e-15	4.49e-14	0.952	0.7	0.184	1.28	0.321
3	ANLN	ENSG00000011426	2.96e-15	4.57e-14	0.403	0.266	0.006	0.413	0.00982
3	HELLS	ENSG00000119969	4.15e-15	6.25e-14	0.545	0.331	0.0318	0.596	0.0529
3	PCNA	ENSG00000132646	1.21e-13	1.81e-13	0.662	0.436	0.0952	0.834	0.178
3	FAM111B	ENSG00000189057	1.54e-14	2.2e-13	0.423	0.252	0.009	0.436	0.014
3	NUSAP1	ENSG00000137804	8.73e-14	1.22e-12	0.724	0.454	0.0242	0.768	0.043
3	GTSE1	ENSG00000075218	2.21e-13	3.01e-12	0.565	0.359	0.00975	0.583	0.0171
3	MAD2L1	ENSG00000164109	4.41e-13	5.86e-12	0.37	0.257	0.0177	0.399	0.0284
3	RAD51AP1	ENSG00000111247	7.23e-13	9.4e-12	0.486	0.383	0.0503	0.571	0.0858
3	FOXM1	ENSG00000111206	2.63e-12	3.35e-11	0.417	0.308	0.012	0.437	0.0213
3	ZWINT	ENSG00000122952	3.46e-12	4.3e-11	0.572	0.413	0.044	0.645	0.073
3	DHFR	ENSG00000228716	6.21e-12	7.1e-11	0.59	0.413	0.0572	0.692	0.102
3	TPX2	ENSG00000088325	9.87e-12	1.11e-10	0.541	0.348	0.0102	0.561	0.0195
3	ARL6IP1	ENSG00000170540	1.05e-11	1.15e-10	0.664	0.661	0.402	1.39	0.73
3	ASF1B	ENSG00000105011	1.56e-11	1.69e-10	0.39	0.29	0.0242	0.427	0.0381
3	KIF11	ENSG00000138160	2.23e-11	2.36e-10	0.362	0.218	0.00375	0.37	0.00756
3	CCNF	ENSG00000162063	6.06e-11	6.19e-10	0.298	0.207	0.0065	0.308	0.0107
3	CEP55	ENSG00000138180	1.39e-10	1.35e-09	0.402	0.302	0.0155	0.433	0.0301
3	C21orf58	ENSG00000160298	1.56e-10	1.49e-09	0.33	0.212	0.0158	0.358	0.0284
3	CARHSP1	ENSG00000153048	1.65e-10	1.55e-09	0.582	0.586	0.23	0.966	0.389
3	CDKN3	ENSG00000100526	1.74e-10	1.61e-09	0.873	0.511	0.0492	0.987	0.103
3	DTYMK	ENSG00000168393	3.81e-10	3.31e-09	0.591	0.489	0.153	0.848	0.254
3	PTTG1	ENSG00000164611	4.07e-10	3.48e-09	0.817	0.471	0.0728	0.998	0.163
3	SMC4	ENSG00000113810	5.5e-10	4.56e-09	0.678	0.491	0.082	0.825	0.14
3	CENPN	ENSG00000166451	7.12e-10	5.82e-09	0.36	0.327	0.0548	0.451	0.0918
3	TCF19	ENSG00000137310	7.63e-10	6.15e-09	0.466	0.338	0.0278	0.507	0.0395
3	SNRPG	ENSG00000143977	6.1e-09	8.94e-09	0.449	0.832	0.638	1.62	1.17
3	CCNA2	ENSG00000145386	1.73e-09	1.34e-08	0.446	0.292	0.0075	0.458	0.0121
3	HMGB3	ENSG00000029993	3.04e-09	2.29e-08	0.469	0.367	0.0532	0.577	0.0972
3	NUCKS1	ENSG00000069275	4.34e-09	3.23e-08	0.704	0.743	0.394	1.4	0.695
3	TUBA1C	ENSG00000167553	7.08e-09	5.13e-08	0.762	0.686	0.337	1.38	0.62
3	UBE2S	ENSG00000108106	1.41e-08	1.01e-07	0.426	0.276	0.033	0.489	0.0636
3	RAD21	ENSG00000164754	1.57e-08	1.09e-07	0.533	0.55	0.203	0.894	0.36
3	ATAD2	ENSG00000156802	1.76e-08	1.21e-07	0.476	0.317	0.0282	0.525	0.0493
3	CLSPN	ENSG00000092853	3.65e-08	2.4e-07	0.427	0.291	0.0315	0.474	0.0474
3	SAT1	ENSG00000130066	5.37e-08	2.41e-07	-0.387	0.989	0.984	2.78	3.18
3	STRA13	ENSG00000169689	3.73e-08	2.41e-07	0.61	0.718	0.383	1.28	0.668
3	CKLF	ENSG00000217555	3.91e-08	2.49e-07	0.501	0.705	0.432	1.25	0.751
3	CDKN2C	ENSG00000123080	4.37e-08	2.72e-07	0.345	0.207	0.014	0.371	0.0261
3	CENPK	ENSG00000123219	4.95e-08	3.01e-07	0.289	0.256	0.0258	0.334	0.0447
3	RAN	ENSG00000132341	7.42e-08	3.34e-07	0.561	0.76	0.468	1.47	0.916
3	ANP32E	ENSG00000143401	8.4e-08	4.86e-07	0.544	0.5	0.142	0.792	0.246
3	SVIP	ENSG00000198168	9.94e-08	5.69e-07	0.373	0.352	0.0948	0.528	0.157
3	H2AFX	ENSG00000188486	1.35e-07	7.62e-07	0.385	0.226	0.0185	0.414	0.0297
3	FADS1	ENSG00000149485	1.55e-07	8.69e-07	0.489	0.585	0.279	1	0.522
3	RRM1	ENSG00000167325	1.64e-07	9.09e-07	0.373	0.294	0.0503	0.457	0.0842
3	TUBB4B	ENSG00000188229	1.7e-07	9.35e-07	0.576	0.469	0.192	0.937	0.358
3	SGOL1	ENSG00000129810	1.73e-07	9.4e-07	0.33	0.242	0.0102	0.348	0.0182
3	TACC3	ENSG00000013810	2.08e-07	1.11e-06	0.394	0.31	0.0435	0.47	0.0756
3	USP1	ENSG00000162607	3.48e-07	1.83e-06	0.415	0.375	0.0938	0.568	0.156
3	FEN1	ENSG00000168496	3.64e-07	1.89e-06	0.343	0.278	0.0445	0.417	0.0742
3	HNRNPA2B1	ENSG00000122566	4.15e-07	2.14e-06	0.467	0.865	0.642	1.68	1.22
3	CENPU	ENSG00000151725	6.74e-07	3.44e-06	0.406	0.31	0.0408	0.466	0.0603
3	RANBP1	ENSG00000099901	7.57e-07	3.8e-06	0.511	0.576	0.276	1.01	0.503
3	ICMT	ENSG00000116237	2.52e-06	1.19e-05	0.325	0.304	0.0858	0.478	0.153
3	KPNB1	ENSG00000108424	3.69e-06	1.7e-05	0.394	0.616	0.349	1	0.616
3	RPL39L	ENSG00000163923	3.87e-06	1.76e-05	0.463	0.44	0.105	0.643	0.181
3	MZT2A	ENSG00000173272	1.55e-05	1.88e-05	0.355	0.56	0.305	0.871	0.51
3	SMC2	ENSG00000136824	4.38e-06	1.97e-05	0.46	0.387	0.0638	0.565	0.104
3	BRI3BP	ENSG00000184992	5.53e-06	2.43e-05	0.347	0.38	0.121	0.563	0.216
3	KIF20B	ENSG00000138182	9.97e-06	4.19e-05	0.403	0.312	0.035	0.467	0.0624
3	ANP32B	ENSG00000136938	1.38e-05	5.58e-05	0.586	0.713	0.383	1.26	0.675
3	BRCA1	ENSG00000012048	1.4e-05	5.62e-05	0.344	0.273	0.0365	0.404	0.0586
3	HP1BP3	ENSG00000127483	1.55e-05	6.06e-05	0.415	0.474	0.239	0.821	0.407
3	MZT2B	ENSG00000152082	1.58e-05	6.16e-05	0.375	0.707	0.46	1.18	0.809
3	MIS18BP1	ENSG00000129534	2.25e-05	8.36e-05	0.379	0.405	0.146	0.627	0.248
3	PARP1	ENSG00000143799	8.63e-05	0.0001	0.369	0.47	0.24	0.789	0.425
3	NUDT1	ENSG00000106268	2.92e-05	0.000106	0.403	0.519	0.246	0.815	0.412
3	KPNA2	ENSG00000182481	4.24e-05	0.000147	0.649	0.444	0.108	0.834	0.181
3	RBBP7	ENSG00000102054	4.21e-05	0.000147	0.315	0.332	0.11	0.493	0.179
3	RPA3	ENSG00000106399	4.76e-05	0.000164	0.514	0.565	0.231	0.929	0.415
3	SET	ENSG00000119335	5.06e-05	0.000173	0.377	0.626	0.362	1.01	0.642
3	UQCC2	ENSG00000137288	8.52e-05	0.000278	0.34	0.655	0.416	1.04	0.704
3	LSM3	ENSG00000170860	8.72e-05	0.000283	0.404	0.733	0.494	1.26	0.856
3	CCDC34	ENSG00000109881	9.8e-05	0.000313	0.447	0.354	0.053	0.535	0.0861
3	NASP	ENSG00000132780	9.89e-05	0.000314	0.326	0.334	0.106	0.511	0.185
3	HNRNPA3	ENSG00000170144	0.000138	0.000423	0.32	0.629	0.435	1.08	0.76
3	LSM5	ENSG00000106355	0.000151	0.000458	0.477	0.738	0.493	1.35	0.872
3	NRGN	ENSG00000154146	0.000151	0.000458	0.376	0.389	0.134	0.609	0.234
3	LSM4	ENSG00000130520	0.000255	0.000726	0.483	0.816	0.56	1.52	1.03
3	HSP90AA1	ENSG00000080824	0.000292	0.00082	0.448	0.808	0.604	1.76	1.32
3	BARD1	ENSG00000138376	0.000314	0.000869	0.329	0.248	0.0485	0.414	0.0857
3	FAM111A	ENSG00000166801	0.000359	0.000968	0.511	0.422	0.0992	0.691	0.178
3	SNRNP25	ENSG00000161981	0.000368	0.000982	0.426	0.576	0.311	0.961	0.531
3	NACA	ENSG00000196531	0.000413	0.00109	-0.365	0.95	0.969	2.09	2.45
3	HMGN1	ENSG00000205581	0.000426	0.00111	0.377	0.847	0.68	1.71	1.33
3	ZDHHC12	ENSG00000160446	0.000659	0.0016	0.433	0.604	0.357	1.07	0.628
3	RHNO1	ENSG00000171792	0.00089	0.00209	0.298	0.342	0.108	0.478	0.18
3	CKAP4	ENSG00000136026	0.000909	0.00211	0.296	0.34	0.122	0.498	0.202
3	SKA2	ENSG00000182628	0.00132	0.0029	0.486	0.46	0.128	0.712	0.225
3	HNRNPAB	ENSG00000197451	0.00153	0.00326	0.401	0.446	0.162	0.674	0.273
3	LSM2	ENSG00000204392	0.00154	0.00327	0.277	0.547	0.356	0.888	0.612
3	CDC25B	ENSG00000101224	0.00191	0.0039	0.323	0.25	0.0518	0.412	0.0892
3	HCST	ENSG00000126264	0.002	0.00406	-0.348	0.773	0.822	1.61	1.97
3	DNMT1	ENSG00000130816	0.00216	0.0043	0.376	0.486	0.268	0.836	0.457
3	NCAPD2	ENSG00000010292	0.00312	0.00583	0.296	0.221	0.03	0.354	0.0583
3	RHEB	ENSG00000106615	0.00351	0.00641	0.408	0.696	0.458	1.23	0.82
3	MT2A	ENSG00000125148	0.00568	0.00933	0.56	0.659	0.442	1.86	1.32
3	IDH2	ENSG00000182054	0.00614	0.00992	0.378	0.514	0.279	0.869	0.486
3	SMC1A	ENSG00000072501	0.00697	0.0111	0.323	0.34	0.103	0.491	0.167
3	SNRPB	ENSG00000125835	0.0099	0.0146	0.306	0.563	0.362	0.966	0.661
3	CD37	ENSG00000104894	0.0157	0.022	-0.365	0.448	0.56	0.681	1.05
3	TNFSF13B	ENSG00000102524	0.021	0.0281	-0.389	0.462	0.576	0.751	1.14
3	VPS29	ENSG00000111237	0.0279	0.0357	0.294	0.661	0.486	1.19	0.902
3	DCK	ENSG00000156136	0.0292	0.037	0.284	0.352	0.122	0.491	0.207
3	HNRNPR	ENSG00000125944	0.0307	0.0389	0.316	0.458	0.229	0.707	0.39
4	CD63	ENSG00000135404	1.9e-71	7.84e-69	1.77	0.996	0.833	3.93	2.18
4	PRDX1	ENSG00000117450	3.64e-58	7.52e-56	1.44	0.998	0.751	3.01	1.58
4	ANXA2	ENSG00000182718	1.34e-46	1.84e-44	1.48	0.998	0.818	3.31	1.82
4	CD9	ENSG00000010278	5.34e-46	3.72e-44	1.71	0.977	0.655	3.16	1.45
4	CAPG	ENSG00000042493	8.55e-44	8.83e-42	1.41	0.996	0.812	3.21	1.79
4	CYBA	ENSG00000051523	2.94e-43	2.7e-41	1.38	0.994	0.738	3.01	1.63
4	TALDO1	ENSG00000177156	2.02e-40	1.12e-38	1.24	0.981	0.465	2.13	0.885
4	HLA-A	ENSG00000206503	1.84e-40	1.27e-38	1.28	1	0.94	3.57	2.29
4	LGALS3	ENSG00000131981	3.72e-36	2.2e-34	1.53	0.992	0.834	3.76	2.22
4	HLA-DRB1	ENSG00000196126	2.67e-34	3.38e-33	1.45	0.976	0.729	3.32	1.84
4	GSTO1	ENSG00000148834	2.78e-32	1.15e-30	1.15	0.975	0.572	2.28	1.14
4	HLA-B	ENSG00000234745	5.51e-30	1.98e-28	1.22	1	0.959	3.71	2.49
4	ITM2B	ENSG00000136156	1.26e-28	2.83e-27	0.795	0.963	0.679	2.17	1.39
4	UBC	ENSG00000150991	2.3e-28	7.06e-27	1.15	0.967	0.617	2.36	1.2
4	PSMB3	ENSG00000277791	4.71e-27	9.59e-26	1.01	0.924	0.36	1.7	0.685
4	MGST3	ENSG00000143198	1.22e-26	3.27e-25	1.05	0.978	0.599	2.23	1.18
4	MYL12B	ENSG00000118680	3.34e-26	8.36e-25	0.966	0.971	0.496	1.89	0.922
4	ARPC3	ENSG00000111229	3.45e-26	8.38e-25	0.978	0.982	0.719	2.41	1.43
4	UBB	ENSG00000170315	6.94e-26	1.32e-24	1.05	0.977	0.535	2.12	1.08
4	ATP6V0B	ENSG00000117410	6.1e-26	1.4e-24	1.14	0.988	0.626	2.51	1.37
4	HLA-DMA	ENSG00000204257	4.28e-24	5.83e-23	0.757	0.963	0.646	2.06	1.3
4	BLVRB	ENSG00000090013	4.9e-23	9.6e-22	1.09	0.962	0.521	2.12	1.03
4	EMP3	ENSG00000142227	2.35e-22	1.6e-21	0.889	0.952	0.539	1.89	1.01
4	CPVL	ENSG00000106066	3.65e-22	4.69e-21	0.877	0.733	0.135	1.14	0.256
4	MYL6	ENSG00000092841	2.9e-22	5.34e-21	1.03	0.996	0.929	3.39	2.37
4	CTSL	ENSG00000135047	5.04e-22	9.06e-21	1.38	0.942	0.46	2.39	1.03
4	CTSA	ENSG00000064601	6.32e-22	1.11e-20	0.86	0.896	0.45	1.68	0.827
4	S100A11	ENSG00000163191	7.02e-21	1.14e-19	0.804	1	0.989	3.9	3.09
4	TREM2	ENSG00000095970	2.19e-20	3.35e-19	1.21	0.933	0.435	2.14	0.934
4	MMP9	ENSG00000100985	2.98e-20	3.46e-19	1.34	0.878	0.612	2.87	1.49
4	B2M	ENSG00000166710	7.06e-20	6.75e-19	0.758	1	1	5.17	4.41
4	HLA-C	ENSG00000204525	4.8e-20	7.09e-19	1.24	0.996	0.831	3.12	1.86
4	ENO1	ENSG00000074800	6.84e-20	9.92e-19	1.19	0.98	0.626	2.43	1.25
4	CD68	ENSG00000129226	9.17e-20	1.01e-18	0.902	0.993	0.844	2.86	1.97
4	ACTB	ENSG00000075624	1.3e-19	1.79e-18	1.04	1	1	4.78	3.74
4	ACP5	ENSG00000102575	1.78e-19	2.37e-18	0.88	0.961	0.686	2.3	1.42
4	MS4A4A	ENSG00000110079	4.67e-19	4.93e-18	1.05	0.888	0.324	1.69	0.645
4	GRN	ENSG00000030582	7.85e-19	1.03e-17	0.924	0.981	0.855	2.8	1.91
4	MYL12A	ENSG00000101608	1.46e-18	1.89e-17	1.03	0.977	0.634	2.27	1.24
4	DAD1	ENSG00000129562	3.17e-17	1.53e-16	0.882	0.948	0.431	1.68	0.804
4	PPIB	ENSG00000166794	2.01e-17	1.82e-16	0.96	0.933	0.38	1.66	0.699
4	HLA-DRB5	ENSG00000198502	7.87e-17	3.7e-16	0.963	0.88	0.463	2.16	1.16
4	CTSS	ENSG00000163131	4.04e-17	4.71e-16	0.849	0.983	0.892	2.86	2.01
4	IGSF6	ENSG00000140749	4.14e-17	4.76e-16	1.03	0.953	0.563	2.28	1.21
4	PSMB1	ENSG00000008018	4.57e-17	5.18e-16	0.861	0.897	0.332	1.48	0.618
4	FCGRT	ENSG00000104870	2.12e-16	9.68e-16	0.812	0.924	0.473	1.72	0.905
4	PLD3	ENSG00000105223	3.89e-16	4.02e-15	1.14	0.97	0.612	2.37	1.23
4	GAPDH	ENSG00000111640	1.18e-15	1.21e-14	0.817	1	0.961	3.35	2.59
4	PSME2	ENSG00000100911	4.24e-15	4.28e-14	0.861	0.931	0.437	1.73	0.873
4	GSTP1	ENSG00000084207	5.39e-15	5.37e-14	0.706	0.958	0.636	1.98	1.28
4	CLIC1	ENSG00000213719	5.68e-15	5.59e-14	0.932	0.975	0.636	2.19	1.26
4	HSP90AA1	ENSG00000080824	6.35e-15	6.11e-14	1.1	0.97	0.605	2.38	1.26
4	LGMN	ENSG00000100600	1.41e-14	8.43e-14	1.02	0.861	0.539	2.52	1.44
4	HLA-DMB	ENSG00000242574	1.62e-14	9.58e-14	0.743	0.882	0.549	1.81	1.07
4	NPC2	ENSG00000119655	3.21e-14	1.23e-13	0.558	1	0.988	3.54	2.98
4	FCER1G	ENSG00000158869	2.31e-14	1.36e-13	0.775	1	0.949	3.34	2.58
4	REEP5	ENSG00000129625	2.52e-14	1.46e-13	0.854	0.877	0.332	1.45	0.595
4	S100A10	ENSG00000197747	4.15e-14	1.58e-13	0.693	0.99	0.875	2.65	1.96
4	TMEM59	ENSG00000116209	2.18e-14	1.98e-13	0.94	0.9	0.349	1.58	0.637
4	ATP6V0E1	ENSG00000113732	3.75e-14	3.37e-13	0.642	0.994	0.808	2.38	1.73
4	CTSH	ENSG00000103811	5.51e-14	3.87e-13	0.902	0.948	0.516	1.9	0.995
4	NAGK	ENSG00000124357	7.54e-14	5.16e-13	0.773	0.908	0.419	1.54	0.764
4	HLA-DPA1	ENSG00000231389	2.13e-13	7.67e-13	0.863	0.942	0.72	2.73	1.8
4	ATP5C1	ENSG00000165629	1.18e-13	1.03e-12	0.781	0.859	0.325	1.38	0.599
4	FBP1	ENSG00000165140	4.66e-13	3.89e-12	1.41	0.902	0.434	2.64	1.1
4	BLVRA	ENSG00000106605	4.79e-13	3.96e-12	0.669	0.718	0.146	0.935	0.264
4	PSMA7	ENSG00000101182	6.91e-13	4.06e-12	0.909	0.973	0.698	2.38	1.47
4	CD53	ENSG00000143119	9.24e-13	7.57e-12	0.825	0.919	0.482	1.7	0.873
4	TSPO	ENSG00000100300	1.01e-12	8.21e-12	0.74	1	0.876	2.7	1.96
4	CALM2	ENSG00000143933	2.23e-12	1.26e-11	0.728	0.99	0.876	2.7	1.98
4	RPL41	ENSG00000229117	4.73e-12	2.6e-11	-0.502	0.99	0.996	2.57	3.07
4	ERP29	ENSG00000089248	3.98e-12	3.11e-11	0.647	0.91	0.55	1.65	0.998
4	RPS2	ENSG00000140988	9.47e-12	5.07e-11	-0.492	1	1	3.06	3.55
4	HEXB	ENSG00000049860	7.74e-12	5.92e-11	1.07	0.882	0.277	1.62	0.543
4	S100A4	ENSG00000196154	2.23e-11	6.7e-11	0.502	1	0.994	4.02	3.52
4	MDH1	ENSG00000014641	1.1e-11	8.15e-11	1.16	0.864	0.243	1.66	0.475
4	ATP5O	ENSG00000241837	1.28e-11	9.38e-11	0.596	0.942	0.621	1.74	1.14
4	HLA-DRA	ENSG00000204287	3.45e-11	1.03e-10	0.831	0.967	0.902	3.82	2.95
4	GLA	ENSG00000102393	1.66e-11	1.2e-10	0.935	0.779	0.154	1.24	0.292
4	COPE	ENSG00000105669	1.87e-11	1.33e-10	0.757	0.901	0.414	1.53	0.775
4	CALM1	ENSG00000198668	3.14e-11	2.22e-10	0.691	0.968	0.646	1.93	1.24
4	PRDX4	ENSG00000123131	3.33e-11	2.32e-10	0.774	0.774	0.162	1.07	0.291
4	LRPAP1	ENSG00000163956	4.5e-11	3.07e-10	0.769	0.806	0.292	1.31	0.545
4	NDUFC2	ENSG00000151366	1.38e-10	5.46e-10	0.673	0.913	0.429	1.43	0.768
4	FXYD5	ENSG00000089327	1.84e-10	7.19e-10	0.572	0.954	0.66	1.82	1.24
4	ASAH1	ENSG00000104763	1.94e-10	8.55e-10	0.681	0.966	0.744	2.16	1.49
4	ATP5G3	ENSG00000154518	2.8e-10	1.21e-09	0.746	0.976	0.734	2.28	1.55
4	ATP5H	ENSG00000167863	3.05e-10	1.93e-09	0.651	0.912	0.493	1.53	0.879
4	NDUFA4	ENSG00000189043	1.35e-09	3.47e-09	0.659	0.985	0.792	2.3	1.66
4	PLA2G7	ENSG00000146070	6.01e-10	3.6e-09	0.97	0.866	0.357	1.7	0.736
4	CFL1	ENSG00000172757	6.82e-10	4e-09	0.625	1	0.964	3.15	2.52
4	PSMB6	ENSG00000142507	6.82e-10	4e-09	0.723	0.886	0.358	1.38	0.661
4	CLTA	ENSG00000122705	7.41e-10	4.31e-09	0.652	0.93	0.543	1.64	0.999
4	IFI6	ENSG00000126709	8.98e-10	5.16e-09	1.02	0.891	0.406	1.88	0.874
4	LAMP2	ENSG00000005893	9.28e-10	5.29e-09	0.621	0.838	0.372	1.29	0.674
4	ATP6V0D1	ENSG00000159720	1.74e-09	9.75e-09	0.91	0.905	0.431	1.7	0.799
4	RPLP1	ENSG00000137818	2.3e-09	1.26e-08	-0.52	1	1	3.83	4.35
4	AKR1A1	ENSG00000117448	3.58e-09	1.34e-08	0.671	0.926	0.561	1.69	1.02
4	HSP90B1	ENSG00000166598	4.19e-09	1.56e-08	0.912	0.837	0.321	1.54	0.615
4	DBI	ENSG00000155368	4.22e-09	1.56e-08	0.647	0.998	0.951	3.21	2.58
4	PPIA	ENSG00000196262	3.13e-09	1.71e-08	0.572	0.982	0.857	2.34	1.78
4	RABAC1	ENSG00000105404	8.29e-09	1.96e-08	0.55	0.843	0.386	1.25	0.698
4	GMFG	ENSG00000130755	3.72e-09	2e-08	0.56	0.944	0.608	1.69	1.13
4	GUSB	ENSG00000169919	4.88e-09	2.59e-08	0.784	0.669	0.136	1.05	0.247
4	LY96	ENSG00000154589	1.31e-08	3.02e-08	0.548	0.902	0.511	1.51	0.956
4	HM13	ENSG00000101294	6.33e-09	3.32e-08	0.879	0.877	0.369	1.56	0.673
4	S100A6	ENSG00000197956	1.7e-08	3.91e-08	0.508	1	0.992	3.72	3.21
4	CHMP2A	ENSG00000130724	9.6e-09	4.78e-08	0.629	0.852	0.346	1.25	0.618
4	RENBP	ENSG00000102032	1.14e-08	5.58e-08	0.48	0.719	0.218	0.863	0.382
4	SSR4	ENSG00000180879	2.76e-08	6.21e-08	0.555	0.935	0.611	1.67	1.12
4	MGST2	ENSG00000085871	1.94e-08	6.49e-08	0.555	0.725	0.186	0.88	0.326
4	PKM	ENSG00000067225	1.62e-08	7.64e-08	1.11	0.984	0.805	2.82	1.68
4	ATP6AP2	ENSG00000182220	2.09e-08	9.8e-08	0.844	0.904	0.482	1.73	0.892
4	PSME1	ENSG00000092010	3.32e-08	9.99e-08	0.583	0.832	0.33	1.19	0.616
4	ERP44	ENSG00000023318	3.98e-08	1.3e-07	0.635	0.685	0.164	0.921	0.286
4	LAPTM4A	ENSG00000068697	2.92e-08	1.36e-07	0.722	0.864	0.389	1.42	0.7
4	PSMB2	ENSG00000126067	3.43e-08	1.56e-07	0.591	0.767	0.247	1.04	0.448
4	SIL1	ENSG00000120725	4e-08	1.8e-07	0.561	0.59	0.096	0.72	0.158
4	RPN2	ENSG00000118705	4.31e-08	1.92e-07	0.681	0.719	0.188	1.04	0.352
4	RPL13	ENSG00000167526	6.89e-08	2.12e-07	-0.564	0.998	1	3.28	3.85
4	GPNMB	ENSG00000136235	9.48e-08	2.67e-07	0.768	0.98	0.847	2.82	2.07
4	CCT5	ENSG00000150753	1.16e-07	3.45e-07	0.744	0.712	0.178	1.08	0.328
4	TMEM205	ENSG00000105518	1.21e-07	3.55e-07	0.63	0.718	0.188	0.951	0.318
4	TSPAN4	ENSG00000214063	1.23e-07	3.58e-07	0.534	0.686	0.216	0.932	0.398
4	COX5A	ENSG00000178741	8.77e-08	3.74e-07	0.517	0.956	0.694	1.81	1.31
4	ATP5F1	ENSG00000116459	1.07e-07	4.5e-07	0.722	0.868	0.408	1.45	0.729
4	PSMA4	ENSG00000041357	1.08e-07	4.53e-07	0.746	0.85	0.262	1.24	0.493
4	RNH1	ENSG00000023191	1.13e-07	4.71e-07	0.909	0.898	0.366	1.58	0.676
4	HSPA5	ENSG00000044574	1.89e-07	5.32e-07	0.944	0.809	0.279	1.49	0.547
4	PLTP	ENSG00000100979	1.43e-07	5.84e-07	0.791	0.612	0.13	1.04	0.236
4	ATP5B	ENSG00000110955	1.49e-07	6.02e-07	1.02	0.872	0.362	1.72	0.693
4	TUBA1A	ENSG00000167552	1.53e-07	6.14e-07	1.08	0.869	0.391	1.89	0.799
4	RPL18A	ENSG00000105640	2.45e-07	6.79e-07	-0.556	0.998	0.999	2.79	3.36
4	SDHB	ENSG00000117118	2.13e-07	8.34e-07	0.698	0.838	0.331	1.28	0.582
4	DDOST	ENSG00000244038	3.23e-07	8.81e-07	0.502	0.612	0.124	0.712	0.208
4	EMC3	ENSG00000125037	2.43e-07	9.34e-07	0.554	0.661	0.154	0.821	0.263
4	PSMA3	ENSG00000100567	2.43e-07	9.34e-07	0.594	0.709	0.196	0.94	0.343
4	PSMC4	ENSG00000013275	2.52e-07	9.61e-07	0.536	0.58	0.106	0.72	0.182
4	ORMDL2	ENSG00000123353	5.2e-07	9.79e-07	0.597	0.642	0.157	0.855	0.259
4	BCAP31	ENSG00000185825	2.75e-07	1.04e-06	1.06	0.914	0.481	2.04	0.99
4	CTSD	ENSG00000117984	2.76e-07	1.04e-06	0.589	1	0.962	3.59	3.04
4	NDUFS3	ENSG00000213619	3.18e-07	1.19e-06	0.613	0.728	0.207	0.981	0.362
4	HSP90AB1	ENSG00000096384	3.2e-07	1.19e-06	0.968	0.87	0.395	1.76	0.775
4	ANXA1	ENSG00000135046	3.25e-07	1.21e-06	0.784	0.847	0.377	1.52	0.726
4	SNX2	ENSG00000205302	5.36e-07	1.42e-06	0.556	0.786	0.334	1.17	0.612
4	COX6C	ENSG00000164919	8.29e-07	1.53e-06	0.492	0.98	0.813	2.16	1.66
4	UROD	ENSG00000126088	7.6e-07	1.84e-06	0.509	0.602	0.129	0.726	0.216
4	RPS12	ENSG00000112306	5.08e-07	1.84e-06	-0.567	1	1	3.25	3.8
4	DDRGK1	ENSG00000198171	9.56e-07	2.3e-06	0.493	0.596	0.124	0.71	0.214
4	SCPEP1	ENSG00000121064	7.54e-07	2.67e-06	0.647	0.848	0.475	1.51	0.868
4	SQRDL	ENSG00000137767	7.91e-07	2.8e-06	0.807	0.833	0.354	1.46	0.651
4	SKP1	ENSG00000113558	8.35e-07	2.93e-06	0.696	0.861	0.388	1.39	0.697
4	RAN	ENSG00000132341	8.47e-07	2.96e-06	0.644	0.901	0.474	1.58	0.945
4	SLC3A2	ENSG00000168003	9.7e-07	3.32e-06	0.703	0.678	0.142	0.96	0.253
4	HSPA8	ENSG00000109971	1.42e-06	3.5e-06	0.797	0.928	0.607	1.99	1.2
4	PSMC2	ENSG00000161057	1.6e-06	3.92e-06	0.51	0.65	0.17	0.814	0.3
4	ATP5A1	ENSG00000152234	1.23e-06	4.15e-06	0.866	0.901	0.395	1.64	0.754
4	PGK1	ENSG00000102144	1.31e-06	4.38e-06	0.912	0.888	0.444	1.77	0.842
4	SPCS2	ENSG00000118363	1.32e-06	4.39e-06	0.603	0.825	0.338	1.21	0.607
4	TECR	ENSG00000099797	1.33e-06	4.39e-06	0.681	0.758	0.228	1.1	0.407
4	POLR2G	ENSG00000168002	1.34e-06	4.43e-06	0.505	0.646	0.142	0.75	0.243
4	DNASE2	ENSG00000105612	2.63e-06	4.57e-06	0.498	0.674	0.216	0.891	0.389
4	TXN	ENSG00000136810	1.93e-06	4.68e-06	0.536	0.981	0.85	2.33	1.79
4	SLC38A6	ENSG00000139974	1.54e-06	4.98e-06	0.561	0.752	0.268	1.04	0.474
4	SSBP1	ENSG00000106028	2.73e-06	5.35e-06	0.539	0.801	0.327	1.12	0.587
4	NDUFB4	ENSG00000065518	3.11e-06	5.37e-06	0.503	0.882	0.47	1.33	0.834
4	TMEM208	ENSG00000168701	2.62e-06	5.89e-06	0.548	0.737	0.236	0.946	0.401
4	NDUFB9	ENSG00000147684	1.85e-06	5.91e-06	0.736	0.954	0.619	2	1.25
4	ARL6IP5	ENSG00000144746	2.11e-06	6.65e-06	0.565	0.892	0.446	1.37	0.805
4	COX5B	ENSG00000135940	3.02e-06	7.24e-06	0.486	0.988	0.829	2.3	1.81
4	HCST	ENSG00000126264	3.23e-06	7.56e-06	0.665	0.975	0.806	2.56	1.88
4	ATP5J2	ENSG00000241468	2.91e-06	8.95e-06	0.427	0.956	0.682	1.71	1.28
4	PDIA3	ENSG00000167004	3.08e-06	9.39e-06	0.883	0.794	0.288	1.42	0.531
4	RPS28	ENSG00000233927	4.96e-06	1.11e-05	-0.51	0.996	0.998	2.74	3.25
4	RNF181	ENSG00000168894	5.37e-06	1.14e-05	0.456	0.836	0.407	1.18	0.725
4	PSMC3	ENSG00000165916	5.28e-06	1.18e-05	0.508	0.614	0.151	0.779	0.268
4	PARK7	ENSG00000116288	4.22e-06	1.24e-05	0.582	0.935	0.58	1.68	1.1
4	RNASET2	ENSG00000026297	4.21e-06	1.24e-05	0.796	0.898	0.395	1.53	0.739
4	IL4I1	ENSG00000104951	4.23e-06	1.24e-05	0.403	0.375	0.0515	0.495	0.0915
4	GSN	ENSG00000148180	4.68e-06	1.35e-05	1.27	0.912	0.555	2.45	1.19
4	PSMD6	ENSG00000163636	6.35e-06	1.4e-05	0.416	0.526	0.0962	0.578	0.162
4	EMC7	ENSG00000134153	5.63e-06	1.59e-05	0.633	0.704	0.169	0.923	0.288
4	RPS19	ENSG00000105372	7.36e-06	1.6e-05	-0.497	1	1	3.25	3.74
4	NDUFB8	ENSG00000166136	5.77e-06	1.62e-05	0.616	0.885	0.443	1.42	0.802
4	POMP	ENSG00000132963	9.2e-06	1.87e-05	0.463	0.994	0.814	2.19	1.73
4	FUCA2	ENSG00000001036	7.67e-06	2.1e-05	0.456	0.577	0.134	0.686	0.229
4	LILRB4	ENSG00000186818	8.23e-06	2.24e-05	0.722	0.839	0.383	1.46	0.721
4	PCMT1	ENSG00000120265	8.27e-06	2.24e-05	0.519	0.704	0.214	0.899	0.38
4	RPS20	ENSG00000008988	8.86e-06	2.38e-05	-0.453	0.998	0.999	2.91	3.36
4	ANXA5	ENSG00000164111	9.05e-06	2.41e-05	0.808	0.937	0.638	1.99	1.21
4	CD14	ENSG00000170458	1.23e-05	2.43e-05	0.796	0.685	0.3	1.63	0.769
4	CYP27A1	ENSG00000135929	9.56e-06	2.53e-05	0.879	0.788	0.392	1.89	0.925
4	PEPD	ENSG00000124299	1e-05	2.65e-05	0.548	0.709	0.226	0.953	0.412
4	COPS6	ENSG00000168090	1.7e-05	2.67e-05	0.372	0.55	0.137	0.607	0.234
4	AP2S1	ENSG00000042753	1.33e-05	2.78e-05	0.442	0.984	0.877	2.36	1.92
4	ALDOA	ENSG00000149925	1.06e-05	2.78e-05	0.994	0.968	0.688	2.43	1.42
4	RPS23	ENSG00000186468	1.1e-05	2.88e-05	-0.52	1	1	2.89	3.41
4	ALG5	ENSG00000120697	1.5e-05	2.92e-05	0.374	0.542	0.115	0.555	0.181
4	SSB	ENSG00000138385	1.13e-05	2.94e-05	0.599	0.685	0.195	0.944	0.345
4	PCK2	ENSG00000100889	1.18e-05	3.05e-05	0.316	0.427	0.083	0.458	0.139
4	NDUFS2	ENSG00000158864	1.18e-05	3.05e-05	0.662	0.706	0.171	0.973	0.31
4	RPLP2	ENSG00000177600	1.57e-05	3.2e-05	-0.524	1	1	3.15	3.68
4	PRDX6	ENSG00000117592	1.35e-05	3.49e-05	0.694	0.842	0.348	1.34	0.63
4	RPL28	ENSG00000108107	1.97e-05	3.99e-05	-0.534	1	1	2.9	3.43
4	SERPINA1	ENSG00000197249	2.21e-05	4.41e-05	0.482	0.564	0.158	0.808	0.317
4	SNRPB2	ENSG00000125870	2.49e-05	4.66e-05	0.488	0.708	0.246	0.921	0.435
4	CIB1	ENSG00000185043	2.32e-05	4.81e-05	0.525	0.863	0.396	1.23	0.702
4	MRPL40	ENSG00000185608	2.68e-05	4.99e-05	0.424	0.709	0.247	0.85	0.428
4	CUTA	ENSG00000112514	2.62e-05	5.14e-05	0.452	0.848	0.483	1.33	0.873
4	RER1	ENSG00000157916	2.98e-05	5.76e-05	0.494	0.759	0.282	0.99	0.49
4	TMEM50A	ENSG00000183726	3.73e-05	6.83e-05	0.541	0.811	0.356	1.15	0.61
4	HLA-E	ENSG00000204592	2.83e-05	6.86e-05	0.538	0.946	0.684	1.84	1.3
4	TIMP1	ENSG00000102265	4.66e-05	6.99e-05	0.733	0.612	0.203	1.18	0.445
4	SOD1	ENSG00000142168	2.92e-05	7.07e-05	0.457	0.885	0.486	1.35	0.891
4	RPL29	ENSG00000162244	3.7e-05	7.08e-05	-0.483	0.998	0.997	2.58	3.08
4	NDUFA9	ENSG00000139180	2.97e-05	7.16e-05	0.524	0.598	0.121	0.732	0.205
4	ESD	ENSG00000139684	3.24e-05	7.76e-05	0.469	0.747	0.271	0.953	0.485
4	RPS8	ENSG00000142937	4.17e-05	7.8e-05	-0.504	1	0.999	2.83	3.35
4	FDPS	ENSG00000160752	3.27e-05	7.83e-05	0.608	0.714	0.252	1.09	0.467
4	CD58	ENSG00000116815	5.71e-05	8.47e-05	0.413	0.578	0.132	0.641	0.226
4	MVP	ENSG00000013364	3.67e-05	8.59e-05	0.474	0.577	0.159	0.763	0.288
4	RPL4	ENSG00000174444	5.16e-05	9.47e-05	-0.453	0.96	0.938	1.8	2.26
4	SRP14	ENSG00000140319	5.28e-05	9.53e-05	0.365	0.99	0.853	2.18	1.82
4	PRDX5	ENSG00000126432	6.2e-05	9.86e-05	0.448	0.915	0.597	1.55	1.1
4	PSMD7	ENSG00000103035	4.98e-05	0.000112	0.705	0.777	0.221	1.11	0.391
4	PDIA6	ENSG00000143870	5.27e-05	0.000116	0.745	0.79	0.318	1.33	0.576
4	PPP1R7	ENSG00000115685	5.36e-05	0.000118	0.434	0.54	0.135	0.666	0.227
4	COMT	ENSG00000093010	5.42e-05	0.000119	0.526	0.748	0.282	1.03	0.504
4	NEAT1	ENSG00000245532	6.89e-05	0.000123	-0.39	0.888	0.907	2.21	2.62
4	NANS	ENSG00000095380	6e-05	0.000131	0.504	0.682	0.213	0.882	0.376
4	PABPC1	ENSG00000070756	7.63e-05	0.000135	-0.476	0.885	0.884	1.35	1.82
4	TUBB4B	ENSG00000188229	6.3e-05	0.000136	0.63	0.676	0.194	1.03	0.395
4	ANXA4	ENSG00000196975	6.35e-05	0.000137	0.483	0.702	0.232	0.903	0.43
4	BST2	ENSG00000130303	6.52e-05	0.00014	0.442	0.902	0.531	1.4	0.963
4	SLC25A3	ENSG00000075415	6.74e-05	0.000144	0.63	0.946	0.608	1.81	1.19
4	CORO1A	ENSG00000102879	7.09e-05	0.00015	0.778	0.837	0.35	1.46	0.68
4	LY86	ENSG00000112799	7.11e-05	0.00015	0.603	0.855	0.422	1.39	0.787
4	RPL39	ENSG00000198918	0.0001	0.000175	-0.463	0.996	0.997	2.71	3.18
4	MT-ND1	ENSG00000198888	8.77e-05	0.000184	-0.433	0.972	0.999	3.79	4.22
4	TKT	ENSG00000163931	0.000107	0.000185	0.393	0.868	0.514	1.4	1
4	TPT1	ENSG00000133112	9.09e-05	0.000189	-0.65	0.994	1	3.04	3.67
4	DHRS7	ENSG00000100612	9.16e-05	0.00019	0.599	0.676	0.162	0.881	0.281
4	NDUFB11	ENSG00000147123	0.000113	0.000191	0.443	0.902	0.526	1.39	0.952
4	FTH1	ENSG00000167996	0.000118	0.000197	-0.413	1	1	5.6	6.01
4	NUDC	ENSG00000090273	0.000121	0.000203	0.393	0.604	0.171	0.697	0.301
4	SERPINB6	ENSG00000124570	0.000119	0.000205	0.368	0.548	0.15	0.64	0.269
4	EIF3K	ENSG00000178982	0.000118	0.000242	0.409	0.944	0.674	1.69	1.29
4	TXNL1	ENSG00000091164	0.000124	0.000251	0.387	0.637	0.204	0.741	0.352
4	SUCLG1	ENSG00000163541	0.000129	0.000261	0.492	0.652	0.179	0.799	0.304
4	FABP5	ENSG00000164687	0.000131	0.000262	1.32	0.96	0.643	3.37	2.12
4	EIF3I	ENSG00000084623	0.000133	0.000265	0.518	0.718	0.235	0.939	0.417
4	NDUFS5	ENSG00000168653	0.000161	0.000269	0.409	0.954	0.726	1.81	1.4
4	SFT2D1	ENSG00000198818	0.000177	0.000295	0.479	0.85	0.43	1.24	0.769
4	ZEB2	ENSG00000169554	0.000187	0.00031	-0.428	0.577	0.605	0.699	1.13
4	NDUFAB1	ENSG00000004779	0.000162	0.000318	0.502	0.818	0.395	1.2	0.703
4	RPL27A	ENSG00000166441	0.000209	0.000343	-0.472	1	0.999	3.12	3.59
4	RPL32	ENSG00000144713	0.000214	0.00035	-0.514	1	1	2.94	3.47
4	PSENEN	ENSG00000205155	0.000236	0.000376	0.368	0.616	0.208	0.72	0.353
4	FTL	ENSG00000087086	0.000203	0.00039	-0.715	1	1	6.71	7.42
4	ACOT13	ENSG00000112304	0.000247	0.000391	0.45	0.676	0.235	0.851	0.405
4	MTCH2	ENSG00000109919	0.000245	0.000395	0.486	0.74	0.282	0.976	0.492
4	ECHS1	ENSG00000127884	0.000208	0.000398	0.535	0.731	0.242	0.959	0.424
4	TWF2	ENSG00000247596	0.000228	0.000432	0.585	0.786	0.284	1.08	0.495
4	PDCD10	ENSG00000114209	0.000278	0.000443	0.339	0.562	0.164	0.611	0.272
4	RPS27	ENSG00000177954	0.000297	0.00047	-0.542	0.992	0.996	2.59	3.12
4	DECR1	ENSG00000104325	0.000255	0.000479	0.596	0.704	0.223	1.01	0.4
4	PSMA5	ENSG00000143106	0.000256	0.000481	0.524	0.637	0.16	0.805	0.278
4	MRPL13	ENSG00000172172	0.000313	0.000489	0.457	0.624	0.172	0.743	0.286
4	PSMD4	ENSG00000159352	0.00032	0.000595	0.551	0.709	0.205	0.912	0.358
4	MNDA	ENSG00000163563	0.000349	0.000645	0.743	0.835	0.424	1.6	0.842
4	FRG1	ENSG00000109536	0.000487	0.000732	0.378	0.567	0.16	0.649	0.27
4	CD86	ENSG00000114013	0.000508	0.000761	0.387	0.534	0.146	0.649	0.261
4	RPL37	ENSG00000145592	0.000508	0.000761	-0.492	0.976	0.988	2.28	2.77
4	PEBP1	ENSG00000089220	0.000442	0.000796	0.473	0.851	0.458	1.3	0.824
4	RPL37A	ENSG00000197756	0.000442	0.000796	-0.427	0.992	0.993	2.46	2.88
4	ILK	ENSG00000166333	0.000462	0.000829	0.433	0.627	0.185	0.745	0.313
4	MTX1	ENSG00000173171	0.000463	0.000829	0.425	0.538	0.112	0.608	0.179
4	SCAMP2	ENSG00000140497	0.000464	0.000829	0.41	0.679	0.234	0.804	0.394
4	VIM	ENSG00000026025	0.000493	0.000875	0.781	0.998	0.974	3.59	2.83
4	MPP1	ENSG00000130830	0.000504	0.00089	0.467	0.713	0.316	1.02	0.558
4	PYCARD	ENSG00000103490	0.000509	0.000898	0.486	0.927	0.597	1.61	1.12
4	RPS4X	ENSG00000198034	0.000664	0.000973	-0.526	0.996	0.995	2.49	3.02
4	TCEAL4	ENSG00000133142	0.000665	0.000973	0.339	0.565	0.184	0.658	0.32
4	PBDC1	ENSG00000102390	0.000577	0.00101	0.549	0.608	0.143	0.794	0.239
4	HSD17B10	ENSG00000072506	0.000788	0.00102	0.373	0.56	0.149	0.625	0.251
4	VSIG4	ENSG00000155659	0.000795	0.00116	0.646	0.576	0.305	1.34	0.663
4	ALDH1A1	ENSG00000165092	0.00083	0.00119	0.48	0.688	0.364	1.23	0.763
4	RPL23A	ENSG00000198242	0.000839	0.0012	-0.455	1	0.998	2.75	3.21
4	DNAJA1	ENSG00000086061	0.000692	0.0012	0.378	0.654	0.236	0.805	0.422
4	PSMB5	ENSG00000100804	0.000704	0.00121	0.491	0.706	0.254	0.947	0.447
4	PPT1	ENSG00000131238	0.000852	0.00121	0.744	0.93	0.575	1.83	1.08
4	SNRPB	ENSG00000125835	0.000904	0.00127	0.419	0.797	0.359	1.08	0.674
4	NUCB2	ENSG00000070081	0.000762	0.0013	0.33	0.452	0.106	0.515	0.186
4	RPL12	ENSG00000197958	0.000935	0.00131	-0.525	1	1	2.86	3.4
4	MT-ND5	ENSG00000198786	0.000978	0.00137	-0.506	0.962	0.986	2.34	2.83
4	DNAJC8	ENSG00000126698	0.00102	0.00141	0.426	0.749	0.312	0.978	0.55
4	COMMD4	ENSG00000140365	0.000842	0.00142	0.321	0.554	0.18	0.636	0.314
4	CCT8	ENSG00000156261	0.000865	0.00145	0.515	0.721	0.243	0.948	0.441
4	RPS29	ENSG00000213741	0.000869	0.00146	-0.457	0.951	0.958	1.87	2.31
4	EID1	ENSG00000255302	0.000883	0.00148	0.381	0.759	0.348	0.998	0.616
4	NUDT5	ENSG00000165609	0.00108	0.00155	0.413	0.622	0.178	0.721	0.31
4	RPS6	ENSG00000137154	0.00114	0.00157	-0.485	0.998	0.999	2.92	3.41
4	MYDGF	ENSG00000074842	0.00116	0.0016	0.636	0.902	0.485	1.6	0.975
4	OSTC	ENSG00000198856	0.00122	0.00167	0.427	0.783	0.392	1.11	0.681
4	GHITM	ENSG00000165678	0.00103	0.00168	0.744	0.831	0.325	1.33	0.581
4	PHB	ENSG00000167085	0.00109	0.00177	0.517	0.719	0.241	0.944	0.421
4	SPCS1	ENSG00000114902	0.00128	0.00181	0.461	0.87	0.459	1.29	0.832
4	RPL3	ENSG00000100316	0.00129	0.00183	-0.399	0.994	0.992	2.57	2.97
4	DPP7	ENSG00000176978	0.00147	0.002	0.495	0.835	0.419	1.23	0.735
4	NDUFS7	ENSG00000115286	0.00125	0.002	0.38	0.85	0.434	1.17	0.786
4	NDUFA12	ENSG00000184752	0.00127	0.00203	0.44	0.744	0.323	0.991	0.553
4	CCT7	ENSG00000135624	0.00156	0.00211	0.449	0.544	0.128	0.672	0.219
4	RAB5C	ENSG00000108774	0.00165	0.00221	0.501	0.818	0.451	1.3	0.796
4	LMAN2	ENSG00000169223	0.00143	0.00226	0.556	0.788	0.339	1.15	0.592
4	GLB1	ENSG00000170266	0.00149	0.00234	0.372	0.51	0.124	0.58	0.209
4	HADHB	ENSG00000138029	0.0015	0.00235	0.56	0.732	0.254	1	0.441
4	PLAUR	ENSG00000011422	0.00162	0.00252	1.1	0.868	0.386	2	0.849
4	CSNK2B	ENSG00000204435	0.00193	0.00255	0.449	0.738	0.295	0.964	0.518
4	NEU1	ENSG00000204386	0.00193	0.00255	0.391	0.542	0.146	0.649	0.253
4	MDH2	ENSG00000146701	0.0017	0.00264	0.585	0.746	0.254	1.04	0.453
4	PSMB7	ENSG00000136930	0.00193	0.00268	0.396	0.705	0.257	0.861	0.465
4	CCT4	ENSG00000115484	0.00203	0.00281	0.361	0.58	0.18	0.678	0.314
4	RPL13A	ENSG00000142541	0.00217	0.00285	-0.521	0.998	1	3.42	3.94
4	SCCPDH	ENSG00000143653	0.00188	0.00287	0.432	0.547	0.14	0.663	0.231
4	PSMD8	ENSG00000099341	0.00199	0.00301	0.761	0.832	0.298	1.32	0.546
4	DNAJB11	ENSG00000090520	0.00213	0.00321	0.514	0.594	0.14	0.758	0.241
4	ATP6AP1	ENSG00000071553	0.00221	0.00332	0.633	0.794	0.351	1.26	0.626
4	RPL26	ENSG00000161970	0.00257	0.00335	-0.493	0.994	0.998	2.73	3.21
4	LAP3	ENSG00000002549	0.00262	0.00341	0.372	0.664	0.257	0.879	0.499
4	FCGR1A	ENSG00000150337	0.00258	0.0035	0.456	0.623	0.202	0.846	0.384
4	RBX1	ENSG00000100387	0.00241	0.0036	0.318	0.94	0.668	1.55	1.23
4	FABP3	ENSG00000121769	0.00254	0.0038	0.592	0.6	0.174	0.906	0.31
4	ADRM1	ENSG00000130706	0.00276	0.00407	0.529	0.692	0.212	0.914	0.379
4	XRCC6	ENSG00000196419	0.00307	0.0045	0.489	0.635	0.18	0.821	0.329
4	SRGN	ENSG00000122862	0.00318	0.00463	0.622	0.979	0.776	2.52	1.91
4	VPS28	ENSG00000160948	0.00318	0.00463	0.51	0.754	0.266	0.974	0.465
4	PSMB9	ENSG00000240065	0.00322	0.00467	0.457	0.813	0.401	1.21	0.766
4	SDS	ENSG00000135094	0.00379	0.00478	0.707	0.58	0.294	1.57	0.774
4	COPZ1	ENSG00000111481	0.00397	0.00499	0.414	0.687	0.253	0.852	0.438
4	PSMC5	ENSG00000087191	0.00357	0.00513	0.488	0.669	0.228	0.893	0.406
4	TMBIM6	ENSG00000139644	0.00366	0.00524	0.654	0.971	0.768	2.17	1.53
4	SAP18	ENSG00000150459	0.0041	0.00582	0.37	0.891	0.52	1.3	0.932
4	TIMM17A	ENSG00000134375	0.00444	0.00582	0.385	0.68	0.238	0.8	0.412
4	FKBP3	ENSG00000100442	0.00493	0.00583	0.411	0.577	0.158	0.684	0.275
4	YBX1	ENSG00000065978	0.00417	0.00591	-0.41	0.886	0.873	1.41	1.81
4	RPLP0	ENSG00000089157	0.00491	0.00604	-0.366	0.996	0.99	2.36	2.72
4	SLC25A5	ENSG00000005022	0.00429	0.00608	0.478	0.914	0.638	1.73	1.26
4	IDH3G	ENSG00000067829	0.00438	0.00618	0.411	0.601	0.181	0.73	0.319
4	RPS16	ENSG00000105193	0.00515	0.00633	-0.435	0.998	0.999	2.96	3.39
4	PSMA1	ENSG00000129084	0.00453	0.00636	0.54	0.808	0.368	1.21	0.662
4	PSMB8	ENSG00000204264	0.00456	0.00639	0.53	0.816	0.389	1.26	0.723
4	MTRNR2L8	ENSG00000255823	0.00492	0.00686	-0.339	0.897	0.916	1.77	2.11
4	TPI1	ENSG00000111669	0.00504	0.00699	0.642	0.922	0.58	1.82	1.17
4	RPS18	ENSG00000231500	0.00586	0.00711	-0.447	1	1	3.4	3.86
4	CLEC2B	ENSG00000110852	0.00613	0.00716	0.35	0.684	0.268	0.827	0.48
4	LDHB	ENSG00000111716	0.00521	0.0072	0.685	0.915	0.47	1.61	0.918
4	CBR1	ENSG00000159228	0.00536	0.00739	0.442	0.617	0.194	0.792	0.34
4	PUF60	ENSG00000179950	0.00576	0.00788	0.333	0.47	0.112	0.522	0.188
4	RALA	ENSG00000006451	0.00623	0.00795	0.346	0.538	0.17	0.627	0.279
4	ITGB2	ENSG00000160255	0.00585	0.00798	0.911	0.946	0.721	2.53	1.59
4	RPS14	ENSG00000164587	0.00667	0.00801	-0.464	1	1	3.28	3.75
4	TRAPPC4	ENSG00000196655	0.00706	0.00817	0.34	0.457	0.106	0.513	0.174
4	GSTK1	ENSG00000197448	0.00609	0.00829	0.503	0.848	0.391	1.21	0.707
4	CACYBP	ENSG00000116161	0.00636	0.00863	0.431	0.67	0.249	0.86	0.43
4	UQCRC2	ENSG00000140740	0.0068	0.00913	0.476	0.69	0.251	0.925	0.446
4	C15orf48	ENSG00000166920	0.00736	0.00931	0.634	0.763	0.392	1.55	0.936
4	TMEM147	ENSG00000105677	0.00729	0.00975	0.425	0.848	0.464	1.25	0.831
4	AIMP1	ENSG00000164022	0.00863	0.00989	0.337	0.508	0.136	0.571	0.234
4	ADH5	ENSG00000197894	0.0079	0.00993	0.361	0.508	0.147	0.612	0.248
4	CAPZB	ENSG00000077549	0.00747	0.00995	0.597	0.911	0.559	1.62	1.03
4	NDUFB3	ENSG00000119013	0.00762	0.0101	0.43	0.821	0.442	1.21	0.783
4	ASNA1	ENSG00000198356	0.00882	0.0105	0.415	0.639	0.222	0.795	0.379
4	LMNA	ENSG00000160789	0.00799	0.0105	0.675	0.782	0.292	1.22	0.545
4	PSMA2	ENSG00000106588	0.00857	0.0107	0.355	0.542	0.168	0.639	0.283
4	ATP6V1E1	ENSG00000131100	0.00862	0.0114	0.552	0.734	0.268	1.02	0.461
4	GLRX3	ENSG00000108010	0.00876	0.0115	0.435	0.586	0.183	0.745	0.307
4	FOS	ENSG00000170345	0.00999	0.0118	-0.718	0.329	0.517	0.387	1.14
4	OAS1	ENSG00000089127	0.00955	0.0119	0.339	0.458	0.107	0.526	0.187
4	TIMMDC1	ENSG00000113845	0.00957	0.0125	0.353	0.532	0.149	0.597	0.243
4	TMEM179B	ENSG00000185475	0.0101	0.0131	0.446	0.675	0.231	0.836	0.395
4	ACAT2	ENSG00000120437	0.0104	0.0134	0.807	0.623	0.141	1.14	0.283
4	RPS3	ENSG00000149273	0.0121	0.014	-0.411	0.998	0.998	2.83	3.25
4	MANF	ENSG00000145050	0.0122	0.014	0.571	0.687	0.239	1.01	0.43
4	TMBIM4	ENSG00000155957	0.0119	0.0153	0.446	0.714	0.252	0.863	0.419
4	FIS1	ENSG00000214253	0.0121	0.0155	0.325	0.867	0.499	1.22	0.894
4	RPL7	ENSG00000147604	0.0128	0.0157	-0.39	1	0.998	2.75	3.14
4	MRPL21	ENSG00000197345	0.0134	0.0163	0.302	0.623	0.236	0.708	0.405
4	HSPD1	ENSG00000144381	0.013	0.0164	0.488	0.648	0.229	0.921	0.43
4	BSG	ENSG00000172270	0.0132	0.0166	0.609	0.83	0.453	1.45	0.835
4	RNF13	ENSG00000082996	0.0142	0.0178	0.384	0.741	0.378	1.04	0.658
4	TMED10	ENSG00000170348	0.0156	0.0178	0.46	0.826	0.451	1.26	0.798
4	MRPS6	ENSG00000243927	0.0142	0.0179	0.371	0.856	0.492	1.32	0.946
4	UQCRC1	ENSG00000010256	0.0144	0.018	0.644	0.738	0.25	1.1	0.45
4	MGST1	ENSG00000008394	0.0152	0.019	0.81	0.739	0.309	1.44	0.63
4	HEXA	ENSG00000213614	0.0178	0.02	0.495	0.787	0.364	1.15	0.663
4	OSTF1	ENSG00000134996	0.0162	0.0201	0.372	0.673	0.282	0.872	0.497
4	NDUFV1	ENSG00000167792	0.0167	0.0207	0.381	0.567	0.16	0.66	0.277
4	FAH	ENSG00000103876	0.017	0.0211	0.321	0.449	0.129	0.553	0.23
4	DYNLL1	ENSG00000088986	0.0173	0.0213	0.442	0.983	0.762	2.03	1.59
4	LEPROTL1	ENSG00000104660	0.0177	0.0217	0.319	0.612	0.239	0.73	0.411
4	PLIN2	ENSG00000147872	0.0196	0.0219	0.493	0.544	0.159	0.789	0.288
4	XRCC5	ENSG00000079246	0.0205	0.0228	0.436	0.652	0.212	0.819	0.378
4	RPS5	ENSG00000083845	0.0193	0.0231	-0.354	0.987	0.985	2.33	2.68
4	C14orf166	ENSG00000087302	0.0196	0.0239	0.368	0.731	0.321	0.926	0.56
4	ATP1B3	ENSG00000069849	0.0203	0.0247	0.774	0.818	0.388	1.49	0.717
4	ARHGDIB	ENSG00000111348	0.0208	0.0252	0.436	0.96	0.803	2.11	1.67
4	ATP6V1D	ENSG00000100554	0.0216	0.0261	0.46	0.61	0.217	0.837	0.371
4	RPL34	ENSG00000109475	0.0241	0.0265	-0.486	0.996	0.998	2.89	3.37
4	EIF4B	ENSG00000063046	0.0227	0.027	-0.307	0.492	0.475	0.55	0.857
4	RPL36	ENSG00000130255	0.0225	0.027	-0.343	0.982	0.97	2.13	2.46
4	ARPC5	ENSG00000162704	0.0229	0.0274	0.406	0.966	0.804	2.1	1.69
4	ACTG1	ENSG00000184009	0.023	0.0275	0.685	0.993	0.921	2.92	2.23
4	LIPA	ENSG00000107798	0.026	0.0283	0.902	0.962	0.766	2.84	1.96
4	TXNDC17	ENSG00000129235	0.0245	0.0293	0.322	0.796	0.449	1.12	0.803
4	CD59	ENSG00000085063	0.0253	0.0298	0.588	0.79	0.4	1.33	0.76
4	RPS21	ENSG00000171858	0.0256	0.0305	-0.387	0.914	0.927	1.7	2.08
4	CYC1	ENSG00000179091	0.0258	0.0307	0.429	0.644	0.226	0.817	0.386
4	ACTR3	ENSG00000115091	0.0258	0.0307	0.492	0.862	0.512	1.42	0.917
4	VKORC1	ENSG00000167397	0.0267	0.0317	0.397	0.781	0.379	1.05	0.65
4	COMMD1	ENSG00000173163	0.0305	0.033	0.296	0.544	0.184	0.609	0.313
4	DNAJC15	ENSG00000120675	0.0292	0.034	0.38	0.72	0.32	0.936	0.554
4	LSP1	ENSG00000130592	0.03	0.0354	1.04	0.92	0.656	2.5	1.48
4	VPS29	ENSG00000111237	0.03	0.0354	0.494	0.875	0.482	1.4	0.901
4	NDUFB6	ENSG00000165264	0.0336	0.0363	0.435	0.691	0.289	0.935	0.499
4	HTATIP2	ENSG00000109854	0.0321	0.0378	0.354	0.654	0.25	0.784	0.427
4	RPS11	ENSG00000142534	0.0356	0.0383	-0.389	0.998	0.994	2.45	2.84
4	CALR	ENSG00000179218	0.037	0.0397	0.699	0.931	0.67	2.03	1.33
4	SLC25A6	ENSG00000169100	0.0418	0.0445	-0.344	0.953	0.906	1.71	2.06
4	YIF1A	ENSG00000174851	0.042	0.0446	0.428	0.588	0.18	0.714	0.283
4	NME1	ENSG00000239672	0.0392	0.0457	0.407	0.647	0.261	0.877	0.47
4	ZFP36L1	ENSG00000185650	0.0458	0.0485	-0.632	0.467	0.614	0.654	1.3
4	ZFP36L2	ENSG00000152518	0.0454	0.0486	-0.414	0.476	0.52	0.568	0.989
5	FTL	ENSG00000087086	1.59e-88	3.12e-85	-3.37	1	1	4.01	7.4
5	FTH1	ENSG00000167996	1.1e-42	1.08e-39	-2.4	1	1	3.6	6.01
5	PSAP	ENSG00000197746	4.48e-25	4.97e-23	-2.64	0.423	0.996	0.963	3.65
5	GPX1	ENSG00000233276	8.43e-25	8.85e-23	-1.82	0.626	0.999	1.51	3.37
5	TYROBP	ENSG00000011600	6.21e-25	9.37e-23	-2.02	0.4	0.998	1.33	3.33
5	NPC2	ENSG00000119655	1.7e-21	1.45e-19	-1.83	0.57	0.994	1.21	3.03
5	RPS3	ENSG00000149273	1.03e-20	1.77e-18	1.27	1	0.998	4.47	3.2
5	RPL3	ENSG00000100316	1.8e-20	2.72e-18	1.36	1	0.992	4.27	2.92
5	RPS8	ENSG00000142937	4.83e-19	5e-17	1.13	1	1	4.43	3.3
5	RPL13	ENSG00000167526	5.18e-19	5.09e-17	1.04	1	1	4.84	3.8
5	RPL23A	ENSG00000198242	1.41e-17	9.58e-16	1.11	1	0.998	4.27	3.16
5	RPL18A	ENSG00000105640	1.49e-17	9.74e-16	1.14	1	0.999	4.45	3.3
5	CTSB	ENSG00000164733	2.73e-17	1.68e-15	-2.23	0.396	0.986	0.775	3.06
5	OAZ1	ENSG00000104904	6.53e-17	2.07e-15	-0.92	0.973	1	2.74	3.66
5	RPS27A	ENSG00000143947	6.73e-17	3.57e-15	1.05	1	0.999	4.33	3.28
5	RPL13A	ENSG00000142541	9.45e-17	4.76e-15	1.18	1	1	5.06	3.89
5	RPL21	ENSG00000122026	4.84e-16	2.8e-14	0.92	1	0.999	4.38	3.46
5	RPS18	ENSG00000231500	1.07e-15	4.27e-14	1.14	1	1	4.97	3.81
5	CTSD	ENSG00000117984	1.31e-15	7.14e-14	-2.47	0.249	0.974	0.577	3.1
5	RPL31	ENSG00000071082	1.67e-15	8.41e-14	1.07	1	0.993	3.87	2.81
5	EEF1A1	ENSG00000156508	1.05e-14	4.91e-13	1.19	1	1	5	3.81
5	RPS27	ENSG00000177954	1.32e-14	6.01e-13	1.04	1	0.995	4.08	3.07
5	RPS4X	ENSG00000198034	1.65e-14	7.36e-13	1.14	1	0.995	4.11	2.97
5	RPL10A	ENSG00000198755	5.2e-14	2.18e-12	1.17	1	0.986	3.87	2.69
5	RPS25	ENSG00000118181	1.74e-13	6.56e-12	0.956	1	0.996	3.92	2.96
5	RPL10	ENSG00000147403	3.19e-13	1.14e-11	0.989	1	1	4.84	3.86
5	RPSA	ENSG00000168028	4.05e-13	1.4e-11	1.15	1	0.978	3.71	2.57
5	LTB	ENSG00000227507	9.5e-13	1.88e-11	1.77	0.538	0.0445	1.85	0.0806
5	FCER1G	ENSG00000158869	8.43e-13	2.81e-11	-2.08	0.194	0.962	0.453	2.65
5	RPL30	ENSG00000156482	1.14e-12	3.15e-11	0.93	1	0.995	3.83	2.89
5	RPS2	ENSG00000140988	1.13e-12	3.15e-11	0.953	1	1	4.47	3.51
5	TRBC2	ENSG00000211772	1.09e-12	3.39e-11	1.19	0.582	0.00625	1.2	0.0121
5	RPS23	ENSG00000186468	1.44e-12	3.86e-11	1.03	1	1	4.4	3.36
5	RPS14	ENSG00000164587	1.35e-12	4.13e-11	0.829	1	1	4.53	3.71
5	RPS6	ENSG00000137154	2.39e-12	6.16e-11	1.15	1	0.999	4.51	3.35
5	RPL8	ENSG00000161016	2.51e-12	7.58e-11	0.918	1	0.997	4	3.08
5	RPL34	ENSG00000109475	3.47e-12	1.03e-10	0.944	1	0.998	4.25	3.33
5	MS4A1	ENSG00000156738	5.81e-12	1.42e-10	1.92	0.515	0.00125	1.92	0.00197
5	RPL19	ENSG00000108298	5.47e-12	1.58e-10	0.778	1	1	4.37	3.59
5	CD79A	ENSG00000105369	7.45e-12	2.09e-10	1.38	0.495	0.00275	1.39	0.00372
5	RPL14	ENSG00000188846	8.19e-12	2.24e-10	1.02	1	0.985	3.64	2.62
5	RPS15A	ENSG00000134419	1.32e-11	3.42e-10	0.927	1	0.998	4.12	3.22
5	RPS19	ENSG00000105372	1.59e-11	3.55e-10	0.958	1	1	4.66	3.7
5	TRAC	ENSG00000277734	1.4e-11	3.57e-10	1.34	0.471	0.015	1.37	0.0236
5	LYZ	ENSG00000090382	2.12e-11	4.67e-10	-2.47	0.288	0.972	1.25	3.87
5	RPL7A	ENSG00000148303	2.03e-11	5.06e-10	1.05	1	0.993	3.91	2.86
5	RPL35A	ENSG00000182899	2.13e-11	5.24e-10	1.03	1	0.988	3.69	2.66
5	RPL11	ENSG00000142676	3.17e-11	7.6e-10	0.958	1	0.999	4.35	3.39
5	CST3	ENSG00000101439	3.9e-11	9.25e-10	-1.89	0.163	0.896	0.393	2.35
5	CSTB	ENSG00000160213	4.09e-11	9.58e-10	-1.82	0.78	0.992	1.67	3.5
5	CCR7	ENSG00000126353	7.74e-11	1.2e-09	1.31	0.451	0.001	1.32	0.00283
5	TMSB4X	ENSG00000205542	5.5e-11	1.25e-09	-0.638	1	1	5.22	5.85
5	GNB2L1	ENSG00000204628	5.62e-11	1.26e-09	1.13	1	0.97	3.7	2.59
5	ID3	ENSG00000117318	6.5e-11	1.44e-09	1.52	0.596	0.0578	1.63	0.119
5	RPLP2	ENSG00000177600	7.78e-11	1.51e-09	0.787	1	1	4.43	3.64
5	RPL18	ENSG00000063177	7.16e-11	1.55e-09	0.99	1	0.994	3.85	2.87
5	CD68	ENSG00000129226	8.22e-11	1.68e-09	-1.69	0.167	0.861	0.301	2.07
5	AIF1	ENSG00000204472	9.24e-11	1.87e-09	-1.78	0.172	0.898	0.34	2.11
5	RPS5	ENSG00000083845	1.72e-10	3.05e-09	1.11	1	0.985	3.75	2.64
5	SERF2	ENSG00000140264	2.21e-10	3.2e-09	-0.865	1	1	3	3.87
5	RPL6	ENSG00000089009	3.04e-10	5.33e-09	0.958	1	0.994	3.81	2.86
5	BTF3	ENSG00000145741	5.29e-10	1.03e-08	0.998	0.978	0.859	2.78	1.79
5	RPS7	ENSG00000171863	7.88e-10	1.52e-08	0.995	1	0.995	3.86	2.87
5	RPS15	ENSG00000115268	9.34e-10	1.75e-08	0.837	1	0.999	4.08	3.25
5	LIPA	ENSG00000107798	1.19e-09	2.16e-08	-1.69	0.163	0.785	0.28	2.06
5	RPL32	ENSG00000144713	1.94e-09	2.97e-08	0.944	1	1	4.38	3.43
5	RPS9	ENSG00000170889	2.01e-09	3.46e-08	0.822	1	0.999	3.95	3.13
5	RPL9	ENSG00000163682	2.71e-09	4.07e-08	0.953	1	0.999	4.05	3.09
5	RPL26	ENSG00000161970	2.56e-09	4.38e-08	0.858	1	0.998	4.02	3.17
5	RPS17	ENSG00000182774	4.69e-09	6.87e-08	0.861	1	0.996	3.95	3.09
5	SH3BGRL3	ENSG00000142669	7.62e-09	1.08e-07	-1.11	0.874	0.994	2.44	3.55
5	RPL27A	ENSG00000166441	8.92e-09	1.25e-07	0.724	1	0.999	4.27	3.55
5	S100A11	ENSG00000163191	1.17e-08	1.57e-07	-1.47	0.678	0.994	1.69	3.17
5	CTSS	ENSG00000163131	1.2e-08	1.6e-07	-1.48	0.287	0.906	0.598	2.1
5	HNRNPA1	ENSG00000135486	1.61e-08	2.1e-07	1.15	0.924	0.748	2.63	1.48
5	IGKC	ENSG00000211592	1.61e-08	2.5e-07	2.67	0.366	0.0035	2.68	0.00864
5	CD79B	ENSG00000007312	3.16e-08	3.97e-07	1.04	0.429	0.007	1.05	0.0103
5	RPL41	ENSG00000229117	4.4e-08	4.8e-07	0.725	1	0.996	3.77	3.03
5	RPLP1	ENSG00000137818	3.98e-08	4.95e-07	0.623	1	1	4.94	4.31
5	EEF1D	ENSG00000104529	3.56e-08	5.19e-07	0.971	0.986	0.85	2.71	1.74
5	APOC1	ENSG00000130208	3.84e-08	5.56e-07	-2.9	0.346	0.923	0.862	3.79
5	RPL36	ENSG00000130255	3.97e-08	5.66e-07	0.8	1	0.97	3.22	2.43
5	GPNMB	ENSG00000136235	5e-08	6.87e-07	-1.86	0.162	0.864	0.285	2.15
5	RPL24	ENSG00000114391	5.15e-08	7.03e-07	0.88	1	0.981	3.34	2.46
5	DAB2	ENSG00000153071	5.28e-08	7.16e-07	-1.25	0.0408	0.682	0.0685	1.35
5	RPL28	ENSG00000108107	7.45e-08	9.7e-07	0.772	1	1	4.15	3.39
5	CTSZ	ENSG00000101160	9.89e-08	1.04e-06	-1.6	0.204	0.87	0.379	1.99
5	EEF2	ENSG00000167658	9.23e-08	1.06e-06	1.09	0.968	0.732	2.51	1.41
5	RPS3A	ENSG00000145425	9.76e-08	1.11e-06	0.942	1	0.999	4.22	3.26
5	S100A9	ENSG00000163220	8.67e-08	1.12e-06	-2.22	0.0855	0.877	0.333	2.55
5	NPM1	ENSG00000181163	1.03e-07	1.16e-06	1.17	0.941	0.691	2.51	1.35
5	CD27	ENSG00000139193	9.99e-08	1.28e-06	0.968	0.369	0.001	0.971	0.00234
5	VIM	ENSG00000026025	1.24e-07	1.38e-06	-0.973	0.762	0.979	1.91	2.91
5	RPS13	ENSG00000110700	1.4e-07	1.54e-06	0.796	1	0.998	3.88	3.09
5	LINC01272	ENSG00000224397	1.52e-07	1.57e-06	-1.3	0.05	0.708	0.091	1.39
5	RPL4	ENSG00000174444	1.68e-07	1.83e-06	1.17	1	0.939	3.37	2.21
5	RPL7	ENSG00000147604	3.97e-07	4.15e-06	1.06	1	0.998	4.16	3.1
5	RPL5	ENSG00000122406	4.73e-07	4.74e-06	1.21	0.987	0.97	3.69	2.48
5	RPS16	ENSG00000105193	5.91e-07	6.31e-06	0.702	1	0.999	4.05	3.35
5	SAT1	ENSG00000130066	6.71e-07	6.46e-06	-1.31	0.617	0.99	1.68	3.15
5	RPS29	ENSG00000213741	7.88e-07	7.4e-06	0.802	1	0.957	3.08	2.27
5	RPL15	ENSG00000174748	1.01e-06	9.18e-06	0.797	1	1	4.23	3.44
5	LGALS1	ENSG00000100097	1.03e-06	9.34e-06	-0.659	0.81	0.999	2.76	3.44
5	BIRC3	ENSG00000023445	9.19e-07	9.56e-06	1.76	0.52	0.0382	1.81	0.08
5	RPL29	ENSG00000162244	1.52e-06	1.53e-05	0.889	1	0.997	3.92	3.03
5	POU2F2	ENSG00000028277	1.85e-06	1.6e-05	0.859	0.524	0.108	1.06	0.202
5	SLC38A1	ENSG00000111371	1.88e-06	1.62e-05	0.797	0.438	0.00425	0.802	0.00538
5	EEF1B2	ENSG00000114942	2.34e-06	1.98e-05	0.896	0.987	0.946	3.1	2.2
5	LST1	ENSG00000204482	2.05e-06	2e-05	-1.29	0.225	0.878	0.554	1.85
5	RPLP0	ENSG00000089157	2.5e-06	2.08e-05	0.924	1	0.991	3.61	2.69
5	GPX4	ENSG00000167468	2.59e-06	2.13e-05	-0.753	0.788	0.992	1.99	2.75
5	ASAH1	ENSG00000104763	2.51e-06	2.43e-05	-1.11	0.265	0.764	0.436	1.55
5	CD3D	ENSG00000167286	3.31e-06	2.68e-05	0.823	0.272	0.00375	0.831	0.00795
5	OCIAD2	ENSG00000145247	6.12e-06	4.65e-05	0.724	0.411	0.0295	0.766	0.0439
5	TREM2	ENSG00000095970	6.32e-06	4.67e-05	-1.01	0.014	0.47	0.0201	1.07
5	MMP9	ENSG00000100985	6.57e-06	4.96e-05	-1.49	0.0408	0.634	0.075	1.69
5	MT-ND1	ENSG00000198888	6.81e-06	5.01e-05	-0.665	0.991	0.997	3.53	4.2
5	SDCBP	ENSG00000137575	7.09e-06	5.18e-05	-1.26	0.158	0.795	0.282	1.55
5	FAU	ENSG00000149806	7.94e-06	7.09e-05	0.744	1	0.981	3.35	2.62
5	OTOA	ENSG00000155719	1.03e-05	8.96e-05	-1.36	0.023	0.626	0.03	1.42
5	TNFRSF4	ENSG00000186827	1.44e-05	0.000101	1.22	0.321	0.0217	1.25	0.038
5	S100A4	ENSG00000196154	1.58e-05	0.000107	-0.748	0.848	0.996	2.66	3.56
5	LGMN	ENSG00000100600	1.86e-05	0.000124	-1.31	0.0808	0.565	0.135	1.54
5	RPS11	ENSG00000142534	1.67e-05	0.000141	0.695	1	0.994	3.5	2.81
5	CYBB	ENSG00000165168	1.69e-05	0.000142	-1.26	0.0368	0.69	0.0544	1.31
5	RPL35	ENSG00000136942	2.2e-05	0.000149	0.718	1	0.995	3.59	2.87
5	C12orf57	ENSG00000111678	2.1e-05	0.000168	0.763	0.424	0.136	0.991	0.23
5	PPT1	ENSG00000131238	2.9e-05	0.000186	-1.01	0.141	0.604	0.15	1.16
5	RNF130	ENSG00000113269	2.89e-05	0.00019	-0.917	0.0898	0.615	0.185	1.11
5	RPL39	ENSG00000198918	3.06e-05	0.000198	0.694	1	0.997	3.82	3.15
5	IGHG1	ENSG00000211896	2.62e-05	0.0002	1.34	0.252	0.00025	1.34	0.000589
5	MT-ND4	ENSG00000198886	3.38e-05	0.000214	-0.582	0.991	0.998	4.23	4.84
5	KCTD12	ENSG00000178695	3.65e-05	0.000228	-1.11	0.0545	0.622	0.0642	1.19
5	EIF3F	ENSG00000175390	3.06e-05	0.000228	0.761	0.815	0.561	1.77	1.01
5	ATP5E	ENSG00000124172	3.8e-05	0.000236	-0.618	1	0.997	2.42	3.07
5	RPL22L1	ENSG00000163584	3.18e-05	0.000237	1.09	0.704	0.35	1.71	0.611
5	RPS21	ENSG00000171858	4.71e-05	0.000287	0.74	0.986	0.925	2.78	2.05
5	LCK	ENSG00000182866	4.73e-05	0.000322	0.685	0.281	0.003	0.691	0.00617
5	FCRL5	ENSG00000143297	4.89e-05	0.000326	0.713	0.243	0.0005	0.714	0.000689
5	LRMP	ENSG00000118308	4.87e-05	0.000326	0.89	0.306	0.0312	0.944	0.0547
5	RP5-1171I10.5	ENSG00000265206	5.62e-05	0.000334	0.966	0.65	0.238	1.42	0.448
5	CAPG	ENSG00000042493	6.11e-05	0.000361	-1.41	0.27	0.83	0.545	1.98
5	CD9	ENSG00000010278	6.33e-05	0.000366	-1.43	0.137	0.682	0.264	1.71
5	GM2A	ENSG00000196743	6.45e-05	0.000376	-1.17	0.162	0.711	0.367	1.54
5	ARPC1B	ENSG00000130429	7.72e-05	0.000478	-0.856	0.76	0.974	1.84	2.75
5	GLUL	ENSG00000135821	7.71e-05	0.000478	-1.1	0.153	0.722	0.287	1.39
5	APLP2	ENSG00000084234	9.31e-05	0.000558	-1.2	0.127	0.708	0.181	1.39
5	RPS12	ENSG00000112306	0.000107	0.000585	0.869	1	1	4.62	3.76
5	PPA1	ENSG00000180817	0.000104	0.000603	0.931	0.67	0.19	1.27	0.344
5	LGALS3	ENSG00000131981	0.000126	0.000677	-1.69	0.247	0.852	0.561	2.42
5	RPL37	ENSG00000145592	0.00013	0.000692	0.72	1	0.986	3.44	2.74
5	RP11-1399P15.1	ENSG00000273445	0.000134	0.000715	0.461	0.208	0.00025	0.461	0.000113
5	TGFBI	ENSG00000120708	0.000131	0.000729	-1.2	0.0495	0.59	0.0691	1.27
5	PDCD4	ENSG00000150593	0.000143	0.000753	0.649	0.388	0.0705	0.77	0.119
5	IGSF6	ENSG00000140749	0.000154	0.000796	-1.19	0.05	0.593	0.0789	1.34
5	IGLC2	ENSG00000211677	0.00015	0.000813	4.41	0.229	0.0065	4.45	0.0117
5	MT-ND2	ENSG00000198763	0.000171	0.000848	-0.475	0.991	0.997	3.8	4.31
5	EMP1	ENSG00000134531	0.000192	0.000967	-0.913	0.014	0.465	0.0201	0.944
5	CD63	ENSG00000135404	0.000193	0.00097	-1.26	0.532	0.847	1.07	2.45
5	LIMD2	ENSG00000136490	0.000205	0.00107	0.777	0.723	0.352	1.41	0.637
5	FCMR	ENSG00000162894	0.000207	0.00108	0.871	0.402	0.0895	1.01	0.137
5	RNASE1	ENSG00000129538	0.00025	0.00117	-1.66	0.0685	0.607	0.102	1.86
5	CDA	ENSG00000158825	0.000262	0.00125	-0.816	0.0228	0.456	0.0333	0.864
5	CD7	ENSG00000173762	0.000247	0.00125	0.883	0.272	0.0102	0.902	0.0211
5	REL	ENSG00000162924	0.000284	0.00129	0.836	0.504	0.236	1.21	0.39
5	PLXDC2	ENSG00000120594	0.00029	0.00136	-0.69	0.0318	0.42	0.0213	0.715
5	SGK1	ENSG00000118515	0.000363	0.00164	-1.05	0.0892	0.629	0.147	1.21
5	GRN	ENSG00000030582	0.000432	0.00189	-1.31	0.383	0.87	0.647	2
5	DBI	ENSG00000155368	0.000449	0.0019	-0.739	0.788	0.956	1.9	2.64
5	RPL12	ENSG00000197958	0.000438	0.00191	0.685	1	1	4.05	3.36
5	KIAA0930	ENSG00000100364	0.000458	0.00193	-1.13	0.0772	0.646	0.109	1.25
5	C1orf162	ENSG00000143110	0.000456	0.00197	-0.806	0.0858	0.553	0.192	1
5	TNFRSF18	ENSG00000186891	0.000471	0.00203	1.06	0.4	0.027	1.11	0.0436
5	BCAS4	ENSG00000124243	0.000474	0.00204	0.62	0.239	0.00425	0.627	0.00734
5	PNOC	ENSG00000168081	0.000476	0.00204	0.564	0.262	0.00325	0.571	0.00748
5	PLAUR	ENSG00000011422	0.00045	0.00208	-0.875	0.0632	0.42	0.0462	1
5	MIR155HG	ENSG00000234883	0.000486	0.00223	0.923	0.361	0.0778	1.04	0.116
5	HNMT	ENSG00000150540	0.000492	0.00226	-0.903	0.0505	0.561	0.0776	0.983
5	ATP6V1F	ENSG00000128524	0.00112	0.00233	-0.795	0.527	0.872	1.16	2.03
5	RPS10	ENSG00000124614	0.000604	0.00248	0.703	0.923	0.808	2.31	1.59
5	KIAA0125	ENSG00000226777	0.000619	0.00254	0.473	0.216	0.00025	0.473	0.0005
5	FBL	ENSG00000105202	0.000633	0.00258	0.706	0.621	0.286	1.22	0.501
5	NACA	ENSG00000196531	0.000602	0.00268	0.611	1	0.966	3	2.4
5	LIMS1	ENSG00000169756	0.000672	0.00271	-1.09	0.202	0.723	0.328	1.42
5	MGST3	ENSG00000143198	0.000654	0.00273	-0.83	0.239	0.626	0.443	1.29
5	SPIB	ENSG00000269404	0.00068	0.00274	0.597	0.262	0.002	0.601	0.00334
5	SERBP1	ENSG00000142864	0.00149	0.00294	0.601	0.664	0.428	1.34	0.744
5	ARHGAP18	ENSG00000146376	0.000775	0.00304	-0.611	0.009	0.368	0.0129	0.632
5	CD3E	ENSG00000198851	0.000772	0.00304	0.533	0.236	0.0025	0.538	0.00517
5	MT-CO1	ENSG00000198804	0.000805	0.00317	-0.371	0.991	0.998	5.18	5.56
5	DUSP4	ENSG00000120875	0.000771	0.00324	0.577	0.284	0.013	0.597	0.0194
5	APOE	ENSG00000130203	0.000809	0.00339	-1.3	0.0865	0.656	0.105	1.42
5	CSTA	ENSG00000121552	0.000958	0.00361	-1.02	0.0858	0.652	0.181	1.22
5	DMXL2	ENSG00000104093	0.000911	0.00374	-0.592	0.009	0.338	0.0106	0.603
5	SAMHD1	ENSG00000101347	0.000914	0.00374	-0.861	0.158	0.62	0.246	1.11
5	DUSP23	ENSG00000158716	0.00104	0.00385	-0.764	0.176	0.565	0.226	0.993
5	RHOH	ENSG00000168421	0.00105	0.00388	0.805	0.397	0.00275	0.811	0.00705
5	EIF3E	ENSG00000104408	0.000991	0.00397	0.777	0.902	0.645	2.02	1.25
5	RAN	ENSG00000132341	0.000994	0.00397	0.836	0.792	0.495	1.83	0.982
5	LAMP1	ENSG00000185896	0.00112	0.00407	-0.829	0.0678	0.542	0.156	1.01
5	HSPA8	ENSG00000109971	0.00114	0.00441	0.76	0.864	0.624	2.02	1.26
5	SPG21	ENSG00000090487	0.00122	0.00457	-0.752	0.171	0.579	0.253	1.01
5	FCGRT	ENSG00000104870	0.00135	0.00473	-0.828	0.072	0.505	0.138	0.978
5	TMEM219	ENSG00000149932	0.00126	0.00476	-0.901	0.392	0.791	0.615	1.51
5	RPL36A	ENSG00000241343	0.00127	0.00483	0.576	0.889	0.588	1.67	1.12
5	LINC01480	ENSG00000270164	0.00128	0.00484	0.691	0.243	0.0065	0.704	0.0131
5	FUCA1	ENSG00000179163	0.00133	0.0049	-1.01	0.0538	0.509	0.08	1.19
5	CCL2	ENSG00000108691	0.00136	0.00498	-2.13	0.122	0.686	0.269	2.51
5	HINT1	ENSG00000169567	0.00144	0.005	0.679	0.952	0.836	2.42	1.76
5	CYP1B1	ENSG00000138061	0.00143	0.00523	-1.01	0.0368	0.47	0.0355	1.06
5	TRAF3IP3	ENSG00000009790	0.00298	0.00526	0.835	0.497	0.0608	0.936	0.0998
5	FAM65B	ENSG00000111913	0.00299	0.00527	0.508	0.249	0.00925	0.524	0.0181
5	PTAFR	ENSG00000169403	0.00146	0.00532	-0.589	0.009	0.324	0.0101	0.601
5	EIF3D	ENSG00000100353	0.0016	0.00549	0.723	0.691	0.316	1.28	0.551
5	TMEM251	ENSG00000153485	0.00162	0.00574	-0.554	0.0318	0.366	0.0613	0.622
5	SIT1	ENSG00000137078	0.00173	0.00581	0.684	0.367	0.0235	0.72	0.0325
5	TMEM243	ENSG00000135185	0.0034	0.00581	0.551	0.447	0.212	0.891	0.334
5	RBM47	ENSG00000163694	0.00183	0.00606	-0.81	0.045	0.494	0.0432	0.867
5	IFITM2	ENSG00000185201	0.00369	0.00622	0.888	0.439	0.164	1.2	0.303
5	GYPC	ENSG00000136732	0.00195	0.00637	0.615	0.681	0.429	1.42	0.815
5	SLC25A6	ENSG00000169100	0.0018	0.00641	0.608	1	0.908	2.64	2.03
5	ALDH1A1	ENSG00000165092	0.00199	0.00647	-0.734	0	0.389	0	0.805
5	RPS4Y1	ENSG00000129824	0.00197	0.0069	0.759	0.872	0.768	2.29	1.53
5	NAP1L1	ENSG00000187109	0.00198	0.00692	0.596	0.86	0.741	2.07	1.47
5	CYP27A1	ENSG00000135929	0.00225	0.00712	-0.794	0.055	0.42	0.1	1.04
5	IL16	ENSG00000172349	0.00215	0.00715	0.592	0.424	0.072	0.725	0.133
5	TNS3	ENSG00000136205	0.0021	0.00728	-0.536	0.009	0.316	0.0133	0.549
5	UXT	ENSG00000126756	0.00448	0.00734	0.592	0.767	0.499	1.46	0.87
5	CLEC2D	ENSG00000069493	0.00237	0.00737	0.746	0.444	0.0602	0.854	0.108
5	TIMP2	ENSG00000035862	0.00224	0.00744	-0.915	0.0862	0.581	0.112	1.03
5	ENG	ENSG00000106991	0.00232	0.00762	-0.588	0.0318	0.394	0.0798	0.673
5	MAFB	ENSG00000204103	0.00235	0.00767	-1.05	0.0362	0.569	0.0365	1.11
5	RAB32	ENSG00000118508	0.0024	0.00781	-0.668	0.023	0.378	0.0234	0.704
5	SMIM14	ENSG00000163683	0.00261	0.00805	0.745	0.361	0.223	1.1	0.381
5	RPL27	ENSG00000131469	0.00238	0.00805	0.529	1	0.994	3.4	2.9
5	FOS	ENSG00000170345	0.00246	0.0083	-0.914	0.0545	0.511	0.187	1.11
5	SLC7A7	ENSG00000155465	0.00288	0.00873	-0.685	0.045	0.406	0.0432	0.735
5	PSME1	ENSG00000092010	0.00269	0.00895	0.762	0.702	0.354	1.4	0.644
5	ZEB2	ENSG00000169554	0.00298	0.00898	-0.752	0.175	0.608	0.36	1.11
5	CEBPA	ENSG00000245848	0.00289	0.0091	-0.624	0.009	0.354	0.0136	0.665
5	CD81	ENSG00000110651	0.00293	0.00921	-0.942	0.104	0.594	0.161	1.12
5	SP140	ENSG00000079263	0.00279	0.00925	0.512	0.379	0.0572	0.602	0.0903
5	CTSL	ENSG00000135047	0.00304	0.00943	-1.09	0.0728	0.495	0.1	1.2
5	C1orf54	ENSG00000118292	0.00347	0.0101	-0.556	0	0.306	0	0.558
5	PLD3	ENSG00000105223	0.00351	0.0102	-1.11	0.13	0.639	0.259	1.37
5	SNRPD2	ENSG00000125743	0.00336	0.0102	0.61	0.832	0.647	1.78	1.18
5	FBP1	ENSG00000165140	0.00359	0.0104	-0.95	0.11	0.466	0.161	1.35
5	CLECL1	ENSG00000184293	0.00384	0.011	0.682	0.375	0.145	0.906	0.234
5	LRP1	ENSG00000123384	0.00348	0.011	-0.607	0.0458	0.398	0.0564	0.671
5	ACAP1	ENSG00000072818	0.0039	0.0111	0.619	0.435	0.099	0.785	0.157
5	EIF3M	ENSG00000149100	0.00382	0.012	0.621	0.638	0.336	1.2	0.582
5	CD37	ENSG00000104894	0.00392	0.0122	0.828	0.762	0.544	1.81	0.992
5	SLC16A3	ENSG00000141526	0.0042	0.0128	-0.641	0.109	0.444	0.188	0.839
5	MSR1	ENSG00000038945	0.00501	0.014	-0.682	0.0458	0.369	0.0451	0.755
5	LDHB	ENSG00000111716	0.00549	0.0144	0.811	0.758	0.494	1.76	0.965
5	SEPT1	ENSG00000180096	0.00524	0.0145	0.628	0.348	0.0645	0.735	0.104
5	FCGR1A	ENSG00000150337	0.00514	0.0147	-0.414	0	0.23	0	0.421
5	DRAM1	ENSG00000136048	0.00582	0.0151	-0.451	0	0.268	0	0.457
5	FCGR2A	ENSG00000143226	0.0056	0.0152	-0.529	0	0.28	0	0.532
5	GAS7	ENSG00000007237	0.00602	0.0161	-0.555	0	0.32	0	0.564
5	BRI3	ENSG00000164713	0.00559	0.0161	-0.823	0.0772	0.524	0.129	0.965
5	UBA52	ENSG00000221983	0.0057	0.0164	0.422	0.987	0.996	3.27	2.86
5	LSM2	ENSG00000204392	0.00623	0.0165	0.635	0.685	0.375	1.27	0.637
5	MRAS	ENSG00000158186	0.00639	0.0167	-0.416	0.023	0.266	0.0234	0.461
5	GABPB1-AS1	ENSG00000244879	0.00646	0.0169	0.538	0.406	0.126	0.747	0.217
5	MGST1	ENSG00000008394	0.00593	0.0169	-0.649	0.0368	0.34	0.042	0.719
5	C5AR1	ENSG00000197405	0.00602	0.017	-0.58	0.0318	0.35	0.0462	0.65
5	MFSD1	ENSG00000118855	0.00608	0.0172	-0.616	0.0635	0.431	0.12	0.738
5	FN1	ENSG00000115414	0.00695	0.0173	-1.38	0.0818	0.474	0.333	1.71
5	STK4	ENSG00000101109	0.0122	0.0174	0.558	0.59	0.325	1.11	0.554
5	VAT1	ENSG00000108828	0.00634	0.0177	-0.913	0.114	0.586	0.155	1.07
5	LPCAT2	ENSG00000087253	0.00719	0.0177	-0.412	0	0.25	0	0.412
5	CREG1	ENSG00000143162	0.0065	0.018	-0.578	0.045	0.396	0.114	0.692
5	CYFIP1	ENSG00000273749	0.00741	0.0187	-0.557	0.045	0.369	0.07	0.666
5	CCR1	ENSG00000163823	0.00752	0.0189	-0.73	0.0458	0.43	0.0227	0.755
5	C15orf48	ENSG00000166920	0.00816	0.0195	-0.794	0.0638	0.418	0.18	0.99
5	AP2S1	ENSG00000042753	0.00821	0.0196	-1	0.476	0.888	0.942	1.96
5	CD83	ENSG00000112149	0.00816	0.0201	0.756	0.468	0.214	1.11	0.373
5	NCR3	ENSG00000204475	0.00862	0.0203	0.372	0.185	0.0025	0.377	0.00464
5	MTSS1	ENSG00000170873	0.00775	0.0205	0.445	0.23	0.0378	0.517	0.0715
5	ANXA2	ENSG00000182718	0.00872	0.0205	-1.35	0.277	0.835	0.614	2.03
5	ZFAS1	ENSG00000177410	0.00789	0.0207	0.658	0.852	0.744	2.05	1.4
5	IMPDH2	ENSG00000178035	0.00889	0.0208	0.766	0.492	0.113	0.961	0.19
5	RPS20	ENSG00000008988	0.00893	0.0209	0.498	1	0.999	3.82	3.32
5	PLA2G7	ENSG00000146070	0.00909	0.0217	-0.756	0.0505	0.392	0.0507	0.837
5	ATP6V1A	ENSG00000114573	0.00848	0.0217	-0.674	0.131	0.506	0.204	0.878
5	SNRPB	ENSG00000125835	0.00961	0.022	0.62	0.642	0.382	1.3	0.693
5	NME1	ENSG00000239672	0.00984	0.0224	0.555	0.46	0.282	1.05	0.49
5	CYTIP	ENSG00000115165	0.00954	0.0225	0.665	0.42	0.0642	0.766	0.106
5	FNIP2	ENSG00000052795	0.00893	0.0226	-0.664	0.0228	0.38	0.0223	0.689
5	GUK1	ENSG00000143774	0.00926	0.0231	-0.662	0.568	0.895	1.22	1.89
5	SLC1A3	ENSG00000079215	0.00947	0.0235	-0.415	0.014	0.262	0.0134	0.438
5	TNFRSF1A	ENSG00000067182	0.011	0.0244	-0.451	0	0.271	0	0.453
5	APOBEC3G	ENSG00000239713	0.0115	0.0252	0.509	0.357	0.0678	0.611	0.103
5	SLAMF8	ENSG00000158714	0.012	0.0259	-0.446	0	0.272	0	0.459
5	HSP90AB1	ENSG00000096384	0.0122	0.0261	0.814	0.754	0.42	1.68	0.866
5	PILRA	ENSG00000085514	0.0123	0.0262	-0.352	0	0.208	0	0.357
5	CHI3L1	ENSG00000133048	0.02	0.0265	-1.16	0.0785	0.319	0.209	1.75
5	C19orf43	ENSG00000123144	0.014	0.0266	0.449	0.842	0.68	1.7	1.25
5	RNASE6	ENSG00000169413	0.011	0.0266	-0.675	0.063	0.411	0.108	0.789
5	NPL	ENSG00000135838	0.012	0.0266	-0.928	0.0595	0.542	0.0625	1.02
5	GAA	ENSG00000171298	0.0122	0.0269	-0.336	0.009	0.208	0.014	0.35
5	AC090498.1	ENSG00000279483	0.0132	0.0274	0.516	0.618	0.348	1.11	0.589
5	SEPT6	ENSG00000125354	0.0133	0.0276	0.636	0.432	0.127	0.846	0.211
5	C1QA	ENSG00000173372	0.0118	0.0278	-1.06	0.009	0.372	0.0101	1.19
5	CCND2	ENSG00000118971	0.0118	0.0278	0.571	0.388	0.138	0.787	0.218
5	VAMP8	ENSG00000118640	0.0135	0.0278	-0.665	0.647	0.882	1.24	1.92
5	PHACTR1	ENSG00000112137	0.012	0.0281	0.565	0.266	0.0522	0.673	0.109
5	ARPC5L	ENSG00000136950	0.0123	0.0287	0.601	0.451	0.19	0.892	0.289
5	RPL38	ENSG00000172809	0.0141	0.0289	0.533	0.987	0.94	2.72	2.19
5	FAM198B	ENSG00000164125	0.0127	0.0293	-0.356	0	0.202	0	0.359
5	MT-ATP6	ENSG00000198899	0.0128	0.0295	-0.436	0.991	0.997	3.94	4.39
5	MARCKS	ENSG00000277443	0.0129	0.0297	-0.767	0.202	0.603	0.489	1.27
5	ITM2C	ENSG00000135916	0.0141	0.0298	0.686	0.246	0.0168	0.713	0.0281
5	EIF3G	ENSG00000130811	0.0142	0.03	0.574	0.647	0.349	1.18	0.601
5	GNS	ENSG00000135677	0.0153	0.0303	-0.656	0.0905	0.448	0.115	0.772
5	RAC2	ENSG00000128340	0.014	0.0307	0.503	0.749	0.478	1.49	1.01
5	COMMD6	ENSG00000188243	0.024	0.0309	0.451	0.92	0.834	2.1	1.64
5	EIF3H	ENSG00000147677	0.015	0.0313	0.536	0.815	0.606	1.62	1.09
5	LILRB4	ENSG00000186818	0.0145	0.0313	-0.602	0.104	0.414	0.148	0.799
5	BCAT1	ENSG00000060982	0.0141	0.0319	-0.414	0.023	0.258	0.0209	0.441
5	LRRC25	ENSG00000175489	0.017	0.0328	-0.338	0	0.206	0	0.338
5	ZYX	ENSG00000159840	0.0175	0.0333	-0.64	0.0678	0.442	0.117	0.757
5	PDXK	ENSG00000160209	0.0164	0.0334	-0.677	0.0368	0.419	0.0509	0.73
5	SOD1	ENSG00000142168	0.0168	0.0338	0.711	0.66	0.508	1.63	0.911
5	TSTD1	ENSG00000215845	0.0153	0.0341	0.708	0.573	0.278	1.18	0.474
5	SLCO2B1	ENSG00000137491	0.0154	0.0341	-0.49	0	0.264	0	0.498
5	NTAN1	ENSG00000157045	0.0156	0.0345	-0.569	0.118	0.412	0.143	0.714
5	RP11-1143G9.4	ENSG00000257764	0.0178	0.0353	-1.15	0.0772	0.589	0.176	1.76
5	CCDC28B	ENSG00000160050	0.0165	0.0359	0.525	0.263	0.0415	0.602	0.0798
5	SRSF2	ENSG00000161547	0.0193	0.036	0.475	0.596	0.417	1.2	0.729
5	RGCC	ENSG00000102760	0.0193	0.0361	-0.434	0.0177	0.21	0.0226	0.464
5	SDSL	ENSG00000139410	0.0195	0.0363	-0.451	0.009	0.27	0.0167	0.477
5	JAKMIP2	ENSG00000176049	0.0289	0.0364	-0.318	0.0177	0.187	0.0244	0.343
5	SLC11A1	ENSG00000018280	0.0207	0.0379	-0.575	0.0538	0.334	0.0766	0.676
5	ARHGAP24	ENSG00000138639	0.0224	0.0398	0.652	0.339	0.0525	0.755	0.102
5	CSF1R	ENSG00000182578	0.0212	0.04	-0.621	0.0458	0.357	0.0279	0.65
5	C3	ENSG00000125730	0.0226	0.04	-0.512	0.014	0.236	0.0201	0.572
5	VSIG4	ENSG00000155659	0.0192	0.0403	-0.611	0.0272	0.323	0.056	0.725
5	EIF4A2	ENSG00000156976	0.0215	0.0405	0.706	0.635	0.354	1.33	0.62
5	ATP6V1B2	ENSG00000147416	0.0218	0.0408	-0.814	0.0818	0.546	0.161	0.987
5	CD4	ENSG00000010610	0.0219	0.041	-0.681	0.14	0.508	0.243	0.932
5	RIN2	ENSG00000132669	0.0219	0.041	-0.353	0	0.201	0	0.354
5	AHNAK	ENSG00000124942	0.0234	0.041	-0.814	0.162	0.601	0.264	1.09
5	GNB4	ENSG00000114450	0.0221	0.0411	-0.53	0.023	0.328	0.0239	0.56
5	MT-CO3	ENSG00000198938	0.0221	0.0411	-0.434	0.991	0.999	4.53	4.96
5	DUSP3	ENSG00000108861	0.034	0.0414	-0.355	0.009	0.211	0.00723	0.366
5	ANXA5	ENSG00000164111	0.0228	0.042	-0.823	0.239	0.663	0.459	1.29
5	SIRPA	ENSG00000198053	0.0202	0.042	-0.562	0.0368	0.365	0.0506	0.618
5	HCST	ENSG00000126264	0.0243	0.0422	-0.792	0.559	0.82	1.16	1.94
5	SPRED1	ENSG00000166068	0.0204	0.0423	-0.397	0	0.217	0	0.402
5	SOAT1	ENSG00000057252	0.0233	0.0425	-0.492	0.0368	0.306	0.0294	0.523
5	ITGAM	ENSG00000169896	0.0227	0.0428	-0.549	0.0458	0.333	0.0279	0.578
5	TNFAIP2	ENSG00000185215	0.0249	0.0429	-0.687	0.0262	0.395	0.0989	0.789
5	FAM213A	ENSG00000122378	0.0359	0.0433	-0.679	0.135	0.478	0.212	0.95
5	RAB1A	ENSG00000138069	0.0373	0.0446	-0.526	0.208	0.493	0.352	0.88
5	CCL22	ENSG00000102962	0.025	0.0446	1.35	0.33	0.0562	1.53	0.304
5	CLCN7	ENSG00000103249	0.0266	0.0448	-0.344	0.009	0.2	0.0101	0.357
5	FGD4	ENSG00000139132	0.0253	0.045	-0.271	0	0.162	0	0.271
5	SDC3	ENSG00000162512	0.0225	0.0456	-0.441	0	0.218	0	0.442
5	HOMER3	ENSG00000051128	0.0262	0.0463	-0.371	0	0.2	0	0.374
5	PRAM1	ENSG00000133246	0.0267	0.0469	-0.358	0.014	0.23	0.00673	0.368
5	FNDC3B	ENSG00000075420	0.0241	0.0481	-0.55	0.0495	0.346	0.0598	0.61
5	ARRB2	ENSG00000141480	0.0242	0.0482	-0.715	0.27	0.649	0.486	1.22
5	SCARB2	ENSG00000138760	0.0279	0.0484	-0.546	0.023	0.332	0.0405	0.587
5	UBXN1	ENSG00000162191	0.0246	0.0488	0.624	0.716	0.426	1.38	0.755
5	RTN4	ENSG00000115310	0.0287	0.0495	-0.696	0.163	0.571	0.304	1
5	CCND1	ENSG00000110092	0.0306	0.0497	-0.406	0.009	0.212	0.0125	0.432
5	SGK3	ENSG00000104205	0.0307	0.0498	-0.292	0	0.167	0	0.293
