# Supplementary material for: The Short Chain Fatty Acid Butyrate Imprints an Antimicrobial Program in Macrophages
Source: Immunity. 2019 Feb 19;50(2):432–445.e7. doi: 10.1016/j.immuni.2018.12.018 (PMC6382411; doi:10.1016/j.immuni.2018.12.018)
Supplement: Table S2. Genes Differentially Expressed between Control and Butyrate Macrophages within Each Cluster of Differentiated Macrophages Refers to Figure 3 [file mmc3.xlsx]

## Sheet: Legend
Title	Description
gene_id	Ensembl gene identifier.
gene_name	Gene name.
baseMean	Mean expression across groups.
log2FoldChange	Log2 fold-change between groups.
lfcSE	Standard error of the log2FoldChange.
stat	Wald statistic.
pvalue	P-value associated associated with the Wald test.
padj	Adjusted P-value.

## Sheet: cluster_0
gene_id	gene_name	baseMean	log2FoldChange	lfcSE	stat	pvalue	padj
ENSG00000204287	HLA-DRA	6273.37	1.59721	0.10647	15.0015	7.1777e-51	8.03544e-47
ENSG00000019582	CD74	8908.97	1.33751	0.0936702	14.279	2.96019e-46	1.65697e-42
ENSG00000196154	S100A4	11264.2	1.20529	0.090307	13.3466	1.23963e-40	4.62587e-37
ENSG00000131981	LGALS3	4378.18	1.56692	0.119474	13.1152	2.6946e-39	7.5415e-36
ENSG00000133063	CHIT1	202.79	-5.55714	0.426872	-13.0183	9.63056e-39	2.15628e-35
ENSG00000162144	CYB561A3	513.186	2.42778	0.218993	11.0861	1.46546e-28	2.7343e-25
ENSG00000113140	SPARC	370.102	-2.71395	0.247578	-10.962	5.82019e-28	8.24804e-25
ENSG00000197766	CFD	635.797	2.50123	0.228196	10.9609	5.89409e-28	8.24804e-25
ENSG00000198840	MT-ND3	10476.5	0.908516	0.0871489	10.4249	1.90921e-25	2.37484e-22
ENSG00000159685	CHCHD6	619.191	2.3399	0.236253	9.90421	3.99106e-23	4.20612e-20
ENSG00000196735	HLA-DQA1	708.79	2.26776	0.22905	9.90072	4.13285e-23	4.20612e-20
ENSG00000169439	SDC2	129.545	-3.26239	0.357394	-9.12827	6.9601e-20	6.4932e-17
ENSG00000170458	CD14	415.439	-2.2761	0.252727	-9.00613	2.13451e-19	1.83815e-16
ENSG00000223865	HLA-DPB1	2922.08	1.25501	0.139863	8.97315	2.88158e-19	2.30424e-16
ENSG00000177600	RPLP2	13089.7	0.774864	0.087764	8.82895	1.05664e-18	7.88605e-16
ENSG00000198848	CES1	113.045	3.5582	0.409037	8.69897	3.34908e-18	2.34331e-15
ENSG00000173369	C1QB	413.229	-2.13509	0.253954	-8.40739	4.1924e-17	2.76082e-14
ENSG00000203747	FCGR3A	334.445	-2.04817	0.245326	-8.34876	6.89855e-17	4.29051e-14
ENSG00000198918	RPL39	7821.67	0.901161	0.110495	8.15565	3.47293e-16	2.04629e-13
ENSG00000233927	RPS28	8708.81	0.900099	0.112075	8.03122	9.65052e-16	5.16285e-13
ENSG00000177954	RPS27	7288.76	0.917298	0.114223	8.03079	9.68467e-16	5.16285e-13
ENSG00000231389	HLA-DPA1	1769.62	1.20469	0.153172	7.86494	3.6927e-15	1.87908e-12
ENSG00000196126	HLA-DRB1	1864.84	1.28524	0.164752	7.80105	6.13961e-15	2.98839e-12
ENSG00000135929	CYP27A1	649.209	-1.53553	0.197864	-7.7605	8.45924e-15	3.94588e-12
ENSG00000165092	ALDH1A1	503.81	1.64282	0.213219	7.70486	1.30986e-14	5.86556e-12
ENSG00000151474	FRMD4A	84.4761	-3.15353	0.410761	-7.67729	1.62485e-14	6.99625e-12
ENSG00000101439	CST3	2646.08	1.04427	0.137377	7.60145	2.92825e-14	1.21414e-11
ENSG00000124172	ATP5E	7591.45	0.743063	0.0983372	7.55627	4.14779e-14	1.65837e-11
ENSG00000159189	C1QC	402.931	-1.78616	0.236867	-7.5408	4.67111e-14	1.80321e-11
ENSG00000100600	LGMN	1796.59	1.32727	0.1782	7.4482	9.46229e-14	3.53101e-11
ENSG00000169020	ATP5I	881.461	1.38507	0.186536	7.42519	1.12618e-13	4.06696e-11
ENSG00000023608	SNAPC1	77.6442	3.47809	0.470116	7.39835	1.37885e-13	4.82381e-11
ENSG00000198502	HLA-DRB5	793.032	1.5585	0.211097	7.38289	1.54887e-13	5.18681e-11
ENSG00000158869	FCER1G	4555.77	-0.936666	0.126908	-7.38064	1.57527e-13	5.18681e-11
ENSG00000109475	RPL34	9582.05	0.800547	0.108981	7.34578	2.04558e-13	6.47195e-11
ENSG00000101197	BIRC7	66.3389	4.72631	0.643606	7.34347	2.0812e-13	6.47195e-11
ENSG00000198832	SELM	80.3325	3.43532	0.468255	7.33643	2.19358e-13	6.63707e-11
ENSG00000155659	VSIG4	355.802	-1.79103	0.244474	-7.32605	2.37034e-13	6.98313e-11
ENSG00000130066	SAT1	9023.72	0.738702	0.101575	7.27246	3.52999e-13	1.01329e-10
ENSG00000137976	DNASE2B	76.5366	-3.11004	0.431744	-7.20343	5.87153e-13	1.6433e-10
ENSG00000130429	ARPC1B	5174.36	-0.806692	0.113868	-7.08446	1.39588e-12	3.81142e-10
ENSG00000128524	ATP6V1F	2261.61	-0.997147	0.142328	-7.00599	2.4525e-12	6.53709e-10
ENSG00000131469	RPL27	6205	0.756997	0.109113	6.93776	3.98375e-12	1.03716e-09
ENSG00000158234	FAIM	56.8806	-3.48387	0.507868	-6.85979	6.89639e-12	1.75466e-09
ENSG00000025434	NR1H3	100.927	-2.46528	0.364412	-6.76508	1.33232e-11	3.31451e-09
ENSG00000121152	NCAPH	48.2987	-4.50079	0.666732	-6.75052	1.47316e-11	3.58523e-09
ENSG00000135678	CPM	291.799	-1.65855	0.246743	-6.72174	1.79565e-11	4.27708e-09
ENSG00000177469	PTRF	60.655	3.89124	0.581784	6.68846	2.25535e-11	5.26013e-09
ENSG00000132386	SERPINF1	131.316	2.20655	0.332625	6.63376	3.27231e-11	7.37266e-09
ENSG00000173372	C1QA	898.624	-1.36688	0.206078	-6.63284	3.29284e-11	7.37266e-09
ENSG00000155115	GTF3C6	426.658	-1.47189	0.222562	-6.61339	3.75627e-11	8.24538e-09
ENSG00000179344	HLA-DQB1	759.236	1.38256	0.210876	6.55625	5.51776e-11	1.18791e-08
ENSG00000019169	MARCO	229.944	-1.68646	0.25954	-6.49789	8.14517e-11	1.72048e-08
ENSG00000177556	ATOX1	2241.57	0.965251	0.148724	6.49022	8.5713e-11	1.77696e-08
ENSG00000103569	AQP9	112.75	-2.14915	0.338905	-6.34146	2.27597e-10	4.63264e-08
ENSG00000126264	HCST	1993	0.93702	0.148467	6.31129	2.76721e-10	5.53194e-08
ENSG00000197629	MPEG1	323.781	1.49001	0.237102	6.28427	3.29388e-10	6.4693e-08
ENSG00000241343	RPL36A	707.154	1.25219	0.19949	6.27699	3.45185e-10	6.66267e-08
ENSG00000123095	BHLHE41	92.2439	-2.35865	0.378501	-6.23155	4.61844e-10	8.76329e-08
ENSG00000161970	RPL26	8232.65	0.640137	0.103483	6.18591	6.17433e-10	1.13679e-07
ENSG00000198959	TGM2	106.463	-2.14247	0.346375	-6.18541	6.19418e-10	1.13679e-07
ENSG00000149483	TMEM138	334.127	1.46346	0.237627	6.15863	7.33783e-10	1.32495e-07
ENSG00000141505	ASGR1	126.956	2.04152	0.335148	6.09139	1.11937e-09	1.9824e-07
ENSG00000171858	RPS21	2329.71	0.881659	0.144786	6.08941	1.13331e-09	1.9824e-07
ENSG00000255823	MTRNR2L8	2686.56	0.846334	0.139747	6.05621	1.39368e-09	2.40035e-07
ENSG00000130005	GAMT	51.0428	3.48708	0.58561	5.95462	2.60684e-09	4.42175e-07
ENSG00000079819	EPB41L2	92.291	-2.16673	0.369698	-5.86082	4.60583e-09	7.69585e-07
ENSG00000204252	HLA-DOA	64.1912	2.75251	0.475142	5.79303	6.91269e-09	1.13805e-06
ENSG00000157216	SSBP3	140.372	-1.96315	0.343677	-5.71219	1.11529e-08	1.80951e-06
ENSG00000103202	NME4	407.58	1.45611	0.255119	5.70758	1.14593e-08	1.83268e-06
ENSG00000071082	RPL31	5615.76	0.673615	0.11819	5.69942	1.20214e-08	1.89548e-06
ENSG00000085265	FCN1	183.384	1.78571	0.319126	5.59563	2.1982e-08	3.41789e-06
ENSG00000213741	RPS29	3101.35	0.830091	0.150268	5.52408	3.31224e-08	5.07952e-06
ENSG00000125648	SLC25A23	49.437	2.98723	0.541405	5.51756	3.43747e-08	5.20034e-06
ENSG00000164935	DCSTAMP	137.285	-1.70077	0.308706	-5.50935	3.60158e-08	5.37595e-06
ENSG00000172809	RPL38	2844.33	0.812685	0.148143	5.48582	4.11555e-08	6.06232e-06
ENSG00000125144	MT1G	50.3925	3.14416	0.575117	5.46699	4.57736e-08	6.655e-06
ENSG00000134419	RPS15A	8452.34	0.531825	0.0976382	5.4469	5.1256e-08	7.35655e-06
ENSG00000115718	PROC	34.7237	4.48177	0.826972	5.41949	5.97687e-08	8.46976e-06
ENSG00000136689	IL1RN	277.751	-1.46909	0.273103	-5.37928	7.47853e-08	1.04653e-05
ENSG00000107317	PTGDS	35.3316	3.98797	0.747749	5.3333	9.6442e-08	1.33292e-05
ENSG00000196405	EVL	404.027	-1.20557	0.226933	-5.31247	1.08149e-07	1.4765e-05
ENSG00000025708	TYMP	395.425	-1.18834	0.223884	-5.30782	1.10945e-07	1.49643e-05
ENSG00000245848	CEBPA	381.853	1.28496	0.245227	5.23986	1.60696e-07	2.14166e-05
ENSG00000169436	COL22A1	30.0057	-3.91184	0.747228	-5.23513	1.6487e-07	2.17143e-05
ENSG00000105371	ICAM4	38.173	3.28553	0.628294	5.22929	1.70164e-07	2.2151e-05
ENSG00000213889	PPM1N	122.713	1.77076	0.33907	5.22241	1.76607e-07	2.27255e-05
ENSG00000135404	CD63	3766.63	-0.6771	0.130559	-5.18618	2.14656e-07	2.70223e-05
ENSG00000136942	RPL35	5819.88	0.576111	0.111089	5.18603	2.14826e-07	2.70223e-05
ENSG00000119705	SLIRP	507.735	1.07305	0.209568	5.12032	3.0501e-07	3.79399e-05
ENSG00000124614	RPS10	1367.01	0.835132	0.163648	5.10323	3.339e-07	4.10771e-05
ENSG00000130255	RPL36	3778.9	0.684184	0.134499	5.08689	3.63988e-07	4.42918e-05
ENSG00000139410	SDSL	246.51	1.29202	0.254783	5.07104	3.95658e-07	4.76278e-05
ENSG00000127184	COX7C	3018.1	0.680049	0.134226	5.06644	4.05333e-07	4.82734e-05
ENSG00000164120	HPGD	51.4096	-2.73144	0.539968	-5.05853	4.22499e-07	4.97882e-05
ENSG00000197756	RPL37A	5931.63	0.614807	0.122745	5.00881	5.47687e-07	6.38683e-05
ENSG00000137726	FXYD6	336.374	1.17986	0.235998	4.99947	5.74884e-07	6.63487e-05
ENSG00000171659	GPR34	90.7165	-1.83597	0.370509	-4.95526	7.22318e-07	8.25138e-05
ENSG00000030582	GRN	2427.7	0.687224	0.139534	4.92513	8.43047e-07	9.53324e-05
ENSG00000121966	CXCR4	148.153	1.48784	0.302493	4.91858	8.71763e-07	9.75938e-05
ENSG00000105048	TNNT1	308.238	4.81237	0.982134	4.89992	9.58775e-07	0.000106272
ENSG00000103363	TCEB2	1986.71	0.787788	0.161009	4.89281	9.94052e-07	0.000109102
ENSG00000257764	RP11-1143G9.4	1162.45	2.8353	0.583221	4.86144	1.16535e-06	0.000126661
ENSG00000197043	ANXA6	111.65	1.67393	0.345506	4.84486	1.26704e-06	0.00013639
ENSG00000187193	MT1X	215.042	1.40795	0.290923	4.83959	1.30104e-06	0.000138716
ENSG00000155719	OTOA	1368.72	0.805477	0.166501	4.83768	1.31361e-06	0.000138735
ENSG00000005884	ITGA3	30.7162	-3.08288	0.639683	-4.81939	1.44e-06	0.000149767
ENSG00000182774	RPS17	7419.57	0.481172	0.0998547	4.81872	1.44483e-06	0.000149767
ENSG00000226791	AC109826.1	55.0596	2.40323	0.504768	4.76106	1.92575e-06	0.000197787
ENSG00000197956	S100A6	8113.94	0.545763	0.115156	4.73935	2.14402e-06	0.000218203
ENSG00000244242	IFITM10	40.7248	-2.6193	0.553166	-4.73512	2.1893e-06	0.000220803
ENSG00000103145	HCFC1R1	510.819	1.01568	0.214866	4.72702	2.27841e-06	0.00022774
ENSG00000083544	TDRD3	156.479	-1.51576	0.321101	-4.72052	2.35244e-06	0.000233058
ENSG00000116667	C1orf21	36.3816	-2.85397	0.606321	-4.70703	2.51357e-06	0.000246837
ENSG00000103187	COTL1	1274.03	0.777857	0.166474	4.67254	2.97494e-06	0.000289604
ENSG00000130598	TNNI2	235.813	1.23787	0.266584	4.64346	3.42621e-06	0.000330659
ENSG00000003436	TFPI	20.5038	-3.94827	0.851809	-4.63516	3.56666e-06	0.000339166
ENSG00000138821	SLC39A8	73.0306	-1.8578	0.400847	-4.63468	3.57495e-06	0.000339166
ENSG00000189403	HMGB1	600.644	-0.944556	0.205433	-4.59788	4.2682e-06	0.000401533
ENSG00000136156	ITM2B	1140.2	0.840503	0.183405	4.58277	4.58847e-06	0.000428066
ENSG00000137959	IFI44L	19.5107	-4.84349	1.06056	-4.56692	4.94953e-06	0.000457933
ENSG00000198899	MT-ATP6	28798.7	0.345927	0.0758227	4.56231	5.05932e-06	0.000464255
ENSG00000155307	SAMSN1	305.664	1.15218	0.253245	4.54967	5.37299e-06	0.00048903
ENSG00000163171	CDC42EP3	61.7295	2.23523	0.493921	4.52549	6.02566e-06	0.00054401
ENSG00000149485	FADS1	247.189	-1.17902	0.260921	-4.51867	6.2229e-06	0.000557323
ENSG00000125691	RPL23	5060.4	0.523064	0.116175	4.50237	6.71996e-06	0.000597063
ENSG00000102962	CCL22	49.6694	-6.29821	1.39989	-4.49909	6.82453e-06	0.00060158
ENSG00000136826	KLF4	58.1759	2.3518	0.523922	4.48883	7.16157e-06	0.000626358
ENSG00000125743	SNRPD2	767.036	0.892892	0.199999	4.46449	8.02584e-06	0.000696506
ENSG00000112759	SLC29A1	109.259	1.58493	0.35638	4.4473	8.6955e-06	0.000748816
ENSG00000163739	CXCL1	19.1435	-4.32353	0.974102	-4.43847	9.06001e-06	0.000774251
ENSG00000198258	UBL5	1567.85	0.700153	0.158072	4.42933	9.45267e-06	0.000801687
ENSG00000159723	AGRP	28.4693	3.17228	0.71892	4.41255	1.02158e-05	0.000859893
ENSG00000132432	SEC61G	742.757	0.890082	0.201852	4.40957	1.03574e-05	0.000865311
ENSG00000134824	FADS2	120.817	-1.43712	0.327295	-4.39089	1.12887e-05	0.000936126
ENSG00000116016	EPAS1	73.3406	-1.7856	0.40691	-4.38819	1.143e-05	0.000940873
ENSG00000185070	FLRT2	28.143	-2.79826	0.641796	-4.36004	1.30036e-05	0.0010626
ENSG00000135094	SDS	616.103	2.67737	0.615634	4.34896	1.36785e-05	0.00110964
ENSG00000156411	C14orf2	1502.9	0.744988	0.171369	4.34726	1.37846e-05	0.0011102
ENSG00000142583	SLC2A5	51.5697	-2.03167	0.46761	-4.3448	1.394e-05	0.0011147
ENSG00000242258	LINC00996	46.8403	2.59444	0.598116	4.33769	1.43991e-05	0.00114325
ENSG00000007255	TRAPPC6A	192.259	1.23949	0.286321	4.329	1.49785e-05	0.00118088
ENSG00000164687	FABP5	3008.61	-0.603648	0.139523	-4.32652	1.51485e-05	0.00118592
ENSG00000125534	PPDPF	1244.49	0.836466	0.19353	4.32214	1.54522e-05	0.0012013
ENSG00000172216	CEBPB	310.27	1.02968	0.239663	4.29635	1.73632e-05	0.00134056
ENSG00000149476	TKFC	58.0264	1.98796	0.463035	4.29332	1.76019e-05	0.00134724
ENSG00000164919	COX6C	1606.69	0.673945	0.157016	4.29221	1.76904e-05	0.00134724
ENSG00000172232	AZU1	34.7389	2.56887	0.599376	4.28591	1.81996e-05	0.00137665
ENSG00000196683	TOMM7	2224.15	0.622377	0.145745	4.27032	1.95196e-05	0.00145951
ENSG00000154537	FAM27C	21.4246	4.43838	1.03946	4.2699	1.95558e-05	0.00145951
ENSG00000266964	FXYD1	141.983	6.62522	1.55354	4.26461	2.00256e-05	0.00147406
ENSG00000100364	KIAA0930	918.144	0.841418	0.197317	4.26429	2.00542e-05	0.00147406
ENSG00000081041	CXCL2	52.398	-1.9688	0.461806	-4.26327	2.01456e-05	0.00147406
ENSG00000118181	RPS25	6465.33	0.449457	0.105729	4.25102	2.12794e-05	0.00154007
ENSG00000143891	GALM	510.523	0.887652	0.208831	4.25057	2.1323e-05	0.00154007
ENSG00000160213	CSTB	12319.1	0.346718	0.0817207	4.24272	2.20831e-05	0.00158474
ENSG00000108846	ABCC3	120.791	-1.35726	0.320292	-4.23757	2.25949e-05	0.00161114
ENSG00000130592	LSP1	1397.44	0.686399	0.162269	4.23002	2.33668e-05	0.00165564
ENSG00000137714	FDX1	201.458	-1.19637	0.283349	-4.22225	2.41881e-05	0.00170305
ENSG00000197746	PSAP	16051.9	0.890258	0.211071	4.21781	2.46687e-05	0.00172604
ENSG00000121807	CCR2	12.8508	6.8861	1.63408	4.21406	2.50816e-05	0.00174403
ENSG00000118257	NRP2	276.488	-1.01127	0.24088	-4.19826	2.68975e-05	0.00185875
ENSG00000269028	MTRNR2L12	880.172	0.775013	0.185202	4.18468	2.85567e-05	0.00195646
ENSG00000137331	IER3	597.461	0.857677	0.205025	4.18329	2.87323e-05	0.00195646
ENSG00000099282	TSPAN15	28.8855	-2.61251	0.62476	-4.18162	2.89434e-05	0.00195646
ENSG00000067560	RHOA	1554.02	0.683315	0.163429	4.1811	2.90104e-05	0.00195646
ENSG00000134668	SPOCD1	72.6802	-1.6751	0.401361	-4.17355	2.99894e-05	0.00201037
ENSG00000204161	C10orf128	108.698	1.43562	0.344393	4.16855	3.06545e-05	0.00203943
ENSG00000242574	HLA-DMB	755.695	0.804243	0.192977	4.16756	3.07872e-05	0.00203943
ENSG00000143158	MPC2	311.364	-0.969909	0.233298	-4.15737	3.21927e-05	0.00211726
ENSG00000153395	LPCAT1	98.0603	1.51586	0.364711	4.15633	3.23405e-05	0.00211726
ENSG00000198242	RPL23A	7865.07	0.460059	0.110806	4.15193	3.2968e-05	0.00214579
ENSG00000119632	IFI27L2	704.672	0.80007	0.193425	4.13633	3.52902e-05	0.00228366
ENSG00000148773	MKI67	18.2029	-3.99359	0.967125	-4.12934	3.63809e-05	0.00234071
ENSG00000105619	TFPT	247.146	-1.0635	0.258566	-4.11309	3.90404e-05	0.00249747
ENSG00000265808	SEC22B	176.587	1.14759	0.28122	4.08075	4.48899e-05	0.00285535
ENSG00000127951	FGL2	284.541	0.99691	0.244793	4.07247	4.65173e-05	0.00294215
ENSG00000130513	GDF15	83.1621	1.56551	0.3846	4.07049	4.69147e-05	0.00295062
ENSG00000172594	SMPDL3A	43.0922	-2.11193	0.520509	-4.05743	4.96161e-05	0.00310309
ENSG00000105404	RABAC1	366.301	0.92959	0.22977	4.04574	5.21591e-05	0.00324401
ENSG00000121316	PLBD1	94.5868	-1.45611	0.360314	-4.04122	5.31736e-05	0.0032787
ENSG00000241839	PLEKHO2	256.041	-1.00085	0.247694	-4.04065	5.33027e-05	0.0032787
ENSG00000187688	TRPV2	124.667	-1.27172	0.315752	-4.02759	5.63511e-05	0.00344727
ENSG00000134333	LDHA	441.899	-0.952265	0.237115	-4.01605	5.91815e-05	0.00360074
ENSG00000204397	CARD16	268.148	1.06058	0.265384	3.99639	6.4315e-05	0.00389193
ENSG00000147535	PLPP5	45.6587	-2.0337	0.509426	-3.99213	6.54823e-05	0.00392258
ENSG00000258667	HIF1A-AS2	21.6664	3.47128	0.869561	3.99199	6.55223e-05	0.00392258
ENSG00000267364	RP11-47L3.1	18.2996	3.86261	0.968208	3.98945	6.62279e-05	0.00394373
ENSG00000186010	NDUFA13	256.815	0.995136	0.249913	3.98194	6.83557e-05	0.0040489
ENSG00000119865	CNRIP1	30.9018	-2.37184	0.596893	-3.97365	7.07789e-05	0.00417037
ENSG00000105372	RPS19	13839.6	0.316339	0.0798922	3.95957	7.50849e-05	0.00436616
ENSG00000109861	CTSC	902.686	0.722248	0.182413	3.95942	7.51317e-05	0.00436616
ENSG00000169100	SLC25A6	2462.49	-0.548315	0.138499	-3.95898	7.52719e-05	0.00436616
ENSG00000113648	H2AFY	980.262	0.705647	0.179034	3.94141	8.10055e-05	0.00467452
ENSG00000137496	IL18BP	96.2331	1.40582	0.356829	3.93977	8.15608e-05	0.00468243
ENSG00000113552	GNPDA1	258.431	0.984275	0.249959	3.93774	8.22531e-05	0.00469808
ENSG00000172716	SLFN11	191.166	1.07899	0.27548	3.91676	8.9746e-05	0.00510003
ENSG00000166441	RPL27A	12417.7	0.329008	0.0842509	3.9051	9.41863e-05	0.00532533
ENSG00000174307	PHLDA3	33.8951	-2.23867	0.573952	-3.90045	9.60135e-05	0.00540136
ENSG00000146540	C7orf50	332.074	0.988083	0.253435	3.89877	9.66838e-05	0.00541188
ENSG00000166803	KIAA0101	73.103	-1.64099	0.421124	-3.89668	9.75195e-05	0.00543149
ENSG00000105711	SCN1B	69.9354	1.61264	0.414174	3.89363	9.87536e-05	0.005473
ENSG00000197635	DPP4	21.2993	-2.88204	0.741474	-3.88691	0.00010153	0.00559914
ENSG00000142185	TRPM2	85.5707	1.51525	0.390396	3.88131	0.000103896	0.00570154
ENSG00000079616	KIF22	45.531	-1.90882	0.49261	-3.8749	0.000106669	0.00582518
ENSG00000196743	GM2A	1420.67	0.645826	0.166768	3.87261	0.000107676	0.00585164
ENSG00000119408	NEK6	175.163	1.08752	0.281672	3.86094	0.000112951	0.00608873
ENSG00000170906	NDUFA3	349.447	0.8838	0.228931	3.86056	0.000113127	0.00608873
ENSG00000149806	FAU	4473.09	0.463819	0.120683	3.84327	0.000121408	0.00647939
ENSG00000006747	SCIN	15.5108	-3.80579	0.990318	-3.84299	0.000121543	0.00647939
ENSG00000104361	NIPAL2	20.4033	-2.83617	0.740311	-3.83105	0.000127597	0.00674129
ENSG00000277258	PCGF2	32.2315	2.5931	0.676886	3.83093	0.00012766	0.00674129
ENSG00000211445	GPX3	143.76	-1.23575	0.323366	-3.82154	0.000132623	0.0069705
ENSG00000224821	COL4A2-AS2	103.37	-1.30674	0.343035	-3.80934	0.000139338	0.00728918
ENSG00000229833	PET100	158.331	1.11597	0.293596	3.80104	0.00014409	0.00750274
ENSG00000204257	HLA-DMA	1004.03	0.681444	0.18074	3.77031	0.000163047	0.00845052
ENSG00000186318	BACE1	26.388	-2.42193	0.643759	-3.76216	0.00016845	0.00868277
ENSG00000235531	MSC-AS1	28.1662	-2.36477	0.628801	-3.76075	0.000169402	0.00868277
ENSG00000173930	SLCO4C1	20.595	2.97872	0.792355	3.75933	0.000170369	0.00868277
ENSG00000241990	PRR34-AS1	69.2603	1.58438	0.42156	3.75838	0.00017102	0.00868277
ENSG00000178860	MSC	25.2757	-2.56817	0.683423	-3.75781	0.000171406	0.00868277
ENSG00000178718	RPP25	77.6478	1.57626	0.420125	3.75189	0.000175504	0.00885029
ENSG00000131174	COX7B	1446.46	0.59938	0.160471	3.73513	0.000187615	0.00941861
ENSG00000151320	AKAP6	12.1691	-4.91923	1.31759	-3.73351	0.000188831	0.00943731
ENSG00000181467	RAP2B	544.049	0.765561	0.205275	3.72945	0.000191897	0.00952532
ENSG00000137673	MMP7	231.499	-5.08777	1.3644	-3.72893	0.000192293	0.00952532
ENSG00000125772	GPCPD1	119.38	1.20873	0.324877	3.72056	0.000198782	0.00980337
ENSG00000134028	ADAMDEC1	101.166	1.3294	0.357461	3.719	0.000200015	0.00982089
ENSG00000139725	RHOF	112.65	1.23782	0.333368	3.71306	0.000204766	0.0100103
ENSG00000093072	CECR1	637.204	0.759155	0.204686	3.70888	0.000208179	0.0101113
ENSG00000095970	TREM2	718.506	-0.723792	0.195181	-3.70832	0.000208638	0.0101113
ENSG00000156642	NPTN	154.295	1.10826	0.299198	3.7041	0.000212144	0.0102369
ENSG00000250722	SEPP1	461.494	-0.789044	0.213852	-3.68967	0.000224546	0.0107551
ENSG00000087245	MMP2	51.6517	1.74601	0.473252	3.68938	0.000224805	0.0107551
ENSG00000169567	HINT1	1681.86	-0.565791	0.153483	-3.68634	0.000227502	0.0108018
ENSG00000143786	CNIH3	24.2638	-2.45983	0.667324	-3.68611	0.000227711	0.0108018
ENSG00000205544	TMEM256	282.186	0.919482	0.249527	3.68491	0.000228787	0.010807
ENSG00000185896	LAMP1	712.657	0.806783	0.219313	3.67868	0.000234448	0.0109905
ENSG00000089685	BIRC5	16.9894	-3.26921	0.888742	-3.67847	0.000234635	0.0109905
ENSG00000112306	RPS12	15019.8	0.283296	0.0771551	3.67178	0.000240868	0.0112355
ENSG00000107833	NPM3	172.428	1.07611	0.293746	3.66342	0.000248869	0.0115605
ENSG00000166681	NGFRAP1	316.46	0.909717	0.24845	3.66157	0.000250675	0.0115963
ENSG00000198830	HMGN2	644.032	-0.742214	0.202944	-3.65724	0.000254945	0.0117453
ENSG00000152315	KCNK13	13.4416	-3.57614	0.979615	-3.65056	0.000261673	0.0120058
ENSG00000115594	IL1R1	26.7001	2.44866	0.671826	3.64478	0.000267622	0.0122287
ENSG00000029993	HMGB3	36.4102	-2.02154	0.555048	-3.64209	0.00027043	0.0123068
ENSG00000066336	SPI1	139.031	1.14233	0.314266	3.63493	0.000278053	0.0126025
ENSG00000183688	FAM101B	49.0209	-1.90658	0.525501	-3.62812	0.000285498	0.0128877
ENSG00000197728	RPS26	1867.97	0.54324	0.149815	3.62607	0.000287771	0.0129381
ENSG00000143153	ATP1B1	166.719	-1.09661	0.303207	-3.61669	0.000298391	0.0133619
ENSG00000122574	WIPF3	12.8203	-3.77785	1.04501	-3.61513	0.000300192	0.0133891
ENSG00000170017	ALCAM	217.406	-0.972427	0.26927	-3.61135	0.00030461	0.0135322
ENSG00000142534	RPS11	5730.51	0.404954	0.112255	3.60744	0.000309239	0.0136835
ENSG00000215845	TSTD1	208.164	1.00551	0.279248	3.60078	0.000317265	0.0139834
ENSG00000090382	LYZ	12100.3	1.97255	0.548562	3.59585	0.000323331	0.014187
ENSG00000160271	RALGDS	147.142	1.08514	0.30185	3.59498	0.000324418	0.014187
ENSG00000184293	CLECL1	87.349	-1.34678	0.375157	-3.58991	0.00033079	0.0144093
ENSG00000277443	MARCKS	1064.45	0.641459	0.179518	3.57322	0.000352613	0.0153004
ENSG00000108960	MMD	109.76	-1.24014	0.348205	-3.56152	0.000368714	0.0159373
ENSG00000104267	CA2	196.813	-0.949672	0.266927	-3.5578	0.000373981	0.0161027
ENSG00000125995	ROMO1	315.2	0.834036	0.234903	3.55055	0.000384428	0.0164892
ENSG00000090661	CERS4	32.0624	2.12816	0.599635	3.54909	0.000386565	0.0165176
ENSG00000257605	RP11-680A11.5	52.014	-1.7073	0.482002	-3.5421	0.000396951	0.0168934
ENSG00000122378	FAM213A	519.274	-0.749894	0.211769	-3.54109	0.000398473	0.0168934
ENSG00000272449	RP3-395M20.12	67.7653	1.47175	0.415731	3.54016	0.00039989	0.0168934
ENSG00000198363	ASPH	196.399	-0.942079	0.266256	-3.53825	0.000402792	0.0169521
ENSG00000126432	PRDX5	707.438	0.684616	0.193803	3.53254	0.000411593	0.0172576
ENSG00000154639	CXADR	11.6642	-5.68574	1.61068	-3.53003	0.000415517	0.0173571
ENSG00000130332	LSM7	409.659	0.787899	0.223555	3.52441	0.000424422	0.0176427
ENSG00000238005	RP11-443B7.1	49.6628	1.69141	0.480004	3.52374	0.000425504	0.0176427
ENSG00000120437	ACAT2	175.113	-1.08085	0.306901	-3.52182	0.000428591	0.0177051
ENSG00000177575	CD163	284.206	-0.862781	0.245143	-3.5195	0.000432365	0.0177953
ENSG00000135838	NPL	750.069	0.691919	0.196707	3.51751	0.000435622	0.0178637
ENSG00000128016	ZFP36	207.8	0.978001	0.278368	3.51334	0.00044251	0.0180799
ENSG00000163734	CXCL3	35.8532	-2.05424	0.585311	-3.50966	0.000448682	0.0182655
ENSG00000145685	LHFPL2	305.185	-0.873003	0.248841	-3.50828	0.000451013	0.0182938
ENSG00000122026	RPL21	10641.5	0.321055	0.0916565	3.50281	0.000460374	0.0186061
ENSG00000151491	EPS8	39.8326	-1.82815	0.52258	-3.49832	0.000468202	0.0188122
ENSG00000231500	RPS18	15970	0.312341	0.0893	3.49766	0.00046936	0.0188122
ENSG00000099860	GADD45B	84.6828	1.32155	0.377908	3.497	0.000470516	0.0188122
ENSG00000082014	SMARCD3	21.6736	2.6489	0.757866	3.49521	0.000473686	0.0188716
ENSG00000258791	LINC00520	10.697	-4.60681	1.31933	-3.49178	0.000479818	0.0190284
ENSG00000146066	HIGD2A	938.401	-0.62637	0.179419	-3.49111	0.000481021	0.0190284
ENSG00000198003	CCDC151	18.015	3.29969	0.946538	3.48606	0.000490196	0.019323
ENSG00000118242	MREG	66.8613	-1.44702	0.415395	-3.48349	0.000494929	0.0194411
ENSG00000125356	NDUFA1	975.208	0.620332	0.178377	3.47765	0.00050583	0.0197054
ENSG00000172590	MRPL52	350.317	0.796153	0.22895	3.4774	0.000506295	0.0197054
ENSG00000127922	SHFM1	805.436	0.654936	0.188359	3.47706	0.000506937	0.0197054
ENSG00000027697	IFNGR1	371.801	0.803057	0.231498	3.46897	0.000522466	0.0202388
ENSG00000177706	FAM20C	208.998	-0.987699	0.284818	-3.46783	0.000524682	0.0202545
ENSG00000187164	SHTN1	133.986	-1.06765	0.307982	-3.46661	0.000527072	0.0202769
ENSG00000142156	COL6A1	12.7276	-3.74891	1.08317	-3.46105	0.00053807	0.0206291
ENSG00000150337	FCGR1A	194.84	-0.936386	0.270741	-3.45861	0.000542975	0.0207461
ENSG00000102007	PLP2	269.097	-0.945492	0.273649	-3.45512	0.000550041	0.0209446
ENSG00000141753	IGFBP4	16.5132	-2.79034	0.808271	-3.45224	0.000555954	0.021098
ENSG00000115415	STAT1	712.778	0.733398	0.212608	3.44953	0.000561573	0.0212392
ENSG00000156273	BACH1	121.195	1.12184	0.32548	3.44673	0.000567413	0.0213878
ENSG00000229117	RPL41	6760.15	0.382252	0.111186	3.43794	0.000586156	0.0220202
ENSG00000182551	ADI1	172.805	-0.952984	0.277621	-3.43269	0.000597633	0.0223763
ENSG00000156711	MAPK13	82.8811	-1.31873	0.385812	-3.41807	0.000630679	0.0235348
ENSG00000075415	SLC25A3	934.202	-0.673154	0.19709	-3.41546	0.000636739	0.023682
ENSG00000127540	UQCR11	1960.19	0.50832	0.149345	3.40367	0.000664881	0.0246468
ENSG00000106546	AHR	135.824	1.05879	0.311182	3.40249	0.000667749	0.0246715
ENSG00000102878	HSF4	16.6675	3.03227	0.892671	3.39685	0.000681662	0.0251026
ENSG00000264707	L3MBTL4-AS1	29.7744	-2.04784	0.603286	-3.39448	0.000687592	0.025238
ENSG00000140264	SERF2	16720.5	0.257412	0.0759258	3.3903	0.000698151	0.0255068
ENSG00000203446	AC004988.1	18.3394	-2.56245	0.755933	-3.38979	0.000699472	0.0255068
ENSG00000075618	FSCN1	111.29	1.13754	0.336201	3.38352	0.000715628	0.0260112
ENSG00000105427	CNFN	12.7581	4.08402	1.21066	3.37338	0.000742507	0.0269009
ENSG00000163221	S100A12	10.0595	5.00344	1.48922	3.35976	0.000780094	0.0281715
ENSG00000085063	CD59	464.713	-0.719621	0.214433	-3.35592	0.000791007	0.0284737
ENSG00000177700	POLR2L	1128.33	0.577601	0.172191	3.35441	0.000795343	0.028538
ENSG00000204472	AIF1	2515.58	0.49608	0.147954	3.35294	0.000799579	0.0285984
ENSG00000162493	PDPN	11.3249	-3.9881	1.19538	-3.33626	0.000849152	0.0302429
ENSG00000186891	TNFRSF18	13.4471	3.47558	1.04195	3.33566	0.000850963	0.0302429
ENSG00000135218	CD36	359.138	0.787435	0.236838	3.32478	0.00088488	0.0313488
ENSG00000198223	CSF2RA	83.0899	1.26398	0.380876	3.31861	0.000904678	0.0319491
ENSG00000175857	GAPT	35.4448	2.08989	0.631339	3.31025	0.000932126	0.0328149
ENSG00000130304	SLC27A1	142.091	1.06947	0.3243	3.29778	0.000974526	0.0342
ENSG00000184988	TMEM106A	95.738	-1.20339	0.365127	-3.2958	0.000981405	0.0343338
ENSG00000120457	KCNJ5	88.0781	-1.29288	0.392548	-3.29357	0.000989224	0.0344996
ENSG00000119185	ITGB1BP1	543.072	-0.671323	0.203933	-3.29187	0.000995221	0.0346009
ENSG00000075624	ACTB	16627.3	0.29313	0.0895406	3.27371	0.00106145	0.0367892
ENSG00000157601	MX1	47.6241	-1.57457	0.481237	-3.27192	0.00106818	0.0369083
ENSG00000163191	S100A11	7980.97	0.320013	0.0979399	3.26745	0.00108522	0.0373816
ENSG00000176533	GNG7	28.5438	2.04103	0.625768	3.26163	0.00110772	0.037946
ENSG00000118640	VAMP8	2012.74	-0.479356	0.146976	-3.26146	0.00110838	0.037946
ENSG00000187837	HIST1H1C	52.142	-1.56685	0.480654	-3.25982	0.00111481	0.0380478
ENSG00000110876	SELPLG	148.58	1.04765	0.321509	3.25853	0.0011199	0.0380478
ENSG00000173221	GLRX	821.852	-0.605021	0.185697	-3.25811	0.00112155	0.0380478
ENSG00000184640	2009-09-01	404.81	0.715485	0.219707	3.25654	0.00112781	0.0381445
ENSG00000237541	HLA-DQA2	77.1331	1.67997	0.516012	3.25567	0.00113123	0.038145
ENSG00000156011	PSD3	40.812	-1.72977	0.531479	-3.25464	0.00113537	0.0381696
ENSG00000111729	CLEC4A	62.2327	-1.37055	0.421649	-3.25045	0.00115223	0.0386203
ENSG00000162723	SLAMF9	18.5189	-2.47432	0.762359	-3.24561	0.00117198	0.039165
ENSG00000167642	SPINT2	150.465	0.966711	0.29825	3.24128	0.00118996	0.0396477
ENSG00000099377	HSD3B7	122.596	-1.02795	0.317373	-3.23892	0.00119985	0.0398585
ENSG00000160446	ZDHHC12	287.368	-0.769539	0.237801	-3.23606	0.00121193	0.0401408
ENSG00000129226	CD68	2463.48	-0.44782	0.138539	-3.23245	0.00122734	0.0405311
ENSG00000038427	VCAN	14.2589	3.10478	0.960973	3.23088	0.00123411	0.0406246
ENSG00000150787	PTS	81.5194	-1.20592	0.373337	-3.23011	0.00123742	0.0406246
ENSG00000148400	NOTCH1	42.1215	1.66673	0.516308	3.22817	0.00124583	0.040781
ENSG00000121064	SCPEP1	571.544	0.653505	0.202769	3.2229	0.00126898	0.0413084
ENSG00000099624	ATP5D	104.857	1.11428	0.345747	3.22283	0.00126932	0.0413084
ENSG00000174600	CMKLR1	173.303	1.01827	0.316128	3.22107	0.00127714	0.0414422
ENSG00000116962	NID1	14.5963	3.15528	0.980219	3.21895	0.00128661	0.0416288
ENSG00000179921	GPBAR1	26.2721	2.22061	0.690515	3.21587	0.00130051	0.0419573
ENSG00000153823	PID1	23.315	2.34354	0.730774	3.20693	0.00134161	0.0431591
ENSG00000104808	DHDH	12.1903	3.80916	1.18893	3.20385	0.00135603	0.0434978
ENSG00000100097	LGALS1	11390.4	0.337263	0.105501	3.19678	0.00138969	0.0444249
ENSG00000105373	GLTSCR2	311.963	0.758396	0.237286	3.19612	0.00139287	0.0444249
ENSG00000162894	FCMR	35.1106	-1.89225	0.592287	-3.19482	0.00139916	0.0444989
ENSG00000099250	NRP1	125.929	-2.38498	0.74682	-3.19351	0.00140552	0.0445746
ENSG00000233461	RP11-295G20.2	74.319	1.27676	0.400046	3.19153	0.00141522	0.0447554
ENSG00000186818	LILRB4	471.815	-0.717758	0.225187	-3.18739	0.00143563	0.045273
ENSG00000243279	PRAF2	26.407	2.06029	0.646898	3.18488	0.00144816	0.04548
ENSG00000163694	RBM47	536.67	0.654195	0.205435	3.18444	0.00145032	0.04548
ENSG00000119514	GALNT12	14.3309	-2.83376	0.89252	-3.17501	0.00149833	0.0468543
ENSG00000109046	WSB1	469.346	0.675079	0.212969	3.16985	0.00152518	0.047561
ENSG00000173727	CMB9-22P13.1	28.0943	2.00253	0.632822	3.16444	0.00155383	0.0482669
ENSG00000172428	MYEOV2	912.3	0.576723	0.182317	3.16329	0.00155997	0.0482669
ENSG00000135914	HTR2B	5.10488	-6.03952	1.90934	-3.16314	0.00156075	0.0482669
ENSG00000254703	SENCR	73.7404	1.25975	0.398911	3.15796	0.00158875	0.0489974
ENSG00000116741	RGS2	210.674	0.839556	0.267098	3.14325	0.00167081	0.0513866
ENSG00000186827	TNFRSF4	11.7541	3.60057	1.14644	3.14065	0.00168573	0.0516558
ENSG00000102755	FLT1	8.65069	-5.33333	1.69861	-3.13982	0.00169053	0.0516558
ENSG00000212907	MT-ND4L	600.78	0.634758	0.202196	3.13932	0.00169341	0.0516558
ENSG00000065833	ME1	87.5094	-1.15349	0.368014	-3.13438	0.00172219	0.0523909
ENSG00000150782	IL18	288.851	-0.744002	0.23747	-3.13304	0.00173007	0.0524881
ENSG00000118515	SGK1	963.722	0.580476	0.185463	3.12987	0.00174884	0.0529141
ENSG00000266835	GAPLINC	185.414	-0.849545	0.271621	-3.12769	0.00176185	0.0531641
ENSG00000138964	PARVG	82.412	-1.16128	0.371511	-3.12584	0.00177297	0.0533559
ENSG00000151062	CACNA2D4	80.634	-1.24318	0.398484	-3.11979	0.00180982	0.0543149
ENSG00000111906	HDDC2	175.991	-0.86796	0.27828	-3.11902	0.00181454	0.0543149
ENSG00000265681	RPL17	375.026	0.715113	0.229757	3.11248	0.00185524	0.0553852
ENSG00000196230	TUBB	1170.27	0.528523	0.170064	3.10779	0.00188492	0.0560002
ENSG00000168268	NT5DC2	45.7555	1.57197	0.505839	3.10764	0.00188585	0.0560002
ENSG00000139278	GLIPR1	473.375	-0.651982	0.210332	-3.09978	0.00193667	0.0573573
ENSG00000102572	STK24	130.819	0.964388	0.31121	3.09883	0.00194286	0.0573887
ENSG00000167733	HSD11B1L	21.8401	2.2097	0.713934	3.0951	0.00196744	0.0579619
ENSG00000105701	FKBP8	539.415	0.66362	0.214527	3.0934	0.00197874	0.058129
ENSG00000101220	C20orf27	292.926	0.737241	0.238382	3.09269	0.0019835	0.058129
ENSG00000132514	CLEC10A	16.6891	2.76791	0.89567	3.09033	0.00199935	0.0584405
ENSG00000256537	SMIM10L1	137.236	-0.93397	0.302481	-3.0877	0.00201712	0.0588064
ENSG00000275385	CCL18	11.3535	-3.0692	0.995484	-3.08313	0.00204839	0.0595628
ENSG00000018280	SLC11A1	331.298	-0.78559	0.254941	-3.08146	0.00205989	0.0597263
ENSG00000080824	HSP90AA1	986.097	-0.549095	0.178233	-3.08077	0.00206468	0.0597263
ENSG00000133195	SLC39A11	97.8054	-1.06841	0.347225	-3.07698	0.00209107	0.0603339
ENSG00000232112	TMA7	1902.82	0.48561	0.157957	3.07432	0.00210982	0.0607184
ENSG00000137161	CNPY3	222.756	-0.800098	0.260557	-3.07072	0.00213543	0.0612979
ENSG00000196549	MME	4.78355	-5.94715	1.9401	-3.06538	0.00217391	0.0622427
ENSG00000110852	CLEC2B	211.217	-0.800874	0.261786	-3.05927	0.00221879	0.0633658
ENSG00000145107	TM4SF19	248.431	-0.755759	0.247447	-3.05423	0.00225638	0.0642754
ENSG00000136286	MYO1G	38.695	1.7212	0.563997	3.05179	0.00227483	0.0646365
ENSG00000075391	RASAL2	52.9436	-1.37177	0.449871	-3.04925	0.00229417	0.0650209
ENSG00000101160	CTSZ	2564.96	0.438321	0.143819	3.04773	0.00230581	0.0651524
ENSG00000111199	TRPV4	11.285	-3.03764	0.996889	-3.04712	0.00231045	0.0651524
ENSG00000090013	BLVRB	810.135	0.587015	0.19285	3.04389	0.00233538	0.0656899
ENSG00000147454	SLC25A37	78.3796	1.16947	0.384745	3.03961	0.00236886	0.0664647
ENSG00000116251	RPL22	4261.34	0.389639	0.128323	3.03639	0.0023943	0.0670105
ENSG00000140749	IGSF6	1028.72	-0.614225	0.20269	-3.03036	0.0024426	0.0681918
ENSG00000173559	NABP1	271.8	-0.738624	0.244276	-3.02373	0.00249682	0.069532
ENSG00000197506	SLC28A3	10.2678	-3.35797	1.11107	-3.0223	0.00250865	0.0696883
ENSG00000138172	CALHM2	96.8639	-1.0453	0.346374	-3.01785	0.00254572	0.070543
ENSG00000175063	UBE2C	11.0723	-3.33142	1.10535	-3.01391	0.00257902	0.0712892
ENSG00000038945	MSR1	424.654	-0.722746	0.239925	-3.01238	0.00259208	0.0714118
ENSG00000166825	ANPEP	113.066	1.02881	0.341583	3.0119	0.00259621	0.0714118
ENSG00000123352	SPATS2	39.0031	-1.54993	0.514796	-3.01077	0.00260584	0.071501
ENSG00000256235	SMIM3	120.004	-0.960204	0.319212	-3.00805	0.00262932	0.0719689
ENSG00000170634	ACYP2	52.8892	-1.34539	0.448587	-2.99917	0.00270718	0.0739191
ENSG00000206560	ANKRD28	89.7706	-1.08021	0.36078	-2.99411	0.00275248	0.0749733
ENSG00000042286	AIFM2	37.9076	-1.56325	0.522953	-2.98928	0.00279631	0.0759823
ENSG00000136732	GYPC	460.198	-0.670312	0.224301	-2.98844	0.00280404	0.0760078
ENSG00000166228	PCBD1	444.62	-0.646022	0.216716	-2.98096	0.00287342	0.0777004
ENSG00000224137	AC079767.4	376.918	0.695135	0.233404	2.97825	0.00289899	0.078203
ENSG00000010278	CD9	1740.84	0.453544	0.1524	2.97602	0.0029202	0.0784421
ENSG00000106992	AK1	74.2659	1.23986	0.416641	2.97584	0.00292187	0.0784421
ENSG00000136810	TXN	1940.01	0.443022	0.14898	2.97369	0.00294239	0.0785159
ENSG00000173068	BNC2	7.50239	-4.3574	1.46555	-2.97322	0.0029469	0.0785159
ENSG00000107593	PKD2L1	33.7445	1.70575	0.573734	2.97307	0.00294834	0.0785159
ENSG00000114315	HES1	8.89863	4.83669	1.62744	2.97196	0.00295909	0.0785159
ENSG00000250126	RP13-884E18.2	11.4453	-2.94216	0.990171	-2.97136	0.00296482	0.0785159
ENSG00000164096	C4orf3	934.239	-0.533358	0.179511	-2.97117	0.0029667	0.0785159
ENSG00000011600	TYROBP	9761.59	-0.293136	0.0987548	-2.96832	0.00299429	0.0789199
ENSG00000107957	SH3PXD2A	33.7401	-1.62866	0.548714	-2.96814	0.00299606	0.0789199
ENSG00000173113	TRMT112	671.97	0.577772	0.194772	2.96641	0.00301301	0.0791798
ENSG00000105612	DNASE2	203.909	0.789163	0.266339	2.963	0.00304654	0.0798342
ENSG00000160932	LY6E	573.992	-0.656968	0.221766	-2.96243	0.00305217	0.0798342
ENSG00000213928	IRF9	40.2363	-1.55097	0.523706	-2.96152	0.00306122	0.0798844
ENSG00000116133	DHCR24	164.646	-0.834984	0.282366	-2.9571	0.00310544	0.0808498
ENSG00000122359	ANXA11	490.367	0.637077	0.215609	2.95478	0.00312894	0.0812725
ENSG00000117984	CTSD	8985.18	0.974238	0.329914	2.953	0.00314698	0.0815519
ENSG00000163106	HPGDS	10.1068	-3.12697	1.05977	-2.95062	0.00317136	0.0819114
ENSG00000273749	CYFIP1	378.121	0.720721	0.244294	2.95022	0.00317549	0.0819114
ENSG00000143546	S100A8	587.558	2.67156	0.906475	2.94719	0.00320673	0.0825273
ENSG00000221887	HMSD	7.9892	4.7743	1.62047	2.94624	0.00321659	0.082591
ENSG00000123636	BAZ2B	81.4068	-1.11919	0.380664	-2.9401	0.00328111	0.0839218
ENSG00000096092	TMEM14A	20.1366	2.16798	0.737438	2.93988	0.00328341	0.0839218
ENSG00000116017	ARID3A	95.0843	1.08577	0.370135	2.93344	0.00335224	0.085486
ENSG00000165140	FBP1	993.329	-1.75893	0.600002	-2.93155	0.00337279	0.0858144
ENSG00000131435	PDLIM4	18.2106	-2.17134	0.74236	-2.92492	0.0034455	0.0872683
ENSG00000196642	RABL6	88.3392	-1.05208	0.359696	-2.92491	0.00344552	0.0872683
ENSG00000132530	XAF1	82.9578	-1.08218	0.370079	-2.92418	0.00345364	0.0872766
ENSG00000161921	CXCL16	279.765	-0.702815	0.240578	-2.92136	0.00348503	0.0878714
ENSG00000167123	CERCAM	17.7277	2.38741	0.818436	2.91704	0.00353369	0.0888982
ENSG00000126860	EVI2A	199.305	-0.808635	0.277629	-2.91265	0.00358379	0.0899563
ENSG00000123124	WWP1	108.738	0.989817	0.340215	2.90939	0.00362133	0.0906952
ENSG00000185862	EVI2B	263.252	-0.749153	0.257773	-2.90625	0.00365784	0.0914051
ENSG00000197405	C5AR1	348.304	-0.671298	0.231219	-2.9033	0.00369249	0.0920655
ENSG00000117228	GBP1	91.4251	-1.05233	0.362709	-2.9013	0.00371622	0.0921151
ENSG00000108523	RNF167	130.111	0.908368	0.313099	2.90122	0.00371713	0.0921151
ENSG00000244187	TMEM141	290.458	0.694113	0.239263	2.90105	0.00371916	0.0921151
ENSG00000196415	PRTN3	5.02589	5.5233	1.90539	2.89877	0.00374624	0.0925105
ENSG00000160791	CCR5	46.0016	-1.39368	0.480859	-2.89832	0.00375165	0.0925105
ENSG00000115107	STEAP3	35.9901	-1.60542	0.554175	-2.89695	0.00376808	0.0927114
ENSG00000204482	LST1	1830.09	-0.433932	0.149865	-2.89548	0.00378577	0.0929424
ENSG00000119403	PHF19	31.6012	-1.71094	0.591201	-2.894	0.00380362	0.0931762
ENSG00000184924	PTRHD1	206.456	-0.770854	0.266457	-2.89298	0.00381603	0.093276
ENSG00000073803	MAP3K13	224.132	0.742031	0.256752	2.89007	0.0038515	0.0939381
ENSG00000166002	SMCO4	291.148	-0.695088	0.240858	-2.88588	0.0039032	0.094992
ENSG00000166816	LDHD	24.5143	1.9198	0.665414	2.88512	0.00391266	0.0950158
ENSG00000074416	MGLL	341.301	-0.77115	0.267867	-2.87886	0.00399119	0.096713
ENSG00000228716	DHFR	38.1076	-1.49072	0.518641	-2.87428	0.0040495	0.097914
ENSG00000039560	RAI14	12.9227	-2.54885	0.887396	-2.87228	0.00407526	0.0983243
ENSG00000113269	RNF130	737.975	0.548284	0.190962	2.87117	0.00408954	0.0984567
ENSG00000007237	GAS7	286.203	0.715698	0.249624	2.86711	0.0041424	0.0994488
ENSG00000145592	RPL37	5193.07	0.887989	0.309766	2.86664	0.00414851	0.0994488
ENSG00000198804	MT-CO1	92771.5	0.242475	0.0846324	2.86504	0.00416957	0.09974
ENSG00000168255	POLR2J3	330.641	-0.695533	0.24327	-2.8591	0.00424846	0.101411
ENSG00000117410	ATP6V0B	1089.1	-0.496734	0.173786	-2.85831	0.00425907	0.101448
ENSG00000129116	PALLD	8.86423	-3.36705	1.18053	-2.85215	0.00434252	0.103215
ENSG00000169413	RNASE6	412.711	-0.620289	0.218176	-2.84306	0.00446824	0.105979
ENSG00000174917	C19orf70	495.371	0.596081	0.210226	2.83543	0.00457644	0.108316
ENSG00000166949	SMAD3	4.79435	5.46087	1.92846	2.83173	0.00462975	0.109346
ENSG00000188243	COMMD6	1486.26	0.496733	0.175529	2.82992	0.00465595	0.109733
ENSG00000110057	UNC93B1	120.613	0.907275	0.320868	2.82756	0.00469042	0.1102
ENSG00000163382	APOA1BP	139.002	0.856579	0.302976	2.82722	0.00469542	0.1102
ENSG00000143320	CRABP2	267.768	-2.30232	0.815027	-2.82484	0.00473043	0.110789
ENSG00000137819	PAQR5	20.6194	-2.10848	0.74809	-2.81848	0.00482515	0.112772
ENSG00000112419	PHACTR2	106.523	-0.973564	0.34551	-2.81776	0.00483605	0.112791
ENSG00000134825	TMEM258	628.226	0.608574	0.216149	2.81552	0.00486977	0.113341
ENSG00000137752	CASP1	206.847	0.74224	0.264104	2.81041	0.00494787	0.11492
ENSG00000108176	DNAJC12	9.88501	3.47547	1.23758	2.80829	0.00498051	0.115233
ENSG00000091317	CMTM6	452.751	0.599166	0.213363	2.8082	0.00498194	0.115233
ENSG00000258867	LINC01146	9.50886	-3.02863	1.07966	-2.80517	0.00502895	0.116081
ENSG00000141577	CEP131	21.9102	1.96728	0.701473	2.8045	0.00503949	0.116084
ENSG00000131238	PPT1	758.333	0.54163	0.193274	2.80239	0.00507257	0.116437
ENSG00000057757	PITHD1	208.837	0.78917	0.281633	2.80212	0.00507677	0.116437
ENSG00000236700	LINC01010	61.4428	-1.23157	0.439606	-2.80154	0.00508599	0.116437
ENSG00000108950	FAM20A	15.9095	-2.30053	0.822034	-2.79858	0.00513282	0.117123
ENSG00000188157	AGRN	36.7701	1.51865	0.542699	2.79832	0.00513689	0.117123
ENSG00000140307	GTF2A2	337.581	-0.644465	0.230538	-2.79548	0.00518233	0.117919
ENSG00000204228	HSD17B8	20.7919	1.9933	0.713322	2.7944	0.00519966	0.117981
ENSG00000124140	SLC12A5	79.9902	1.17555	0.420777	2.79377	0.00520972	0.117981
ENSG00000122862	SRGN	2125.48	-0.45641	0.163392	-2.79334	0.00521665	0.117981
ENSG00000162734	PEA15	265.068	-0.676155	0.242757	-2.78531	0.00534762	0.120699
ENSG00000127528	KLF2	42.5192	1.52512	0.547971	2.78321	0.0053824	0.121239
ENSG00000128918	ALDH1A2	7.529	-3.86129	1.3891	-2.7797	0.00544084	0.12231
ENSG00000162745	OLFML2B	7.46054	-3.81291	1.37364	-2.77577	0.00550703	0.12355
ENSG00000112096	SOD2	619.673	0.602042	0.216996	2.77444	0.00552971	0.12381
ENSG00000180389	ATP5EP2	78.1803	1.08358	0.390806	2.77268	0.00555964	0.124232
ENSG00000144426	NBEAL1	473.031	0.596476	0.215216	2.77153	0.0055794	0.124425
ENSG00000205358	MT1H	33.9883	4.05247	1.46407	2.76795	0.00564093	0.125547
ENSG00000136238	RAC1	598.733	0.556897	0.201712	2.76086	0.00576495	0.127738
ENSG00000188186	LAMTOR4	1612.8	0.429332	0.155519	2.76063	0.00576893	0.127738
ENSG00000100311	PDGFB	13.4378	2.7995	1.01418	2.76037	0.00577358	0.127738
ENSG00000164949	GEM	8.68591	-3.36103	1.2186	-2.7581	0.00581388	0.128321
ENSG00000018510	AGPS	132.624	0.851608	0.308823	2.75759	0.00582289	0.128321
ENSG00000100664	EIF5	287.426	-0.653493	0.237329	-2.75353	0.00589558	0.129668
ENSG00000097021	ACOT7	34.2794	-1.56903	0.570385	-2.75082	0.00594467	0.130286
ENSG00000100122	CRYBB1	27.4367	-1.71168	0.622273	-2.75069	0.00594695	0.130286
ENSG00000115268	RPS15	8783.84	0.273644	0.0995251	2.7495	0.00596868	0.130313
ENSG00000164713	BRI3	642.63	0.554312	0.201642	2.74899	0.00597801	0.130313
ENSG00000065154	OAT	144.674	0.850985	0.309669	2.74805	0.00599515	0.130313
ENSG00000100804	PSMB5	238.905	-0.688901	0.250721	-2.74768	0.00600186	0.130313
ENSG00000143878	RHOB	76.4512	1.13341	0.412573	2.74717	0.00601122	0.130313
ENSG00000188404	SELL	25.1696	1.76736	0.643427	2.7468	0.00601802	0.130313
ENSG00000102393	GLA	183.772	-0.775819	0.282848	-2.74288	0.00609022	0.131622
ENSG00000162066	AMDHD2	198.368	0.760828	0.277875	2.73802	0.00618094	0.133325
ENSG00000123240	OPTN	118.473	0.930204	0.340235	2.734	0.00625697	0.134705
ENSG00000123689	G0S2	286.483	-0.695013	0.254612	-2.7297	0.00633924	0.136215
ENSG00000224877	C17orf89	63.8845	1.24866	0.457618	2.7286	0.00636045	0.136408
ENSG00000248187	RP11-184M15.1	6.7876	-4.13564	1.51632	-2.72741	0.00638333	0.136616
ENSG00000124942	AHNAK	733.304	0.544696	0.199754	2.72683	0.00639452	0.136616
ENSG00000163710	PCOLCE2	3.84053	-5.64338	2.07052	-2.72559	0.00641869	NA
ENSG00000172339	ALG14	33.9565	-1.48283	0.544462	-2.72347	0.00645999	0.137752
ENSG00000197632	SERPINB2	37.6116	3.69983	1.35924	2.72198	0.00648917	0.138111
ENSG00000168288	MMADHC	168.595	-0.763828	0.280824	-2.71996	0.00652903	0.138695
ENSG00000076662	ICAM3	67.7982	2.3491	0.864147	2.7184	0.00655981	0.139001
ENSG00000120129	DUSP1	193.421	0.73155	0.269152	2.71798	0.00656824	0.139001
ENSG00000134575	ACP2	136.022	-0.826644	0.304702	-2.71296	0.00666849	0.140633
ENSG00000180509	KCNE1	18.3492	-1.96212	0.723265	-2.71286	0.0066705	0.140633
ENSG00000075785	RAB7A	862.57	0.496847	0.183532	2.70714	0.00678657	0.142811
ENSG00000112695	COX7A2	1929.65	0.404363	0.149408	2.70643	0.0068011	0.142849
ENSG00000136158	SPRY2	55.067	-1.20397	0.444998	-2.70556	0.00681886	0.142953
ENSG00000197093	GAL3ST4	29.0277	-1.66724	0.616924	-2.70251	0.00688175	0.144002
ENSG00000134057	CCNB1	10.1772	-2.89104	1.07139	-2.69841	0.0069672	0.145518
ENSG00000176890	TYMS	8.45025	-3.1426	1.16565	-2.69602	0.00701742	0.146224
ENSG00000066294	CD84	786.347	-1.24606	0.462263	-2.69556	0.00702711	0.146224
ENSG00000163738	MTHFD2L	64.3227	-1.10919	0.411711	-2.6941	0.00705783	0.146398
ENSG00000158186	MRAS	181.619	-0.7352	0.272911	-2.69392	0.00706181	0.146398
ENSG00000171848	RRM2	9.71621	-2.90172	1.07751	-2.69299	0.00708142	0.146398
ENSG00000117020	AKT3	22.818	1.81588	0.674372	2.69269	0.0070878	0.146398
ENSG00000169084	DHRSX	50.1961	-1.2257	0.45695	-2.68234	0.00731083	0.150727
ENSG00000274736	CCL23	8.9593	-3.06791	1.14412	-2.68145	0.00733029	0.15085
ENSG00000009950	MLXIPL	15.3411	-2.31798	0.865526	-2.67811	0.00740383	0.152084
ENSG00000171241	SHCBP1	11.3072	-2.60361	0.972525	-2.67717	0.00742474	0.152234
ENSG00000181019	NQO1	72.7459	1.05809	0.395899	2.67263	0.00752595	0.154027
ENSG00000144711	IQSEC1	99.0187	-0.916059	0.343016	-2.6706	0.00757153	0.154677
ENSG00000105193	RPS16	9798.51	0.245677	0.0920427	2.66916	0.00760401	0.154724
ENSG00000196975	ANXA4	238.745	0.730602	0.273738	2.66898	0.00760817	0.154724
ENSG00000172183	ISG20	24.9527	1.83383	0.687284	2.66822	0.00762535	0.154724
ENSG00000111716	LDHB	601.818	-0.622047	0.233152	-2.66799	0.00763075	0.154724
ENSG00000106211	HSPB1	945.544	0.50079	0.187741	2.66745	0.0076429	0.154724
ENSG00000197568	HHLA3	34.9817	1.48656	0.557658	2.66572	0.00768237	0.154968
ENSG00000169230	PRELID1	386.53	0.669858	0.251299	2.66558	0.00768564	0.154968
ENSG00000082781	ITGB5	114.371	-0.890164	0.334007	-2.6651	0.00769649	0.154968
ENSG00000095303	PTGS1	87.6728	-0.962533	0.361461	-2.66289	0.00774722	0.155709
ENSG00000164032	H2AFZ	1101.53	-0.458025	0.172095	-2.66146	0.00778024	0.156093
ENSG00000169136	ATF5	174.666	-0.7627	0.287551	-2.6524	0.00799224	0.160059
ENSG00000163156	SCNM1	164.425	-0.745294	0.281752	-2.64522	0.00816387	0.16306
ENSG00000090376	IRAK3	86.815	0.972913	0.367925	2.64433	0.00818539	0.16306
ENSG00000129824	RPS4Y1	1364.02	0.445206	0.168364	2.64431	0.00818577	0.16306
ENSG00000187514	PTMA	5629.63	0.339373	0.128638	2.63819	0.00833489	0.165659
ENSG00000116678	LEPR	10.4608	-2.65675	1.0072	-2.63775	0.00834586	0.165659
ENSG00000185022	MAFF	17.3554	-1.96954	0.747378	-2.63526	0.00840719	0.166581
ENSG00000128829	EIF2AK4	94.425	-0.923379	0.350519	-2.63432	0.00843062	0.166733
ENSG00000270629	NBPF14	88.9334	0.980621	0.372328	2.63375	0.00844465	0.166733
ENSG00000204681	GABBR1	15.8712	2.19606	0.834878	2.6304	0.00852842	0.168091
ENSG00000142408	CACNG8	4.23251	5.25323	1.99753	2.62986	0.00854201	NA
ENSG00000245532	NEAT1	4906.72	-0.982476	0.374069	-2.62646	0.00862781	0.169751
ENSG00000085117	CD82	147.273	-0.770612	0.293744	-2.62342	0.00870523	0.170974
ENSG00000196189	SEMA4A	52.9497	1.21064	0.462206	2.61927	0.00881179	0.172763
ENSG00000079257	LXN	32.7094	-1.43882	0.551643	-2.60825	0.00910065	0.178115
ENSG00000141655	TNFRSF11A	23.1023	-1.68956	0.648399	-2.60574	0.00916752	0.178853
ENSG00000107281	NPDC1	9.48294	3.17134	1.21711	2.60564	0.00917029	0.178853
ENSG00000101457	DNTTIP1	102.816	-0.897102	0.34476	-2.6021	0.00926542	0.180394
ENSG00000140403	DNAJA4	13.2498	-2.24496	0.863043	-2.60122	0.00928935	0.180546
ENSG00000244482	LILRA6	105.471	0.882047	0.339335	2.59934	0.00934043	0.181224
ENSG00000170396	ZNF804A	9.51173	-2.71814	1.04679	-2.59666	0.00941359	0.182306
ENSG00000163812	ZDHHC3	138.088	-0.780721	0.300735	-2.59605	0.00943037	0.182306
ENSG00000167716	WDR81	81.6636	0.97613	0.376084	2.59551	0.00944509	0.182306
ENSG00000162591	MEGF6	10.0416	-2.82911	1.09068	-2.5939	0.00948945	0.182847
ENSG00000184007	PTP4A2	465.334	0.555213	0.214101	2.59323	0.00950787	0.182888
ENSG00000237883	DGUOK-AS1	7.49295	3.82886	1.47703	2.59227	0.00953438	0.183083
ENSG00000166428	PLD4	9.62595	3.15813	1.21884	2.5911	0.00956704	0.183395
ENSG00000164691	TAGAP	51.2425	1.20803	0.46634	2.59044	0.00958526	0.183431
ENSG00000138668	HNRNPD	140.037	0.799383	0.309063	2.58647	0.00969635	0.18524
ENSG00000126226	PCID2	59.1523	1.14619	0.44364	2.5836	0.0097775	0.186472
ENSG00000139626	ITGB7	24.1417	1.71068	0.662395	2.58257	0.00980682	0.186655
ENSG00000183648	NDUFB1	428.986	0.587278	0.227451	2.582	0.00982301	0.186655
ENSG00000253593	RP11-157E21.1	16.5169	2.22221	0.860819	2.5815	0.00983713	0.186655
ENSG00000167118	URM1	122.563	-0.824106	0.319376	-2.58036	0.00986968	0.186722
ENSG00000105609	LILRB5	65.5567	-1.05429	0.408605	-2.58021	0.00987399	0.186722
ENSG00000068489	PRR11	11.4703	-2.46249	0.955112	-2.57822	0.00993112	0.187485
ENSG00000155265	GOLGA7B	8.88717	-2.869	1.11419	-2.57496	0.0100252	0.188944
ENSG00000186862	PDZD7	18.0425	1.96089	0.761999	2.57334	0.0100721	0.189508
ENSG00000115524	SF3B1	185.865	0.699619	0.27222	2.57005	0.0101683	0.190998
ENSG00000148834	GSTO1	891.421	-0.478996	0.186472	-2.56873	0.0102071	0.191405
ENSG00000184076	UQCR10	1578.85	0.408222	0.159273	2.56303	0.0103763	0.194032
ENSG00000163814	CDCP1	23.7151	1.73744	0.677934	2.56284	0.0103819	0.194032
ENSG00000173915	USMG5	984.333	0.474041	0.185147	2.56035	0.0104566	0.195103
ENSG00000147889	CDKN2A	24.4001	-1.89131	0.738899	-2.55963	0.0104784	0.195184
ENSG00000136868	SLC31A1	184.959	-0.692461	0.270673	-2.55829	0.0105187	0.19561
ENSG00000021355	SERPINB1	279.393	-0.673251	0.263298	-2.55699	0.0105581	0.196017
ENSG00000178226	PRSS36	15.7275	-2.07458	0.812446	-2.5535	0.0106648	0.197669
ENSG00000125733	TRIP10	19.6997	1.90151	0.745323	2.55126	0.0107333	0.198611
ENSG00000110651	CD81	821.045	0.493671	0.193647	2.54934	0.0107928	0.199382
ENSG00000008988	RPS20	9381.2	0.232348	0.0912227	2.54705	0.0108639	0.200364
ENSG00000164300	SERINC5	127.467	0.818728	0.321643	2.54545	0.0109136	0.200505
ENSG00000117525	F3	9.11827	-2.80148	1.10067	-2.54524	0.0109201	0.200505
ENSG00000148180	GSN	1183.77	0.445336	0.174979	2.54508	0.0109252	0.200505
ENSG00000176046	NUPR1	430.533	-0.570361	0.224284	-2.54303	0.0109896	0.201021
ENSG00000203778	FAM229B	10.6666	2.63228	1.03531	2.54251	0.011006	0.201021
ENSG00000115756	HPCAL1	138.835	0.774513	0.30463	2.54247	0.0110072	0.201021
ENSG00000107104	KANK1	12.7678	-2.20204	0.866472	-2.54139	0.0110412	0.201313
ENSG00000170525	PFKFB3	93.5703	0.919981	0.362308	2.53923	0.0111098	0.202234
ENSG00000104870	FCGRT	570.34	-0.563535	0.222346	-2.53449	0.011261	0.204205
ENSG00000273272	CTA-384D8.34	24.9924	-1.6009	0.631682	-2.53434	0.0112659	0.204205
ENSG00000129204	USP6	18.9055	1.85828	0.733303	2.53413	0.0112728	0.204205
ENSG00000123143	PKN1	147.211	0.75139	0.296662	2.53282	0.0113149	0.204637
ENSG00000140105	WARS	216.884	-0.72907	0.288565	-2.52654	0.0115194	0.207999
ENSG00000177410	ZFAS1	1149.67	0.437995	0.173666	2.52205	0.0116672	0.210035
ENSG00000185650	ZFP36L1	917.873	0.470968	0.186745	2.52198	0.0116697	0.210035
ENSG00000182472	CAPN12	11.065	2.59709	1.03008	2.52124	0.0116941	0.210107
ENSG00000012124	CD22	48.9988	1.18944	0.471862	2.52073	0.0117112	0.210107
ENSG00000166925	TSC22D4	170.55	-0.715963	0.284212	-2.51912	0.0117649	0.210108
ENSG00000106066	CPVL	132.152	0.783794	0.31114	2.51911	0.0117653	0.210108
ENSG00000089639	GMIP	36.124	-1.34375	0.533436	-2.51904	0.0117676	0.210108
ENSG00000035681	NSMAF	118.737	0.818029	0.324959	2.51733	0.0118248	0.210667
ENSG00000100292	HMOX1	554.386	0.614115	0.243989	2.51698	0.0118365	0.210667
ENSG00000072071	ADGRL1	8.52613	3.10157	1.23254	2.51641	0.0118558	0.210676
ENSG00000250479	CHCHD10	125.102	0.799676	0.318065	2.51419	0.0119306	0.21167
ENSG00000175445	LPL	411.93	-0.551359	0.219424	-2.51275	0.0119793	0.212197
ENSG00000138801	PAPSS1	206.224	0.684582	0.272572	2.51156	0.0120198	0.212577
ENSG00000248810	RP11-362F19.1	15.4151	2.06643	0.823121	2.51048	0.0120567	0.212894
ENSG00000070831	CDC42	798.176	0.469628	0.187157	2.50927	0.0120981	0.213288
ENSG00000103994	ZNF106	253.469	-0.637317	0.254117	-2.50797	0.0121427	0.213738
ENSG00000116584	ARHGEF2	146.591	-0.748462	0.29897	-2.50347	0.0122982	0.216135
ENSG00000177465	ACOT4	9.16621	-2.66725	1.06589	-2.50236	0.0123369	0.216476
ENSG00000116793	PHTF1	19.6848	-1.79446	0.718136	-2.49877	0.0124626	0.218339
ENSG00000007264	MATK	208.456	-0.747428	0.299235	-2.49779	0.0124969	0.218598
ENSG00000166501	PRKCB	168.446	0.707695	0.283517	2.49613	0.0125556	0.219111
ENSG00000197249	SERPINA1	112.269	0.875128	0.350632	2.49586	0.0125653	0.219111
ENSG00000053372	MRTO4	72.0862	-1.08836	0.436304	-2.49451	0.0126133	0.219604
ENSG00000141574	SECTM1	31.2434	1.46095	0.58591	2.49347	0.0126503	0.219907
ENSG00000265972	TXNIP	598.921	0.51744	0.207652	2.49186	0.0127077	0.220143
ENSG00000171865	RNASEH1	80.4198	-0.943611	0.378752	-2.49137	0.0127252	0.220143
ENSG00000169508	GPR183	49.167	-1.16526	0.467788	-2.49101	0.0127382	0.220143
ENSG00000197006	METTL9	211.56	1.38264	0.55508	2.49089	0.0127425	0.220143
ENSG00000028137	TNFRSF1B	309.143	0.592642	0.238097	2.48908	0.0128074	0.220923
ENSG00000105640	RPL18A	8989.39	0.244109	0.0981087	2.48815	0.0128409	0.221161
ENSG00000253982	CTD-2336O2.1	197.213	-0.660272	0.265469	-2.48719	0.0128756	0.221417
ENSG00000185291	IL3RA	7.30935	3.50982	1.41515	2.48018	0.0131315	0.225471
ENSG00000179163	FUCA1	944.742	1.46016	0.589425	2.47726	0.0132396	0.226909
ENSG00000158825	CDA	475.037	0.577056	0.233021	2.47642	0.0132709	0.226909
ENSG00000095015	MAP3K1	133.216	0.806104	0.325531	2.47628	0.013276	0.226909
ENSG00000181924	COA4	224.879	-0.62916	0.254428	-2.47284	0.0134044	0.228753
ENSG00000011422	PLAUR	564.327	-0.529005	0.214126	-2.47053	0.0134914	0.229888
ENSG00000214026	MRPL23	241.321	0.62103	0.251478	2.46952	0.0135294	0.230185
ENSG00000188906	LRRK2	40.7728	1.26602	0.513253	2.46666	0.0136381	0.231682
ENSG00000130449	ZSWIM6	56.7509	1.11265	0.451757	2.46294	0.0137803	0.233742
ENSG00000213719	CLIC1	1030	-0.461288	0.187405	-2.46146	0.0138374	0.234356
ENSG00000197858	GPAA1	171.215	-0.697821	0.283593	-2.46065	0.0138687	0.234533
ENSG00000142655	PEX14	30.3365	-1.39873	0.569617	-2.45555	0.0140668	0.237523
ENSG00000125730	C3	190.196	-0.672068	0.273915	-2.45356	0.014145	0.238427
ENSG00000165949	IFI27	39.9298	-1.28467	0.52369	-2.4531	0.0141629	0.238427
ENSG00000155158	TTC39B	33.5991	-1.36215	0.555913	-2.45029	0.014274	0.239936
ENSG00000231925	TAPBP	376.032	-0.545523	0.222778	-2.44873	0.014336	0.240616
ENSG00000124767	GLO1	123.598	0.773947	0.316419	2.44596	0.0144468	0.242113
ENSG00000162496	DHRS3	116.47	-0.840041	0.343607	-2.44477	0.0144944	0.242548
ENSG00000151376	ME3	5.57164	-3.95044	1.61737	-2.4425	0.0145858	0.243714
ENSG00000128872	TMOD2	17.7539	1.84075	0.754414	2.43998	0.0146882	0.245058
ENSG00000023330	ALAS1	65.7643	-1.08496	0.444943	-2.43843	0.0147513	0.245745
ENSG00000140280	LYSMD2	55.4512	1.09623	0.449966	2.43625	0.0148405	0.246864
ENSG00000119535	CSF3R	122.34	-0.765709	0.314578	-2.43408	0.0149298	0.24798
ENSG00000118985	ELL2	76.4953	-0.928278	0.382379	-2.42764	0.0151975	0.252053
ENSG00000186517	ARHGAP30	179.899	-0.665561	0.274416	-2.42537	0.0152926	0.253256
ENSG00000118503	TNFAIP3	38.4893	1.32782	0.547785	2.42398	0.0153516	0.253802
ENSG00000140995	DEF8	191.621	-0.667257	0.275325	-2.42352	0.0153709	0.253802
ENSG00000141030	COPS3	95.855	-0.903725	0.373201	-2.42155	0.0154543	0.254803
ENSG00000262097	CTD-2135D7.5	13.9927	-2.00421	0.828004	-2.42054	0.0154976	0.25514
ENSG00000137198	GMPR	29.4057	1.47038	0.607803	2.41917	0.0155562	0.255628
ENSG00000140968	IRF8	144.264	0.722642	0.298764	2.41878	0.0155728	0.255628
ENSG00000124299	PEPD	231.483	0.615872	0.254732	2.41773	0.0156177	0.255989
ENSG00000154065	ANKRD29	11.4506	-2.28065	0.943522	-2.41717	0.0156418	0.256008
ENSG00000163565	IFI16	296.37	0.572147	0.236858	2.41557	0.0157106	0.256244
ENSG00000136888	ATP6V1G1	1419.05	0.389752	0.161354	2.41551	0.0157134	0.256244
ENSG00000063438	AHRR	15.9745	1.95566	0.809715	2.41524	0.0157248	0.256244
ENSG00000248712	CCDC153	17.2937	1.84274	0.763139	2.41468	0.015749	0.256265
ENSG00000188130	MAPK12	10.401	2.54678	1.05567	2.41248	0.0158443	0.257441
ENSG00000263470	RP11-160O5.1	25.6564	1.51401	0.627924	2.41114	0.0159029	0.258019
ENSG00000151461	UPF2	116.059	0.786695	0.326411	2.41014	0.0159466	0.258349
ENSG00000137818	RPLP1	26089.2	0.172108	0.0714255	2.40961	0.0159694	0.258349
ENSG00000183019	MCEMP1	14.9012	2.03378	0.84459	2.40801	0.0160398	0.258868
ENSG00000116221	MRPL37	91.8077	-0.85959	0.357064	-2.40738	0.0160673	0.258868
ENSG00000149743	TRPT1	38.0915	1.32041	0.548501	2.4073	0.0160709	0.258868
ENSG00000104324	CPQ	65.5787	-0.983369	0.409011	-2.40426	0.0162053	0.260658
ENSG00000234883	MIR155HG	32.9028	-1.32502	0.552718	-2.39728	0.0165175	0.264679
ENSG00000203760	CENPW	59.1056	-1.0196	0.425322	-2.39725	0.0165186	0.264679
ENSG00000167996	FTH1	156586	-0.241661	0.100816	-2.39704	0.0165279	0.264679
ENSG00000180573	HIST1H2AC	12.8829	-2.05549	0.857685	-2.39656	0.0165498	0.264679
ENSG00000111678	C12orf57	80.7153	0.912878	0.381457	2.39314	0.016705	0.266779
ENSG00000213722	DDAH2	253.961	0.593765	0.248288	2.39144	0.0167827	0.267369
ENSG00000143977	SNRPG	731.172	0.457951	0.191592	2.39024	0.0168376	0.267369
ENSG00000116815	CD58	104.637	-0.817518	0.342028	-2.39021	0.0168389	0.267369
ENSG00000183741	CBX6	130.999	0.792985	0.331839	2.38967	0.0168636	0.267369
ENSG00000111247	RAD51AP1	32.3385	-1.35936	0.568855	-2.38964	0.0168651	0.267369
ENSG00000119013	NDUFB3	444.632	0.530872	0.222197	2.3892	0.0168852	0.267369
ENSG00000174628	IQCK	6.16913	-3.57944	1.49953	-2.38704	0.0169845	0.268562
ENSG00000108556	CHRNE	5.9328	4.28539	1.80145	2.37885	0.0173668	0.274219
ENSG00000177732	SOX12	19.9627	1.76438	0.741917	2.37814	0.0174004	0.274362
ENSG00000179583	CIITA	70.6702	0.978773	0.411749	2.37711	0.0174487	0.274737
ENSG00000010404	IDS	261.206	0.586571	0.246926	2.3755	0.0175253	0.275555
ENSG00000156675	RAB11FIP1	95.6549	0.836456	0.352261	2.37454	0.0175709	0.275635
ENSG00000205593	DENND6B	40.686	1.30277	0.548685	2.37436	0.0175796	0.275635
ENSG00000257354	RP11-631N16.2	6.37693	-3.20797	1.3528	-2.37136	0.0177225	0.27713
ENSG00000118777	ABCG2	5.68436	-3.61874	1.52613	-2.37119	0.0177308	0.27713
ENSG00000153071	DAB2	1160.05	-0.452503	0.190864	-2.37081	0.0177492	0.27713
ENSG00000088854	C20orf194	79.0575	-0.933085	0.393688	-2.37011	0.0177826	0.277264
ENSG00000067225	PKM	1809.94	-0.386005	0.162981	-2.3684	0.0178651	0.278164
ENSG00000140859	KIFC3	62.9297	-0.988389	0.417444	-2.36772	0.0178983	0.278293
ENSG00000160014	CALM3	1246.32	-0.406798	0.171882	-2.36673	0.0179461	0.278649
ENSG00000178999	AURKB	6.56134	-3.19443	1.35054	-2.3653	0.0180154	0.279339
ENSG00000131507	NDFIP1	234.155	0.603503	0.255359	2.36335	0.0181107	0.27992
ENSG00000163466	ARPC2	2486.48	-0.332595	0.140765	-2.36276	0.0181392	0.27992
ENSG00000136404	TM6SF1	97.265	-0.826714	0.349901	-2.36271	0.0181418	0.27992
ENSG00000177791	MYOZ1	10.9207	-2.24441	0.950223	-2.36198	0.0181775	0.27992
ENSG00000256045	MTRNR2L10	57.2484	1.12357	0.475692	2.36197	0.0181779	0.27992
ENSG00000161981	SNRNP25	246.69	-0.586684	0.248559	-2.36034	0.0182583	0.280638
ENSG00000180953	ST20	84.9112	-0.868573	0.368039	-2.36	0.0182747	0.280638
ENSG00000147416	ATP6V1B2	649.938	0.465099	0.197265	2.35774	0.0183866	0.28197
ENSG00000171657	GPR82	18.1897	-1.70613	0.724584	-2.35463	0.0185409	0.283733
ENSG00000156171	DRAM2	264.751	-0.588319	0.24988	-2.35441	0.0185523	0.283733
ENSG00000235169	SMIM1	18.262	1.80821	0.768519	2.35285	0.0186301	0.284535
ENSG00000172375	C2CD2L	42.8865	-1.14433	0.487205	-2.34876	0.0188361	0.286993
ENSG00000214113	LYRM4	122.661	-0.754611	0.321301	-2.34861	0.0188436	0.286993
ENSG00000179630	LACC1	259.698	0.608694	0.259309	2.34737	0.0189066	0.286993
ENSG00000114125	RNF7	590.32	-0.469948	0.200207	-2.34732	0.0189093	0.286993
ENSG00000091640	SPAG7	146.811	-0.693408	0.295429	-2.34712	0.0189192	0.286993
ENSG00000125810	CD93	27.8157	1.48368	0.63303	2.34377	0.01909	0.289138
ENSG00000100379	KCTD17	33.1744	1.32764	0.566625	2.34306	0.0191263	0.289138
ENSG00000196507	TCEAL3	52.8365	-1.07784	0.460057	-2.34283	0.0191381	0.289138
ENSG00000277632	CCL3	334.729	-0.533968	0.22816	-2.34032	0.0192674	0.290699
ENSG00000167491	GATAD2A	105.364	0.790483	0.337884	2.33951	0.0193089	0.290933
ENSG00000108700	CCL8	30.4864	-1.34695	0.576005	-2.33844	0.0193644	0.291376
ENSG00000108691	CCL2	4228.18	-0.898372	0.384371	-2.33725	0.0194263	0.291915
ENSG00000204577	LILRB3	176.559	0.646079	0.277046	2.33203	0.0196992	0.295234
ENSG00000100644	HIF1A	499.534	-0.502222	0.21536	-2.33202	0.0196999	0.295234
ENSG00000068366	ACSL4	146.355	0.696196	0.298671	2.33098	0.0197546	0.295541
ENSG00000165886	UBTD1	108.665	-0.792758	0.340148	-2.33063	0.0197731	0.295541
ENSG00000271383	NBPF19	60.1589	0.996815	0.427948	2.32929	0.0198435	0.296198
ENSG00000165637	VDAC2	304.178	-0.545921	0.234782	-2.32522	0.0200599	0.299029
ENSG00000101236	RNF24	29.4336	1.40352	0.603927	2.32399	0.0201261	0.299617
ENSG00000122952	ZWINT	26.0182	-1.42257	0.612826	-2.32133	0.0202691	0.301345
ENSG00000260388	LINC00562	2.98972	-5.26913	2.27052	-2.32067	0.0203047	NA
ENSG00000111331	OAS3	37.8199	-1.2266	0.528694	-2.32006	0.0203378	0.301432
ENSG00000137812	CASC5	4.41715	-4.39531	1.89475	-2.31973	0.0203557	0.301432
ENSG00000121101	TEX14	4.41715	-4.39531	1.89475	-2.31973	0.0203557	0.301432
ENSG00000231789	PIK3CD-AS2	7.10566	3.26728	1.40958	2.31791	0.0204544	0.302472
ENSG00000110628	SLC22A18	77.7783	0.898422	0.387679	2.31744	0.02048	0.302472
ENSG00000119333	WDR34	13.9677	-1.9053	0.823039	-2.31495	0.0206155	0.304072
ENSG00000186395	KRT10	72.8851	0.917964	0.397391	2.30997	0.0208896	0.307709
ENSG00000162929	KIAA1841	18.6992	-1.67381	0.725126	-2.3083	0.0209826	0.308673
ENSG00000186281	GPAT2	18.6593	-1.77881	0.771097	-2.30686	0.0210626	0.309443
ENSG00000133112	TPT1	13561.4	-0.184607	0.0800433	-2.30634	0.0210914	0.309461
ENSG00000055732	MCOLN3	16.1599	-1.79214	0.777776	-2.30419	0.021212	0.310822
ENSG00000170540	ARL6IP1	405.13	-0.503753	0.218795	-2.3024	0.0213127	0.31189
ENSG00000282988	RP1-34B20.21	4.28068	-4.38126	1.90455	-2.30042	0.0214242	0.313112
ENSG00000087053	MTMR2	35.7436	-1.21272	0.527856	-2.29744	0.0215937	0.315179
ENSG00000116679	IVNS1ABP	111.028	-0.750558	0.326932	-2.29577	0.0216893	0.316161
ENSG00000035141	FAM136A	135.586	-0.704062	0.30687	-2.29433	0.0217713	0.316944
ENSG00000198915	RASGEF1A	7.76715	2.9647	1.29364	2.29175	0.0219199	0.318693
ENSG00000126934	MAP2K2	114.508	0.761365	0.332639	2.28886	0.0220875	0.320713
ENSG00000160460	SPTBN4	3.40507	4.91227	2.14879	2.28606	0.0222506	NA
ENSG00000078668	VDAC3	158.991	-0.650906	0.285016	-2.28375	0.0223861	0.324627
ENSG00000136490	LIMD2	298.361	-0.634354	0.278062	-2.28134	0.0225284	0.325576
ENSG00000188060	RAB42	61.8938	0.976564	0.428176	2.28075	0.0225631	0.325576
ENSG00000163041	H3F3A	2773.91	-0.317277	0.139111	-2.28074	0.0225637	0.325576
ENSG00000101773	RBBP8	28.6124	-1.33393	0.584885	-2.28067	0.0225678	0.325576
ENSG00000101493	ZNF516	33.2401	1.26758	0.555961	2.27997	0.0226092	0.325753
ENSG00000132507	EIF5A	656.847	0.454976	0.199922	2.27577	0.0228598	0.32894
ENSG00000137965	IFI44	50.4415	-1.05104	0.462101	-2.27448	0.022937	0.329428
ENSG00000109270	LAMTOR3	175.477	0.631781	0.277801	2.27422	0.0229526	0.329428
ENSG00000183734	ASCL2	4.95868	4.08203	1.79539	2.27362	0.0229887	0.329524
ENSG00000197081	IGF2R	260.163	0.567696	0.249754	2.27302	0.023025	0.329622
ENSG00000177311	ZBTB38	59.4965	-0.971334	0.427474	-2.27227	0.0230704	0.32985
ENSG00000167685	ZNF444	14.3053	1.95883	0.862652	2.2707	0.0231649	0.33078
ENSG00000196924	FLNA	427.661	-0.492853	0.217163	-2.26951	0.0232374	0.331098
ENSG00000173457	PPP1R14B	114.1	0.7714	0.339919	2.26936	0.0232464	0.331098
ENSG00000180061	TMEM150B	38.6223	-1.18266	0.521344	-2.26848	0.0232999	0.331438
ENSG00000204103	MAFB	772.2	0.448066	0.19764	2.26708	0.023385	0.332228
ENSG00000165655	ZNF503	40.8543	-1.15838	0.511548	-2.26446	0.023546	0.333668
ENSG00000112299	VNN1	10.1124	-2.4208	1.0692	-2.26412	0.0235665	0.333668
ENSG00000105655	ISYNA1	19.6799	1.66582	0.735796	2.26397	0.0235758	0.333668
ENSG00000171051	FPR1	21.1225	1.62601	0.720711	2.25611	0.0240635	0.34014
ENSG00000063177	RPL18	6021.63	0.260022	0.115281	2.25555	0.0240988	0.34021
ENSG00000162385	MAGOH	90.0515	0.822691	0.364834	2.25497	0.0241351	0.340293
ENSG00000213988	ZNF90	76.8376	0.868105	0.385343	2.25281	0.0242709	0.341777
ENSG00000167994	RAB3IL1	35.9679	1.26233	0.56067	2.25146	0.0243562	0.342406
ENSG00000167588	GPD1	8.91621	-2.34845	1.04324	-2.25112	0.0243777	0.342406
ENSG00000117009	KMO	35.227	-1.21726	0.540845	-2.25066	0.0244073	0.342406
ENSG00000006695	COX10	23.1412	-1.43019	0.636758	-2.24606	0.0247005	0.346085
ENSG00000184371	CSF1	36.283	-1.2572	0.560846	-2.24162	0.0249862	0.34965
ENSG00000005022	SLC25A5	981.13	-0.416649	0.186026	-2.23974	0.0251078	0.350914
ENSG00000123360	PDE1B	13.5727	-1.94066	0.867359	-2.23744	0.0252579	0.352571
ENSG00000171700	RGS19	275.425	-0.537136	0.24012	-2.23695	0.0252897	0.352576
ENSG00000165527	ARF6	306.714	0.525414	0.235043	2.2354	0.0253912	0.352812
ENSG00000221983	UBA52	5860.83	0.250492	0.112062	2.2353	0.0253975	0.352812
ENSG00000144021	CIAO1	75.359	-0.86636	0.38759	-2.23525	0.0254012	0.352812
ENSG00000093010	COMT	256.704	-0.553405	0.247751	-2.23371	0.025502	0.353723
ENSG00000100412	ACO2	182.42	-0.609645	0.272981	-2.23329	0.02553	0.353723
ENSG00000185640	KRT79	4.6495	-4.24692	1.90312	-2.23156	0.0256442	0.354657
ENSG00000116898	MRPS15	310.753	-0.525777	0.235636	-2.23131	0.0256608	0.354657
ENSG00000168779	SHOX2	5.17863	-3.49083	1.565	-2.23055	0.0257107	0.354816
ENSG00000086666	ZFAND6	253.388	0.570177	0.255664	2.23018	0.0257356	0.354816
ENSG00000136250	AOAH	48.9591	1.04619	0.469343	2.22905	0.0258105	0.35541
ENSG00000160991	ORAI2	82.1021	-0.84149	0.377677	-2.22807	0.0258761	0.355523
ENSG00000123096	SSPN	6.70069	-2.85263	1.28037	-2.22797	0.0258822	0.355523
ENSG00000153551	CMTM7	165.892	0.629432	0.282713	2.2264	0.0259875	0.356228
ENSG00000115956	PLEK	622.899	-0.449276	0.201808	-2.22625	0.0259972	0.356228
ENSG00000051108	HERPUD1	351.468	0.507503	0.228062	2.22529	0.0260619	0.356679
ENSG00000102409	BEX4	193.54	0.614321	0.276448	2.22219	0.0262702	0.359091
ENSG00000092036	HAUS4	27.6525	-1.30865	0.589111	-2.2214	0.0263237	0.359382
ENSG00000243927	MRPS6	511.898	-0.496714	0.223725	-2.2202	0.0264051	0.360054
ENSG00000197696	NMB	68.2445	-0.894366	0.403123	-2.21859	0.0265143	0.361104
ENSG00000106268	NUDT1	173.074	0.617745	0.278665	2.2168	0.0266368	0.362331
ENSG00000067365	METTL22	77.2732	-0.883408	0.398776	-2.2153	0.0267395	0.363287
ENSG00000185201	IFITM2	99.4246	0.782118	0.353186	2.21446	0.026797	0.363627
ENSG00000174080	CTSF	11.1658	2.11939	0.959174	2.2096	0.0271328	0.367738
ENSG00000050344	NFE2L3	22.5525	1.48489	0.672462	2.20813	0.0272349	0.368076
ENSG00000112308	C6orf62	395.152	-0.51073	0.231301	-2.20808	0.027239	0.368076
ENSG00000099785	2002-03-01	114.394	0.725708	0.328698	2.20783	0.0272564	0.368076
ENSG00000162645	GBP2	64.8184	-0.911293	0.412859	-2.20727	0.0272949	0.368153
ENSG00000166311	SMPD1	58.6564	-0.941644	0.426796	-2.20631	0.0273625	0.36862
ENSG00000013523	ANGEL1	30.2082	-1.2483	0.566596	-2.20315	0.0275842	0.37116
ENSG00000145022	TCTA	71.9011	0.875339	0.397514	2.20203	0.0276632	0.371776
ENSG00000085662	AKR1B1	232.591	0.581273	0.264067	2.20123	0.0277195	0.372086
ENSG00000189057	FAM111B	4.07208	-4.28858	1.94965	-2.19967	0.0278306	NA
ENSG00000147570	DNAJC5B	12.2538	-2.00711	0.913268	-2.19773	0.0279685	0.374979
ENSG00000143222	UFC1	403.799	-0.479911	0.218545	-2.19593	0.0280968	0.376248
ENSG00000101440	ASIP	7.85804	-2.46545	1.123	-2.19541	0.0281339	0.376295
ENSG00000186834	HEXIM1	66.5253	0.948596	0.432186	2.19488	0.0281721	0.376357
ENSG00000172889	EGFL7	28.6412	1.32704	0.604749	2.19437	0.0282087	0.376397
ENSG00000178209	PLEC	275.749	0.539638	0.246083	2.19291	0.0283136	0.377347
ENSG00000143450	OAZ3	13.1895	-1.83157	0.835815	-2.19136	0.0284257	0.378389
ENSG00000163683	SMIM14	136.274	-0.703526	0.321688	-2.18698	0.0287438	0.38217
ENSG00000154783	FGD5	5.8712	-3.04631	1.39414	-2.18507	0.0288834	0.383107
ENSG00000147650	LRP12	35.3199	-1.1554	0.528774	-2.18505	0.0288852	0.383107
ENSG00000182287	AP1S2	597.638	-0.441811	0.202261	-2.18436	0.0289358	0.383107
ENSG00000267042	CTD-3193K9.4	5.14963	3.99945	1.83112	2.18415	0.0289512	0.383107
ENSG00000174886	NDUFA11	617.284	0.432933	0.198541	2.18058	0.0292147	0.386138
ENSG00000170312	CDK1	7.16136	-2.65868	1.21977	-2.17966	0.0292826	0.386578
ENSG00000172493	AFF1	58.8376	0.942175	0.432412	2.17888	0.0293404	0.386886
ENSG00000168310	IRF2	155.367	0.636377	0.292171	2.1781	0.0293989	0.386968
ENSG00000139370	SLC15A4	78.0799	0.833829	0.382864	2.17787	0.0294158	0.386968
ENSG00000004478	FKBP4	78.7663	0.834862	0.38355	2.17667	0.0295054	0.387692
ENSG00000107521	HPS1	351.365	0.515258	0.237249	2.17181	0.0298702	0.391353
ENSG00000079215	SLC1A3	208.731	-0.564545	0.259946	-2.17178	0.0298726	0.391353
ENSG00000179271	GADD45GIP1	411.058	0.476556	0.219453	2.17156	0.029889	0.391353
ENSG00000052795	FNIP2	352.652	0.50818	0.234134	2.17046	0.029972	0.391981
ENSG00000107798	LIPA	2624.62	-0.785075	0.361815	-2.16983	0.03002	0.392151
ENSG00000085733	CTTN	46.6968	1.14086	0.526569	2.16659	0.0302659	0.394903
ENSG00000100321	SYNGR1	61.0287	-1.02509	0.473282	-2.16591	0.0303179	0.39512
ENSG00000121691	CAT	174.669	0.621183	0.286945	2.16482	0.0304016	0.395751
ENSG00000182628	SKA2	82.5871	-0.797906	0.368811	-2.16346	0.030506	0.396649
ENSG00000127824	TUBA4A	32.4667	1.22536	0.566524	2.16294	0.0305461	0.396709
ENSG00000151693	ASAP2	4.00362	-4.13042	1.90991	-2.16262	0.0305705	NA
ENSG00000158062	UBXN11	51.5447	-0.975724	0.451337	-2.16185	0.0306295	0.397331
ENSG00000172828	CES3	3.07478	4.82128	2.23092	2.16112	0.0306864	NA
ENSG00000119326	CTNNAL1	13.5742	-1.85369	0.858043	-2.16037	0.030744	0.398355
ENSG00000109943	CRTAM	58.8634	-0.916418	0.424387	-2.15939	0.03082	0.398878
ENSG00000175701	LINC00116	221.664	0.554791	0.257015	2.15859	0.0308818	0.39888
ENSG00000108788	MLX	112.021	-0.703634	0.325988	-2.15847	0.0308914	0.39888
ENSG00000143344	RGL1	180.243	0.595805	0.276113	2.15783	0.030941	0.399061
ENSG00000059915	PSD	3.17353	4.76459	2.20878	2.15711	0.0309967	NA
ENSG00000128699	ORMDL1	158.296	-0.621597	0.288207	-2.15678	0.0310231	0.399365
ENSG00000023572	GLRX2	106.784	-0.726305	0.33678	-2.15661	0.0310359	0.399365
ENSG00000012048	BRCA1	23.2732	-1.39271	0.646664	-2.15368	0.0312653	0.401831
ENSG00000138326	RPS24	9454.18	0.205781	0.0955678	2.15325	0.0312994	0.401831
ENSG00000203485	INF2	42.1233	1.07875	0.501135	2.15261	0.0313496	0.402015
ENSG00000142634	EFHD2	267.599	0.522941	0.243045	2.15162	0.0314275	0.402552
ENSG00000090520	DNAJB11	120.476	-0.685849	0.318834	-2.15111	0.0314672	0.402601
ENSG00000170379	TCAF2	4.09582	-4.04226	1.87952	-2.15069	0.0315008	NA
ENSG00000101425	BPI	4.09582	-4.04226	1.87952	-2.15069	0.0315008	NA
ENSG00000100344	PNPLA3	11.8034	-1.8975	0.882652	-2.14977	0.0315732	0.403495
ENSG00000162711	NLRP3	32.2319	1.21244	0.564571	2.14755	0.0317497	0.404856
ENSG00000134882	UBAC2	129.02	0.667038	0.310609	2.14752	0.031752	0.404856
ENSG00000197747	S100A10	2311.3	0.339781	0.158337	2.14594	0.0318777	0.405655
ENSG00000022267	FHL1	6.96009	-2.63702	1.22891	-2.14582	0.0318871	0.405655
ENSG00000164292	RHOBTB3	32.2413	-1.17888	0.549585	-2.14503	0.0319506	0.406002
ENSG00000142694	EVA1B	51.0978	0.984245	0.459064	2.14402	0.0320309	0.40656
ENSG00000125740	FOSB	37.2852	1.16956	0.54597	2.14217	0.0321801	0.407781
ENSG00000126070	AGO3	89.3218	-0.766197	0.357715	-2.14192	0.0322	0.407781
ENSG00000157045	NTAN1	417.11	0.482049	0.225156	2.14096	0.0322772	0.408298
ENSG00000112078	KCTD20	97.9204	-0.761076	0.355725	-2.1395	0.0323949	0.409324
ENSG00000229891	LINC01315	16.5758	1.6515	0.772645	2.13746	0.0325608	0.410759
ENSG00000075218	GTSE1	5.91913	-2.96586	1.38773	-2.1372	0.0325819	0.410759
ENSG00000155363	MOV10	17.6495	-1.5382	0.72046	-2.13502	0.0327594	0.412533
ENSG00000235770	LINC00607	17.7741	-1.62302	0.761013	-2.13271	0.0329487	0.41445
ENSG00000074842	MYDGF	594.611	-0.429872	0.201715	-2.13109	0.0330821	0.415661
ENSG00000153179	RASSF3	95.039	0.750751	0.352428	2.13023	0.033153	0.416086
ENSG00000135048	TMEM2	24.8366	-1.31378	0.617059	-2.1291	0.0332463	0.416789
ENSG00000135549	PKIB	30.3139	-1.20762	0.567368	-2.12846	0.033299	0.416982
ENSG00000135049	AGTPBP1	33.0335	1.18923	0.559081	2.12712	0.0334102	0.417907
ENSG00000072694	FCGR2B	71.2332	0.900862	0.424145	2.12395	0.0336744	0.420689
ENSG00000167680	SEMA6B	69.298	1.80951	0.852158	2.12344	0.0337171	0.420689
ENSG00000254087	LYN	225.084	0.548042	0.258202	2.12253	0.0337931	0.420689
ENSG00000119487	MAPKAP1	168.383	-0.593677	0.279718	-2.12241	0.0338032	0.420689
ENSG00000159346	ADIPOR1	354.479	-0.480673	0.226497	-2.12221	0.0338204	0.420689
ENSG00000110321	EIF4G2	737.063	-0.433113	0.204249	-2.12051	0.033963	0.421993
ENSG00000164638	SLC29A4	5.9578	3.27385	1.54544	2.11839	0.0341424	0.423399
ENSG00000174444	RPL4	2890.13	-0.295901	0.139689	-2.11828	0.0341518	0.423399
ENSG00000133106	EPSTI1	84.8448	-0.770445	0.363966	-2.1168	0.0342766	0.424476
ENSG00000162869	PPP1R21	65.2287	0.872643	0.413038	2.11275	0.0346225	0.427955
ENSG00000186665	C17orf58	15.5127	-1.68422	0.79722	-2.11261	0.0346339	0.427955
ENSG00000132294	EFR3A	167.464	0.59719	0.282744	2.11212	0.0346761	0.427977
ENSG00000182827	ACBD3	92.3011	0.771364	0.365355	2.11127	0.034749	0.427977
ENSG00000163001	CFAP36	64.0247	-0.879953	0.416791	-2.11125	0.0347505	0.427977
ENSG00000241058	NSUN6	12.8673	1.85526	0.878948	2.11077	0.0347918	0.428007
ENSG00000233822	HIST1H2BN	10.394	-2.04048	0.967233	-2.1096	0.0348925	0.428007
ENSG00000143947	RPS27A	9181.11	0.219678	0.104135	2.10955	0.0348968	0.428007
ENSG00000119917	IFIT3	47.5485	-0.986574	0.467693	-2.10945	0.0349058	0.428007
ENSG00000228651	RP11-556E13.1	13.849	-4.81533	2.28359	-2.10866	0.0349736	0.428016
ENSG00000167986	DDB1	157.908	0.618237	0.293204	2.10856	0.034983	0.428016
ENSG00000109854	HTATIP2	206.699	-0.549404	0.260857	-2.10615	0.035191	0.429585
ENSG00000225107	AC092484.1	23.7976	-1.48431	0.704912	-2.10567	0.035233	0.429585
ENSG00000124491	F13A1	13.7532	1.86623	0.886347	2.10553	0.0352449	0.429585
ENSG00000132670	PTPRA	47.1047	-0.983523	0.467164	-2.10531	0.0352647	0.429585
ENSG00000145725	PPIP5K2	88.4443	-0.757267	0.359884	-2.1042	0.0353613	0.430094
ENSG00000167797	CDK2AP2	252.112	0.519742	0.247066	2.10365	0.0354087	0.430094
ENSG00000242349	NPPA-AS1	8.47657	2.39394	1.13807	2.1035	0.0354218	0.430094
ENSG00000079691	LRRC16A	13.8529	1.81982	0.866471	2.10026	0.0357056	0.432618
ENSG00000216490	IFI30	371.84	0.539637	0.256997	2.09978	0.0357486	0.432618
ENSG00000065615	CYB5R4	175.584	0.583098	0.277732	2.0995	0.0357727	0.432618
ENSG00000242247	ARFGAP3	99.217	0.72449	0.345098	2.09937	0.0357842	0.432618
ENSG00000170571	EMB	113.189	0.690752	0.329101	2.0989	0.0358254	0.432648
ENSG00000263874	LINC00672	5.06877	-3.33887	1.59122	-2.09831	0.0358777	0.432813
ENSG00000214530	STARD10	18.9186	1.49956	0.715431	2.09603	0.0360796	0.434713
ENSG00000152556	PFKM	18.7108	1.55451	0.741848	2.09546	0.03613	0.434713
ENSG00000100413	POLR3H	69.6269	-0.829653	0.395999	-2.09509	0.0361633	0.434713
ENSG00000095794	CREM	106.745	-0.768043	0.366691	-2.09452	0.0362132	0.434713
ENSG00000006757	PNPLA4	42.584	1.07376	0.512695	2.09434	0.0362293	0.434713
ENSG00000170425	ADORA2B	18.6936	1.51078	0.722167	2.092	0.0364381	0.43675
ENSG00000085382	HACE1	11.2621	2.0587	0.985183	2.08966	0.0366484	0.438801
ENSG00000094916	CBX5	63.8161	-0.873041	0.41829	-2.08717	0.036873	0.441019
ENSG00000196867	ZFP28	4.30831	3.86864	1.85445	2.08614	0.0369656	0.441654
ENSG00000178057	NDUFAF3	333.316	-0.477086	0.228788	-2.08527	0.0370444	0.442123
ENSG00000082074	FYB	562.232	-0.482295	0.231376	-2.08446	0.0371183	0.442364
ENSG00000145708	CRHBP	13.3883	-1.84991	0.887594	-2.08418	0.0371435	0.442364
ENSG00000128739	SNRPN	137.343	0.697842	0.33528	2.08137	0.0373998	0.444942
ENSG00000112343	TRIM38	137.748	-0.626968	0.301842	-2.07714	0.0377888	0.449093
ENSG00000145247	OCIAD2	16.8771	-1.58491	0.763875	-2.07483	0.0380019	0.45105
ENSG00000184347	SLIT3	5.13311	-3.23364	1.55882	-2.07442	0.0380403	0.45105
ENSG00000117899	MESDC2	163.794	-0.597116	0.287898	-2.07405	0.0380744	0.45105
ENSG00000260136	CTD-2270L9.4	13.7484	-1.68789	0.814109	-2.0733	0.0381441	0.451399
ENSG00000136867	SLC31A2	123.92	-0.654857	0.316289	-2.07044	0.0384111	0.454078
ENSG00000001036	FUCA2	115.725	-0.669065	0.323347	-2.06918	0.0385288	0.45499
ENSG00000155465	SLC7A7	407.672	-0.455918	0.220437	-2.06825	0.0386167	0.455324
ENSG00000161980	POLR3K	110.658	-0.69601	0.336627	-2.0676	0.0386777	0.455324
ENSG00000120594	PLXDC2	350.786	0.487615	0.23586	2.06739	0.0386976	0.455324
ENSG00000141480	ARRB2	847.015	-0.384541	0.186028	-2.06711	0.038724	0.455324
ENSG00000143851	PTPN7	139.775	-0.645219	0.312195	-2.06672	0.0387605	0.455324
ENSG00000169093	ASMTL	26.7334	1.26165	0.610847	2.06541	0.038884	0.456296
ENSG00000162407	PLPP3	54.5709	0.949026	0.459689	2.0645	0.0389707	0.456834
ENSG00000159450	TCHH	7.70613	2.49541	1.20906	2.06392	0.0390248	0.456991
ENSG00000139679	LPAR6	168.139	0.584834	0.283651	2.06181	0.039226	0.45883
ENSG00000109971	HSPA8	928.165	-0.374691	0.181764	-2.06141	0.0392639	0.45883
ENSG00000157456	CCNB2	10.3489	-1.95444	0.948379	-2.06082	0.0393203	0.45901
ENSG00000123159	GIPC1	77.6524	0.787641	0.38246	2.05941	0.0394554	0.460108
ENSG00000203667	COX20	297.807	0.48568	0.235889	2.05893	0.0395007	0.460156
ENSG00000118046	STK11	54.2978	0.92232	0.448288	2.05743	0.0396453	0.461095
ENSG00000115129	TP53I3	69.4133	-0.8383	0.407489	-2.05723	0.0396637	0.461095
ENSG00000047249	ATP6V1H	154.243	-0.600214	0.291994	-2.05557	0.0398239	0.462127
ENSG00000137486	ARRB1	112.415	0.678191	0.329947	2.05546	0.039835	0.462127
ENSG00000173933	RBM4	26.4259	-1.22705	0.597164	-2.0548	0.0398982	0.462381
ENSG00000197971	MBP	253.768	0.513166	0.249842	2.05396	0.0399792	0.462841
ENSG00000181885	CLDN7	35.9886	1.19347	0.58124	2.05332	0.0400416	0.463029
ENSG00000225265	TAF1A-AS1	4.48538	3.88598	1.89288	2.05294	0.0400782	0.463029
ENSG00000054277	OPN3	66.6558	-0.864712	0.421824	-2.04994	0.0403707	0.465927
ENSG00000164308	ERAP2	63.8	-0.935979	0.45676	-2.04917	0.0404456	0.466311
ENSG00000145358	DDIT4L	4.46429	-3.52282	1.7198	-2.04838	0.0405223	0.466716
ENSG00000118508	RAB32	395.407	-0.452984	0.221199	-2.04786	0.0405741	0.466831
ENSG00000006625	GGCT	252.209	-0.505629	0.247028	-2.04685	0.0406729	0.467487
ENSG00000160226	C21orf2	66.7125	0.834539	0.407867	2.0461	0.0407462	0.46785
ENSG00000196935	SRGAP1	24.3207	-1.27935	0.625527	-2.04523	0.0408319	0.468353
ENSG00000149600	COMMD7	174.665	-0.564212	0.276308	-2.04197	0.0411546	0.471571
ENSG00000118939	UCHL3	92.4933	-0.717193	0.351391	-2.04101	0.0412499	0.472
ENSG00000147010	SH3KBP1	145.276	0.606368	0.297131	2.04074	0.0412763	0.472
ENSG00000251538	RP11-166A12.1	7.69326	-2.41061	1.18153	-2.04025	0.0413255	0.47208
ENSG00000176170	SPHK1	37.3997	-1.06868	0.524526	-2.03741	0.0416088	0.474833
ENSG00000151090	THRB	6.72775	-2.47277	1.21434	-2.03631	0.0417195	0.475611
ENSG00000121552	CSTA	791.286	0.413971	0.203375	2.0355	0.0418003	0.476047
ENSG00000173812	EIF1	4464.08	-0.238549	0.117286	-2.03391	0.0419604	0.476557
ENSG00000105755	ETHE1	249.309	0.545695	0.268407	2.03308	0.0420441	0.476557
ENSG00000136943	CTSV	12.819	1.81341	0.891954	2.03308	0.0420446	0.476557
ENSG00000106991	ENG	353.731	-0.477478	0.234862	-2.03302	0.0420506	0.476557
ENSG00000158470	B4GALT5	116.398	0.656112	0.322778	2.0327	0.0420827	0.476557
ENSG00000092020	PPP2R3C	97.5633	-0.702125	0.345445	-2.03253	0.0421005	0.476557
ENSG00000092847	AGO1	75.3657	-0.784144	0.386411	-2.0293	0.0424277	0.479491
ENSG00000114391	RPL24	3802.41	0.253838	0.12512	2.02876	0.0424828	0.479491
ENSG00000080819	CPOX	29.6489	1.17981	0.581559	2.02871	0.0424882	0.479491
ENSG00000119681	LTBP2	3.95935	-4.10291	2.02262	-2.02851	0.0425086	NA
ENSG00000063241	ISOC2	183.249	-0.556542	0.274473	-2.02768	0.0425932	0.480192
ENSG00000121410	A1BG	166.687	0.576853	0.284783	2.02559	0.042807	0.482117
ENSG00000160284	SPATC1L	12.0018	1.82351	0.90051	2.02497	0.0428704	0.482346
ENSG00000074706	IPCEF1	6.43854	2.707	1.33819	2.02287	0.0430863	0.484288
ENSG00000103653	CSK	146.139	0.599004	0.296607	2.01952	0.0434333	0.487699
ENSG00000143382	ADAMTSL4	24.7078	1.27646	0.632526	2.01803	0.0435882	0.488948
ENSG00000172243	CLEC7A	252.96	-0.498458	0.247084	-2.01736	0.043658	0.489241
ENSG00000143570	SLC39A1	147.58	-0.6277	0.311342	-2.01611	0.0437882	0.489537
ENSG00000143387	CTSK	90.8615	-1.78726	0.886687	-2.01567	0.0438349	0.489537
ENSG00000058091	CDK14	17.6967	-1.44534	0.717143	-2.01541	0.0438613	0.489537
ENSG00000198695	MT-ND6	353.443	-0.462593	0.229568	-2.01506	0.0438984	0.489537
ENSG00000138660	AP1AR	62.3904	0.851227	0.422442	2.01502	0.0439031	0.489537
ENSG00000266472	MRPS21	434.065	0.435548	0.216592	2.01092	0.0443341	0.493851
ENSG00000105202	FBL	212.087	0.5538	0.275507	2.01011	0.0444192	0.494308
ENSG00000168386	FILIP1L	10.5325	-1.90383	0.948949	-2.00625	0.0448294	0.497944
ENSG00000217442	SYCE3	5.6508	3.10189	1.54657	2.00566	0.0448926	0.497944
ENSG00000269386	RAB11B-AS1	18.3908	1.50715	0.751798	2.00473	0.0449916	0.497944
ENSG00000119048	UBE2B	200.282	-0.527945	0.263376	-2.00453	0.0450134	0.497944
ENSG00000172936	MYD88	94.5871	-0.697145	0.347817	-2.00435	0.0450329	0.497944
ENSG00000253522	MIR3142HG	13.2821	1.86373	0.92988	2.00427	0.0450408	0.497944
ENSG00000074657	ZNF532	7.86091	-2.22646	1.11112	-2.0038	0.0450918	0.497944
ENSG00000138031	ADCY3	29.0668	-1.14894	0.573408	-2.0037	0.0451019	0.497944
ENSG00000135631	RAB11FIP5	7.56679	2.39103	1.19424	2.00213	0.0452706	0.498198
ENSG00000100362	PVALB	7.56679	2.39103	1.19424	2.00213	0.0452706	0.498198
ENSG00000044459	CNTLN	37.9591	-1.02692	0.51297	-2.00192	0.0452938	0.498198
ENSG00000112667	DNPH1	523.113	-0.412371	0.206017	-2.00164	0.0453238	0.498198
ENSG00000196352	CD55	27.4594	-1.20233	0.600739	-2.00142	0.0453474	0.498198
ENSG00000123131	PRDX4	156.611	-0.58378	0.291744	-2.001	0.0453919	0.498198
ENSG00000129538	RNASE1	1933.68	0.791001	0.395456	2.00022	0.0454762	0.498635
ENSG00000083099	LYRM2	144.357	-0.589713	0.295022	-1.99887	0.0456219	0.499743
ENSG00000162585	FAAP20	337.048	0.47766	0.239303	1.99605	0.0459289	0.502614
ENSG00000160633	SAFB	63.6044	0.833028	0.417657	1.99453	0.0460945	0.50367
ENSG00000178695	KCTD12	835.959	0.369765	0.185407	1.99434	0.0461154	0.50367
ENSG00000170439	METTL7B	6.79378	-2.68401	1.34704	-1.99253	0.0463134	0.504932
ENSG00000234636	MED14OS	15.5029	-1.5449	0.775373	-1.99246	0.0463211	0.504932
ENSG00000026508	CD44	637.237	-0.441262	0.221513	-1.99204	0.0463672	0.504942
ENSG00000147872	PLIN2	161.071	0.667122	0.335158	1.99047	0.046539	0.506321
ENSG00000167608	TMC4	13.7648	1.69161	0.850457	1.98906	0.046695	0.507329
ENSG00000158270	COLEC12	48.8371	-0.922345	0.463768	-1.98881	0.0467223	0.507329
ENSG00000256262	USP30-AS1	24.0161	-1.24808	0.628279	-1.9865	0.0469773	0.509104
ENSG00000100647	SUSD6	128.124	0.617738	0.310982	1.98641	0.0469881	0.509104
ENSG00000258738	RP11-73E17.2	5.73759	-2.67736	1.34805	-1.9861	0.0470222	0.509104
ENSG00000174939	ASPHD1	42.5142	-0.973345	0.490733	-1.98345	0.047317	0.5118
ENSG00000181381	DDX60L	59.8809	-0.837939	0.422954	-1.98116	0.0475732	0.514075
ENSG00000163629	PTPN13	6.05847	-2.57669	1.3015	-1.97978	0.0477277	0.515247
ENSG00000232527	RP11-14N7.2	54.8583	0.882225	0.446024	1.97798	0.0479312	0.516798
ENSG00000230155	RP3-477O4.14	11.8506	-1.74358	0.881624	-1.97769	0.0479637	0.516798
ENSG00000188725	SMIM15	212.838	0.51328	0.259814	1.97556	0.0482044	0.517997
ENSG00000171055	FEZ2	121.134	-0.624524	0.316176	-1.97524	0.0482405	0.517997
ENSG00000083290	ULK2	21.649	-1.30793	0.662206	-1.97511	0.0482555	0.517997
ENSG00000204381	LAYN	2.48398	-4.91173	2.48748	-1.97458	0.0483159	NA
ENSG00000232533	AC093673.5	60.5022	-0.828632	0.419651	-1.97457	0.0483167	0.517997
ENSG00000260517	RP11-426C22.5	29.1784	1.16045	0.587774	1.97431	0.0483467	0.517997
ENSG00000168056	LTBP3	11.1088	1.86957	0.946972	1.97426	0.0483525	0.517997
ENSG00000250423	KIAA1210	2.39177	-4.94723	2.50596	-1.97419	0.0483605	NA
ENSG00000111907	TPD52L1	2.46023	-4.89738	2.48377	-1.97175	0.0486379	NA
ENSG00000119950	MXI1	61.5105	0.838022	0.425038	1.97164	0.0486504	0.52069
ENSG00000134313	KIDINS220	91.3044	-0.696048	0.353316	-1.97004	0.0488334	0.522149
ENSG00000141298	SSH2	86.337	-0.712103	0.361737	-1.96857	0.0490029	0.52281
ENSG00000092853	CLSPN	19.8831	-1.3589	0.69033	-1.96849	0.0490122	0.52281
ENSG00000107099	DOCK8	148.758	-0.574969	0.292117	-1.96828	0.0490353	0.52281
ENSG00000119335	SET	311.84	-0.456773	0.232223	-1.96696	0.0491881	0.523669
ENSG00000249639	CTB-138E5.1	5.25295	3.17315	1.61338	1.96677	0.0492095	0.523669
ENSG00000010361	FUZ	16.7438	-1.45608	0.740586	-1.96612	0.049285	0.523975
ENSG00000179542	SLITRK4	9.53383	2.08187	1.05959	1.96478	0.0494395	0.524621
ENSG00000228889	UBAC2-AS1	9.53383	2.08187	1.05959	1.96478	0.0494395	0.524621
ENSG00000054793	ATP9A	3.33766	-4.02392	2.04805	-1.96476	0.0494421	NA
ENSG00000067900	ROCK1	234.363	-0.492745	0.251002	-1.96311	0.049633	0.526176
ENSG00000145293	ENOPH1	116.891	0.64572	0.329274	1.96104	0.0498746	0.527628
ENSG00000172965	MIR4435-2HG	148.029	0.578679	0.29515	1.96063	0.0499225	0.527628
ENSG00000125744	RTN2	30.4139	1.2619	0.643798	1.96009	0.049985	0.527628
ENSG00000171049	FPR2	13.0763	1.82188	0.929494	1.96008	0.0499865	0.527628
ENSG00000164081	TEX264	147.435	-0.585273	0.298621	-1.95992	0.0500057	0.527628
ENSG00000049860	HEXB	366.63	-0.477283	0.243659	-1.95881	0.0501348	0.528019
ENSG00000100284	TOM1	103.372	0.670839	0.342596	1.9581	0.050218	0.528019
ENSG00000036672	USP2	12.2464	-1.68538	0.86094	-1.9576	0.0502765	0.528019
ENSG00000099985	OSM	27.5341	-1.15151	0.588297	-1.95737	0.0503045	0.528019
ENSG00000137996	RTCA	85.9849	-0.707957	0.361695	-1.95733	0.0503082	0.528019
ENSG00000145569	FAM105A	116.745	0.654152	0.334231	1.95719	0.0503257	0.528019
ENSG00000178038	ALS2CL	7.0217	2.44601	1.25025	1.95642	0.0504157	0.528468
ENSG00000150687	PRSS23	5.04458	-2.85958	1.46209	-1.95581	0.0504875	0.528725
ENSG00000129071	MBD4	215.871	-0.515446	0.26368	-1.95482	0.0506047	0.529457
ENSG00000114573	ATP6V1A	531.916	0.402498	0.205972	1.95414	0.0506849	0.529693
ENSG00000126945	HNRNPH2	124.841	0.627489	0.321254	1.95325	0.0507898	0.529693
ENSG00000100031	GGT1	9.24781	2.06958	1.05967	1.95305	0.0508138	0.529693
ENSG00000171703	TCEA2	29.8673	1.15528	0.591607	1.95278	0.0508459	0.529693
ENSG00000143543	JTB	866.9	-0.358613	0.183657	-1.95263	0.0508638	0.529693
ENSG00000228623	ZNF883	4.25751	3.79927	1.94583	1.95252	0.0508764	NA
ENSG00000161911	TREML1	18.4032	-1.42491	0.730273	-1.95121	0.0510326	0.530552
ENSG00000081320	STK17B	65.4293	0.803585	0.411855	1.95113	0.051041	0.530552
ENSG00000185361	TNFAIP8L1	55.2916	0.864804	0.443598	1.94952	0.0512332	0.532056
ENSG00000184922	FMNL1	180.702	-0.530963	0.272412	-1.94912	0.0512813	0.532061
ENSG00000110917	MLEC	165.008	-0.54963	0.282134	-1.94811	0.0514014	0.532814
ENSG00000198189	HSD17B11	177.996	-0.551244	0.283187	-1.94657	0.0515864	0.534138
ENSG00000196141	SPATS2L	51.6649	-0.909942	0.467592	-1.94602	0.0516525	0.534138
ENSG00000184220	CMSS1	20.8563	1.32765	0.682298	1.94585	0.0516723	0.534138
ENSG00000173193	PARP14	129.417	-0.605728	0.311381	-1.9453	0.0517393	0.534267
ENSG00000129993	CBFA2T3	7.79214	2.29665	1.18082	1.94496	0.0517803	0.534267
ENSG00000072110	ACTN1	175.457	-0.534694	0.274991	-1.9444	0.0518468	0.534442
ENSG00000168758	SEMA4C	4.34237	3.76912	1.93883	1.94402	0.0518927	0.534442
ENSG00000055332	EIF2AK2	86.1437	-0.740259	0.380981	-1.94304	0.0520116	0.53498
ENSG00000138758	2011-09-01	106.318	-0.678203	0.349089	-1.94278	0.052043	0.53498
ENSG00000236682	AC068282.3	6.95782	2.61312	1.3453	1.9424	0.0520883	0.53498
ENSG00000164933	SLC25A32	26.847	1.17472	0.6059	1.9388	0.0525261	0.538982
ENSG00000196187	TMEM63A	61.8972	-0.807524	0.416764	-1.93761	0.0526712	0.53918
ENSG00000088538	DOCK3	7.00723	-2.26862	1.17093	-1.93746	0.052689	0.53918
ENSG00000039650	PNKP	111.893	-0.644501	0.332653	-1.93745	0.0526898	0.53918
ENSG00000183605	SFXN4	46.7207	-0.908941	0.469491	-1.93601	0.0528659	0.53951
ENSG00000144713	RPL32	10346.5	0.386767	0.199892	1.93488	0.0530048	0.53951
ENSG00000184730	APOBR	61.1096	-0.820157	0.423894	-1.93482	0.0530128	0.53951
ENSG00000006327	TNFRSF12A	54.3057	-0.849547	0.43911	-1.9347	0.0530267	0.53951
ENSG00000172366	FAM195A	322.029	-0.453611	0.234477	-1.93456	0.0530444	0.53951
ENSG00000071073	MGAT4A	145.855	0.609575	0.315104	1.93452	0.0530494	0.53951
ENSG00000156136	DCK	77.5455	0.738647	0.381841	1.93444	0.0530594	0.53951
ENSG00000154153	FAM134B	7.94945	-2.12437	1.09892	-1.93314	0.0532185	0.540533
ENSG00000165490	DDIAS	8.78216	-2.00316	1.03638	-1.93283	0.0532566	0.540533
ENSG00000113810	SMC4	49.4157	-0.882228	0.456706	-1.93172	0.0533942	0.541439
ENSG00000169758	TMEM266	6.8945	-2.35302	1.21884	-1.93055	0.0535387	0.541638
ENSG00000100418	DESI1	117.652	-0.615508	0.318842	-1.93045	0.0535513	0.541638
ENSG00000239445	ST3GAL6-AS1	10.3039	-1.82483	0.945317	-1.93039	0.053559	0.541638
ENSG00000161016	RPL8	7468.35	0.206124	0.106827	1.92952	0.0536666	0.542236
ENSG00000130748	TMEM160	82.6311	1.6477	0.854159	1.92903	0.0537267	0.542353
ENSG00000102879	CORO1A	399.049	0.467813	0.24269	1.92761	0.0539032	0.543645
ENSG00000151914	DST	46.9665	-0.90696	0.470656	-1.92701	0.053978	0.54391
ENSG00000188938	FAM120AOS	70.4838	-0.763319	0.396266	-1.92628	0.0540697	0.54395
ENSG00000185842	DNAH14	4.25935	-3.20081	1.6617	-1.92623	0.0540755	NA
ENSG00000115257	PCSK4	4.79273	3.23348	1.6792	1.92561	0.0541533	0.54395
ENSG00000112110	MRPL18	204.2	-0.503662	0.261611	-1.92524	0.0541997	0.54395
ENSG00000022567	SLC45A4	24.7635	1.21897	0.633436	1.92437	0.0543078	0.54395
ENSG00000123342	MMP19	47.7623	-1.03705	0.538972	-1.92413	0.0543382	0.54395
ENSG00000259330	INAFM2	33.8154	-1.03955	0.540388	-1.92371	0.0543904	0.54395
ENSG00000168807	SNTB2	36.8731	-0.995343	0.517453	-1.92354	0.054412	0.54395
ENSG00000129354	AP1M2	4.74846	3.22145	1.67478	1.9235	0.0544168	0.54395
ENSG00000117594	HSD11B1	9.81326	-2.11877	1.10197	-1.92271	0.0545164	0.54395
ENSG00000064687	ABCA7	31.54	1.15078	0.598568	1.92256	0.0545356	0.54395
ENSG00000149554	CHEK1	15.6176	-1.45741	0.758125	-1.92239	0.0545566	0.54395
ENSG00000186188	FFAR4	13.9078	-1.54314	0.802788	-1.92223	0.0545773	0.54395
ENSG00000181284	TMEM102	3.84522	3.65904	1.90476	1.921	0.0547314	NA
ENSG00000108828	VAT1	711.851	0.371244	0.193268	1.92088	0.0547469	0.54395
ENSG00000251432	RP11-420A23.1	2.29957	-4.90674	2.5545	-1.92082	0.0547544	NA
ENSG00000143545	RAB13	716.083	-0.437136	0.227589	-1.92072	0.0547666	0.54395
ENSG00000104972	LILRB1	109.243	-0.633273	0.329767	-1.92036	0.054812	0.54395
ENSG00000101057	MYBL2	5.45766	-2.7864	1.45113	-1.92017	0.0548367	0.54395
ENSG00000130881	LRP3	43.006	0.948608	0.494043	1.92009	0.0548462	0.54395
ENSG00000149273	RPS3	8241.31	0.19198	0.100001	1.91978	0.0548854	0.54395
ENSG00000139572	GPR84	19.249	-1.3469	0.701649	-1.91963	0.0549052	0.54395
ENSG00000141027	NCOR1	235.171	-0.484144	0.252326	-1.91872	0.0550196	0.544601
ENSG00000103855	CD276	144.786	-0.616041	0.3214	-1.91674	0.0552704	0.546369
ENSG00000168028	RPSA	4079.5	0.235516	0.122886	1.91654	0.0552958	0.546369
ENSG00000233695	GAS6-AS1	5.56317	2.93024	1.53031	1.9148	0.0555181	0.547768
ENSG00000181982	CCDC149	11.1128	-1.73404	0.905665	-1.91466	0.0555363	0.547768
ENSG00000143369	ECM1	56.5116	-0.892936	0.466546	-1.91393	0.0556295	0.547768
ENSG00000255145	STX17-AS1	5.06567	3.13251	1.63701	1.91355	0.0556774	0.547768
ENSG00000251562	MALAT1	65764.4	-0.36774	0.19218	-1.91352	0.055682	0.547768
ENSG00000127334	DYRK2	48.7576	-0.911496	0.476544	-1.91272	0.0557837	0.547916
ENSG00000113328	CCNG1	87.3329	-0.692664	0.362152	-1.91263	0.0557949	0.547916
ENSG00000114541	FRMD4B	221.364	-0.492482	0.257565	-1.91207	0.0558673	0.548146
ENSG00000105379	ETFB	196.327	0.543354	0.284277	1.91135	0.0559594	0.548569
ENSG00000102921	N4BP1	59.7487	0.815084	0.426618	1.91057	0.0560596	0.548962
ENSG00000272009	RP1-313I6.12	19.5166	1.33539	0.699149	1.91002	0.0561303	0.548962
ENSG00000248008	NRAV	24.0512	1.21109	0.634115	1.9099	0.0561466	0.548962
ENSG00000160310	PRMT2	236.924	-0.478146	0.250542	-1.90845	0.0563334	0.550011
ENSG00000166347	CYB5A	259.978	-0.473375	0.248061	-1.9083	0.0563522	0.550011
ENSG00000083444	PLOD1	60.5218	-0.803829	0.421408	-1.90749	0.0564577	0.550561
ENSG00000275023	MLLT6	68.3633	-0.78156	0.410065	-1.90594	0.0566577	0.551552
ENSG00000090006	LTBP4	9.87237	2.03038	1.06541	1.90573	0.0566852	0.551552
ENSG00000177606	JUN	226.444	0.534331	0.280436	1.90536	0.0567332	0.551552
ENSG00000187024	PTRH1	69.1263	0.762635	0.400328	1.90503	0.0567764	0.551552
ENSG00000109756	RAPGEF2	34.1092	-1.01976	0.53536	-1.9048	0.0568056	0.551552
ENSG00000230606	AC159540.1	17.2516	-1.40695	0.739428	-1.90275	0.0570733	0.55367
ENSG00000175324	LSM1	207.867	-0.495051	0.260439	-1.90083	0.0573239	0.55562
ENSG00000107372	ZFAND5	386.832	0.42292	0.222548	1.90035	0.0573871	0.555751
ENSG00000124466	LYPD3	2.61169	4.545	2.39262	1.89959	0.0574871	NA
ENSG00000104299	INTS9	19.1789	1.36164	0.716814	1.89957	0.057489	0.556257
ENSG00000111348	ARHGDIB	1527.73	-0.328957	0.173273	-1.89849	0.0576317	0.556792
ENSG00000183484	GPR132	12.3911	1.66555	0.877497	1.89807	0.0576864	0.556792
ENSG00000163235	TGFA	5.00318	-2.9393	1.54861	-1.89802	0.0576935	0.556792
ENSG00000100162	CENPM	14.9689	-1.4741	0.776822	-1.8976	0.057749	0.556803
ENSG00000227039	ITGB2-AS1	83.9053	0.773895	0.407902	1.89726	0.0577941	0.556803
ENSG00000135336	ORC3	27.9448	1.1324	0.597539	1.89511	0.0580781	0.558396
ENSG00000223749	MIR503HG	9.09524	-2.02563	1.06911	-1.89469	0.0581333	0.558396
ENSG00000095383	TBC1D2	168.603	0.545388	0.287854	1.89467	0.058136	0.558396
ENSG00000073849	ST6GAL1	34.8903	-1.02106	0.539047	-1.89419	0.0581997	0.558396
ENSG00000114770	ABCC5	69.4401	0.75938	0.400914	1.89412	0.0582089	0.558396
ENSG00000126267	COX6B1	1647.49	0.298039	0.157403	1.89348	0.0582946	0.55874
ENSG00000170891	CYTL1	15.582	-1.60739	0.849094	-1.89306	0.0583498	0.558791
ENSG00000166181	API5	76.9734	0.724337	0.382835	1.89203	0.0584864	0.559413
ENSG00000188342	GTF2F2	63.4455	-0.778315	0.411411	-1.89182	0.0585147	0.559413
ENSG00000123338	NCKAP1L	338.653	-0.434979	0.230155	-1.88994	0.0587664	0.561339
ENSG00000228474	OST4	2144.68	0.274098	0.145373	1.88548	0.0593654	0.566577
ENSG00000241468	ATP5J2	955.204	0.33662	0.178706	1.88365	0.0596118	0.568445
ENSG00000138495	COX17	489.803	0.404219	0.214776	1.88205	0.0598289	0.57003
ENSG00000198355	PIM3	68.6664	0.754424	0.401432	1.87933	0.0601993	0.57307
ENSG00000277851	RP11-756G20.1	9.5376	1.92649	1.02556	1.87848	0.0603154	0.573688
ENSG00000129255	MPDU1	84.2775	-0.684357	0.364482	-1.87762	0.0604337	0.574325
ENSG00000104419	NDRG1	34.5705	1.01644	0.541732	1.87628	0.0606171	0.575277
ENSG00000154229	PRKCA	41.6323	-0.922643	0.49181	-1.87601	0.0606532	0.575277
ENSG00000176909	MAMSTR	3.92722	3.66814	1.95562	1.8757	0.0606971	NA
ENSG00000132357	CARD6	26.7595	-1.11812	0.596181	-1.87548	0.0607272	0.575277
ENSG00000182957	SPATA13	31.0025	-1.07692	0.574349	-1.87504	0.0607879	0.575277
ENSG00000164587	RPS14	14453	0.397051	0.211809	1.87457	0.0608518	0.575277
ENSG00000091039	OSBPL8	271.108	-0.47952	0.255833	-1.87434	0.0608829	0.575277
ENSG00000214114	MYCBP	25.3087	-1.14406	0.610405	-1.87427	0.0608936	0.575277
ENSG00000167173	C15orf39	20.9079	1.26716	0.676552	1.87297	0.0610723	0.576071
ENSG00000129625	REEP5	324.167	-0.433618	0.231521	-1.87291	0.0610805	0.576071
ENSG00000008394	MGST1	326.222	-0.429525	0.229517	-1.87143	0.0612857	0.57752
ENSG00000261840	RP11-146F11.1	2.55721	4.50472	2.4143	1.86585	0.0620628	NA
ENSG00000185168	LINC00482	2.55721	4.50472	2.4143	1.86585	0.0620628	NA
ENSG00000024422	EHD2	2.55721	4.50472	2.4143	1.86585	0.0620628	NA
ENSG00000018408	WWTR1	13.3392	-7.40312	3.97037	-1.86459	0.0622388	0.584858
ENSG00000102931	ARL2BP	113.343	-0.633961	0.340067	-1.86422	0.0622906	0.584858
ENSG00000171621	SPSB1	9.68952	-1.81938	0.976045	-1.86403	0.0623176	0.584858
ENSG00000157827	FMNL2	62.3907	-0.801075	0.429832	-1.86369	0.0623649	0.584858
ENSG00000235750	KIAA0040	37.1419	-0.96449	0.517563	-1.86352	0.0623888	0.584858
ENSG00000137563	GGH	38.2402	-0.991686	0.532211	-1.86333	0.0624156	0.584858
ENSG00000241553	ARPC4	632.445	0.37011	0.198639	1.86323	0.0624301	0.584858
ENSG00000113504	SLC12A7	75.613	0.718377	0.385906	1.86153	0.0626689	0.586316
ENSG00000171611	PTCRA	28.5716	-1.15243	0.619127	-1.86138	0.0626905	0.586316
ENSG00000069849	ATP1B3	418.404	-0.405411	0.217877	-1.86074	0.0627816	0.586677
ENSG00000213654	GPSM3	702.088	-0.376675	0.202501	-1.86012	0.062869	0.587004
ENSG00000169756	LIMS1	1126.71	0.32709	0.17595	1.85899	0.0630281	0.588
ENSG00000089289	IGBP1	202.684	-0.500137	0.269299	-1.85718	0.0632851	0.589406
ENSG00000140939	NOL3	31.3485	1.05642	0.56883	1.85718	0.0632861	0.589406
ENSG00000104814	MAP4K1	8.11714	2.263	1.21898	1.85647	0.0633864	0.589406
ENSG00000099337	KCNK6	113.786	-0.603892	0.325294	-1.85645	0.0633894	0.589406
ENSG00000171735	CAMTA1	499.836	0.387655	0.208947	1.85528	0.0635567	0.589976
ENSG00000120616	EPC1	76.3209	-0.708852	0.382092	-1.85519	0.0635696	0.589976
ENSG00000112304	ACOT13	197.569	-0.490553	0.264462	-1.85491	0.0636089	0.589976
ENSG00000233276	GPX1	10747	0.440999	0.238105	1.85212	0.0640093	0.59296
ENSG00000114423	CBLB	36.7461	-0.990873	0.535243	-1.85126	0.0641324	0.59296
ENSG00000154813	DPH3	209.084	-0.488939	0.264143	-1.85104	0.0641636	0.59296
ENSG00000167601	AXL	4.51691	3.14197	1.69757	1.85087	0.0641889	0.59296
ENSG00000133835	HSD17B4	169.987	0.55909	0.302077	1.85082	0.0641954	0.59296
ENSG00000119686	FLVCR2	15.3168	-1.41933	0.767052	-1.85037	0.0642608	0.593075
ENSG00000147421	HMBOX1	41.7857	-0.927654	0.501445	-1.84996	0.0643193	0.593125
ENSG00000171631	P2RY6	43.2221	0.918745	0.49727	1.84758	0.0646633	0.595507
ENSG00000140992	PDPK1	92.7867	0.652484	0.353184	1.84744	0.064684	0.595507
ENSG00000095370	SH2D3C	13.8369	1.53231	0.830054	1.84604	0.0648866	0.596882
ENSG00000204628	GNB2L1	4746.6	-0.240362	0.13024	-1.84553	0.0649607	0.597073
ENSG00000130779	CLIP1	132.14	-0.571095	0.309566	-1.84482	0.0650633	0.597526
ENSG00000171094	ALK	32.048	1.04099	0.564491	1.84412	0.0651652	0.597971
ENSG00000160789	LMNA	322.153	0.43728	0.237765	1.83913	0.0658962	0.603841
ENSG00000048740	CELF2	242.088	0.466068	0.253433	1.83902	0.0659128	0.603841
ENSG00000102984	ZNF821	17.9658	1.33836	0.727994	1.83842	0.0660007	0.604152
ENSG00000169062	UPF3A	117.345	-0.588246	0.320451	-1.83568	0.0664052	0.607358
ENSG00000085514	PILRA	154.08	-0.537683	0.293058	-1.83474	0.0665449	0.607842
ENSG00000164934	DCAF13	68.8032	0.740117	0.403424	1.83459	0.0665667	0.607842
ENSG00000169813	HNRNPF	296.991	0.433342	0.236311	1.83378	0.0666872	0.608446
ENSG00000168393	DTYMK	101.293	-0.636711	0.347489	-1.83232	0.0669039	0.609926
ENSG00000178175	ZNF366	3.12906	-3.91827	2.14136	-1.8298	0.0672793	NA
ENSG00000108306	FBXL20	35.7998	-0.972289	0.531409	-1.82964	0.0673034	0.611623
ENSG00000099795	NDUFB7	902.255	0.337882	0.184687	1.82948	0.067327	0.611623
ENSG00000177548	RABEP2	20.0126	-1.23408	0.674568	-1.82943	0.0673351	0.611623
ENSG00000280433	CH507-9B2.9	5.32141	2.80219	1.53197	1.82914	0.0673787	0.611623
ENSG00000004487	KDM1A	23.0529	1.17848	0.644347	1.82896	0.0674062	0.611623
ENSG00000077549	CAPZB	711.079	0.365082	0.199624	1.82885	0.0674219	0.611623
ENSG00000180304	OAZ2	468.685	-0.38932	0.212916	-1.82851	0.0674725	0.611623
ENSG00000152253	SPC25	2.20736	-4.77616	2.61439	-1.82688	0.0677183	NA
ENSG00000119139	TJP2	9.5384	1.87803	1.0281	1.82669	0.0677457	0.613072
ENSG00000100376	FAM118A	80.2812	0.81295	0.445112	1.8264	0.0677906	0.613072
ENSG00000128185	DGCR6L	355.658	0.415355	0.227423	1.82636	0.0677966	0.613072
ENSG00000075213	SEMA3A	3.98229	-3.28118	1.79706	-1.82586	0.0678712	NA
ENSG00000187764	SEMA4D	24.9422	1.14416	0.627071	1.8246	0.0680608	0.61495
ENSG00000005448	WDR54	12.2112	1.66111	0.910571	1.82425	0.0681141	0.61495
ENSG00000127774	EMC6	189.498	-0.495368	0.271904	-1.82185	0.0684775	0.617733
ENSG00000164109	MAD2L1	9.0137	-1.84329	1.01224	-1.82099	0.0686085	0.618416
ENSG00000100558	PLEK2	8.87723	-1.85158	1.01734	-1.82002	0.0687554	0.619241
ENSG00000061676	NCKAP1	7.97655	2.08309	1.14495	1.81937	0.068855	0.61964
ENSG00000134853	PDGFRA	3.84627	-3.29902	1.81352	-1.81912	0.0688928	NA
ENSG00000180628	PCGF5	186.67	-0.4959	0.273037	-1.81624	0.0693338	0.623087
ENSG00000100941	PNN	183.155	-0.496377	0.273325	-1.81607	0.0693597	0.623087
ENSG00000106443	PHF14	113.511	0.59224	0.326231	1.8154	0.0694626	0.623087
ENSG00000168994	PXDC1	33.4433	-0.980705	0.540424	-1.8147	0.0695705	0.623087
ENSG00000133055	MYBPH	5.69562	2.83007	1.55959	1.81463	0.0695812	0.623087
ENSG00000104325	DECR1	197.815	-0.520516	0.286882	-1.81439	0.0696179	0.623087
ENSG00000130520	LSM4	596.464	0.367033	0.202297	1.81432	0.0696277	0.623087
ENSG00000158517	NCF1	208.837	0.501197	0.276504	1.81262	0.06989	0.624935
ENSG00000101255	TRIB3	16.0923	1.48862	0.821473	1.81213	0.069966	0.625115
ENSG00000060982	BCAT1	205.095	-0.479158	0.264532	-1.81134	0.0700885	0.625212
ENSG00000115902	SLC1A4	33.0348	-1.00926	0.557341	-1.81086	0.0701633	0.625212
ENSG00000238142	RP11-108M9.4	14.9312	-1.40011	0.773302	-1.81056	0.0702096	0.625212
ENSG00000155660	PDIA4	188.25	0.489422	0.270352	1.81031	0.0702472	0.625212
ENSG00000163902	RPN1	250.421	0.454529	0.251085	1.81026	0.0702561	0.625212
ENSG00000163453	IGFBP7	6.00951	2.47119	1.36582	1.80931	0.0704034	0.626026
ENSG00000102317	RBM3	374.265	-0.41122	0.227357	-1.8087	0.0704976	0.626365
ENSG00000170899	GSTA4	5.1026	2.93919	1.62592	1.80771	0.0706513	0.627233
ENSG00000005469	CROT	17.8204	1.38451	0.766261	1.80684	0.0707865	0.627936
ENSG00000100554	ATP6V1D	166.979	-0.505183	0.27985	-1.80519	0.0710446	0.629445
ENSG00000197180	CH17-340M24.3	392.365	0.398597	0.220825	1.80504	0.0710691	0.629445
ENSG00000172831	CES2	64.825	-0.743313	0.412031	-1.80402	0.0712279	0.630057
ENSG00000143457	GOLPH3L	11.4818	1.76451	0.978175	1.80388	0.0712507	0.630057
ENSG00000104341	LAPTM4B	5.18861	2.83543	1.57232	1.80334	0.0713343	0.630298
ENSG00000162444	RBP7	44.2008	0.888827	0.493391	1.80146	0.0716298	0.631593
ENSG00000197046	SIGLEC15	11.7382	-1.65836	0.920573	-1.80144	0.0716329	0.631593
ENSG00000107130	NCS1	12.5895	-1.65336	0.917852	-1.80134	0.0716501	0.631593
ENSG00000065989	PDE4A	86.5408	0.674623	0.374667	1.8006	0.0717666	0.632122
ENSG00000160325	CACFD1	9.50068	1.8294	1.01725	1.79838	0.072117	0.634495
ENSG00000103249	CLCN7	164.396	0.511846	0.284675	1.798	0.0721775	0.634495
ENSG00000157193	LRP8	10.1739	-1.69143	0.941023	-1.79744	0.0722655	0.634495
ENSG00000157470	FAM81A	7.04325	-2.29811	1.27878	-1.7971	0.0723193	0.634495
ENSG00000184678	HIST2H2BE	9.36165	-1.76435	0.982103	-1.7965	0.0724155	0.634495
ENSG00000072571	HMMR	7.6076	-2.00026	1.11348	-1.79641	0.072429	0.634495
ENSG00000130222	GADD45G	85.1967	0.724347	0.403224	1.79639	0.0724328	0.634495
ENSG00000130204	TOMM40	53.4471	-0.793342	0.441851	-1.7955	0.0725745	0.634879
ENSG00000186047	DLEU7	28.9762	-1.02745	0.572267	-1.7954	0.07259	0.634879
ENSG00000169826	CSGALNACT2	92.5355	0.639936	0.356585	1.79462	0.072714	0.635467
ENSG00000185215	TNFAIP2	479.508	0.376565	0.21005	1.79274	0.0730148	0.636966
ENSG00000164048	ZNF589	26.1528	1.09696	0.611998	1.79243	0.0730641	0.636966
ENSG00000166224	SGPL1	113.416	-0.595439	0.332221	-1.7923	0.0730852	0.636966
ENSG00000171720	HDAC3	105.207	0.607669	0.339077	1.79212	0.0731131	0.636966
ENSG00000164045	CDC25A	3.91428	-3.072	1.71462	-1.79165	0.0731886	NA
ENSG00000163507	KIAA1524	3.91428	-3.072	1.71462	-1.79165	0.0731886	NA
ENSG00000120265	PCMT1	173.44	0.496948	0.2775	1.7908	0.0733254	0.638319
ENSG00000205138	SDHAF1	17.5228	1.31748	0.735933	1.79022	0.073419	0.638637
ENSG00000237152	DLEU7-AS1	2.1389	-4.74415	2.65007	-1.7902	0.0734224	NA
ENSG00000126787	DLGAP5	2.1389	-4.74415	2.65007	-1.7902	0.0734224	NA
ENSG00000166479	TMX3	48.4214	-0.825322	0.461281	-1.78919	0.0735836	0.639283
ENSG00000204634	TBC1D8	11.3756	-1.60955	0.899669	-1.78905	0.0736075	0.639283
ENSG00000145284	SCD5	10.2166	1.73047	0.96819	1.78732	0.0738851	0.641197
ENSG00000173801	JUP	48.5677	1.93714	1.08465	1.78595	0.0741072	0.642382
ENSG00000131368	MRPS25	142.5	-0.529515	0.296519	-1.78577	0.0741365	0.642382
ENSG00000146067	FAM193B	14.3111	1.44257	0.808388	1.7845	0.0743432	0.643082
ENSG00000163605	PPP4R2	92.9552	0.630772	0.353486	1.78443	0.0743536	0.643082
ENSG00000143612	C1orf43	484.664	-0.374223	0.209843	-1.78335	0.0745289	0.643082
ENSG00000116701	NCF2	585.554	0.365013	0.204695	1.78321	0.0745524	0.643082
ENSG00000198171	DDRGK1	102.309	-0.614377	0.344574	-1.78301	0.0745853	0.643082
ENSG00000089248	ERP29	644.338	0.352454	0.197681	1.78294	0.0745955	0.643082
ENSG00000121895	TMEM156	5.52774	-2.61216	1.4652	-1.7828	0.0746193	0.643082
ENSG00000178202	KDELC2	11.8038	-1.60942	0.903327	-1.78166	0.0748044	0.643128
ENSG00000232300	FAM215B	49.2493	-0.821812	0.461337	-1.78137	0.0748518	0.643128
ENSG00000100083	GGA1	286.184	-0.435221	0.244329	-1.78129	0.0748651	0.643128
ENSG00000165275	TRMT10B	28.3983	1.0627	0.596608	1.78124	0.0748727	0.643128
ENSG00000101544	ADNP2	19.5277	1.23865	0.695476	1.781	0.0749119	0.643128
ENSG00000112062	MAPK14	94.5309	-0.623032	0.350037	-1.7799	0.0750915	0.643702
ENSG00000226816	AC005082.12	9.83908	-1.89321	1.06369	-1.77985	0.0751003	0.643702
ENSG00000155463	OXA1L	342.293	-0.403773	0.226897	-1.77954	0.0751512	0.643702
ENSG00000005893	LAMP2	411.128	0.387456	0.217802	1.77893	0.0752505	0.644059
ENSG00000155090	KLF10	75.0895	0.686599	0.386305	1.77735	0.0755109	0.645123
ENSG00000167613	LAIR1	323.883	-0.440846	0.248054	-1.77721	0.0755329	0.645123
ENSG00000151490	PTPRO	50.1476	-0.805284	0.453189	-1.77693	0.0755798	0.645123
ENSG00000099194	SCD	569.114	-0.864624	0.486763	-1.77627	0.0756882	0.645123
ENSG00000108984	MAP2K6	7.99981	-1.89597	1.06743	-1.77619	0.0757017	0.645123
ENSG00000144306	SCRN3	14.3898	1.4453	0.81376	1.77608	0.0757205	0.645123
ENSG00000174718	KIAA1551	110.629	0.595148	0.335359	1.77466	0.075954	0.64662
ENSG00000139178	C1RL	7.59178	2.04029	1.15099	1.77263	0.0762896	0.648984
ENSG00000132570	PCBD2	31.5179	-0.976946	0.551567	-1.77122	0.0765243	0.650485
ENSG00000105339	DENND3	59.626	0.763376	0.431203	1.77034	0.0766708	0.65107
ENSG00000233038	AC011899.9	80.2631	-0.676584	0.382293	-1.76981	0.0767596	0.65107
ENSG00000136235	GPNMB	3199.95	0.271592	0.153502	1.7693	0.0768435	0.65107
ENSG00000227017	AC007036.6	7.58811	2.03627	1.15104	1.76907	0.0768827	0.65107
ENSG00000165801	ARHGEF40	47.9417	-0.866634	0.490037	-1.76851	0.0769764	0.65107
ENSG00000122694	GLIPR2	436.587	0.395648	0.22373	1.76842	0.0769909	0.65107
ENSG00000115919	KYNU	103.573	-0.632725	0.357802	-1.76836	0.0770002	0.65107
ENSG00000090776	EFNB1	11.348	-1.58686	0.897657	-1.76778	0.0770974	0.651183
ENSG00000151726	ACSL1	124.655	-0.573552	0.324483	-1.76759	0.0771298	0.651183
ENSG00000187109	NAP1L1	1241.02	-0.313815	0.177587	-1.76711	0.07721	0.651369
ENSG00000198937	CCDC167	231.866	0.445902	0.252709	1.76449	0.0776496	0.65437
ENSG00000168899	VAMP5	578.329	0.809555	0.45892	1.76404	0.0777247	0.65437
ENSG00000221946	FXYD7	15.173	7.00027	3.96853	1.76395	0.0777411	0.65437
ENSG00000173482	PTPRM	9.9338	-1.77729	1.00829	-1.76267	0.0779566	0.655691
ENSG00000230138	RP11-117D22.2	8.32069	-1.87792	1.066	-1.76165	0.078128	0.656639
ENSG00000213123	TCTEX1D2	19.3377	-4.4565	2.53076	-1.76093	0.0782494	0.656996
ENSG00000114650	SCAP	33.6373	0.958691	0.544532	1.76058	0.0783096	0.656996
ENSG00000141665	FBXO15	7.23511	-2.0309	1.15368	-1.76036	0.0783465	0.656996
ENSG00000117592	PRDX6	343.082	-0.42837	0.243438	-1.75967	0.0784645	0.657492
ENSG00000165671	NSD1	105.15	-0.594732	0.338083	-1.75913	0.0785556	0.657764
ENSG00000180104	EXOC3	53.8241	0.781688	0.444459	1.75874	0.078622	0.657828
ENSG00000104823	ECH1	162.194	0.530279	0.301697	1.75765	0.0788064	0.658878
ENSG00000011028	MRC2	103.12	0.60093	0.342181	1.75618	0.0790584	0.660362
ENSG00000065978	YBX1	1911.73	0.281765	0.160482	1.75574	0.0791326	0.660362
ENSG00000070444	MNT	58.9801	-0.758085	0.431826	-1.75553	0.0791679	0.660362
ENSG00000197128	ZNF772	6.6812	2.22531	1.26812	1.75481	0.079291	0.660362
ENSG00000113615	SEC24A	50.8517	0.811356	0.462475	1.75438	0.079366	0.660362
ENSG00000115138	POMC	54.0466	0.785929	0.44799	1.75435	0.0793713	0.660362
ENSG00000109944	C11orf63	8.30348	-1.83869	1.04828	-1.754	0.0794309	0.660362
ENSG00000168118	RAB4A	188.563	-0.470869	0.268477	-1.75385	0.0794558	0.660362
ENSG00000124145	SDC4	44.3889	0.849397	0.484425	1.75341	0.0795313	0.660499
ENSG00000135617	PRADC1	176.629	-0.48107	0.274494	-1.75257	0.0796764	0.661214
ENSG00000111961	SASH1	66.5338	0.711326	0.406094	1.75163	0.0798376	0.662061
ENSG00000266714	MYO15B	13.1357	-1.4575	0.832645	-1.75045	0.0800406	0.663253
ENSG00000136161	RCBTB2	141.113	0.535329	0.306004	1.74942	0.080219	0.663975
ENSG00000163577	EIF5A2	17.4208	1.30293	0.744876	1.74919	0.0802578	0.663975
ENSG00000106868	SUSD1	15.4119	-1.33342	0.762579	-1.74856	0.0803667	0.663975
ENSG00000140030	GPR65	193.128	-0.467369	0.267302	-1.74847	0.0803825	0.663975
ENSG00000012660	ELOVL5	148.705	-0.516896	0.295718	-1.74793	0.0804756	0.663975
ENSG00000130396	MLLT4	9.30319	1.78041	1.01868	1.74776	0.0805053	0.663975
ENSG00000181061	HIGD1A	157.179	-0.500607	0.286471	-1.7475	0.0805508	0.663975
ENSG00000163378	EOGT	17.6262	-1.26038	0.721372	-1.7472	0.0806022	0.663975
ENSG00000102103	PQBP1	84.4085	-0.677325	0.38786	-1.74632	0.080756	0.664753
ENSG00000227124	ZNF717	17.179	1.3012	0.745861	1.74456	0.0810616	0.666778
ENSG00000154059	IMPACT	65.7564	0.735386	0.421687	1.74391	0.081174	0.666876
ENSG00000187266	EPOR	28.8257	1.02138	0.585717	1.74381	0.0811927	0.666876
ENSG00000119729	RHOQ	187.577	-0.469363	0.269294	-1.74294	0.0813437	0.667627
ENSG00000226179	LINC00685	94.2391	0.634673	0.364255	1.74239	0.0814409	0.667934
ENSG00000133678	TMEM254	19.6978	-1.18916	0.683091	-1.74085	0.08171	0.669132
ENSG00000227502	LINC01268	2.32567	4.39199	2.52356	1.74039	0.0817902	NA
ENSG00000278318	ZNF229	2.32567	4.39199	2.52356	1.74039	0.0817902	NA
ENSG00000156256	USP16	126.484	-0.556669	0.319909	-1.74009	0.0818438	0.669132
ENSG00000055163	CYFIP2	11.908	1.55872	0.895815	1.74	0.0818593	0.669132
ENSG00000112208	BAG2	4.51509	-2.67824	1.53929	-1.73992	0.0818733	0.669132
ENSG00000166004	CEP295	21.5706	1.16841	0.671558	1.73985	0.0818858	0.669132
ENSG00000111145	ELK3	62.7571	0.760651	0.437288	1.73947	0.0819517	0.669183
ENSG00000101849	TBL1X	45.6334	0.835383	0.480361	1.73908	0.0820215	0.669264
ENSG00000123144	C19orf43	807.701	-0.325212	0.187055	-1.73859	0.0821072	0.669421
ENSG00000116473	RAP1A	588.785	0.356075	0.204843	1.73829	0.0821603	0.669421
ENSG00000131378	RFTN1	31.4458	-0.959303	0.552169	-1.73734	0.0823279	0.670299
ENSG00000147813	NAPRT	55.6931	0.865072	0.498252	1.73621	0.0825265	0.671427
ENSG00000143801	PSEN2	42.3618	-0.850724	0.490297	-1.73512	0.0827196	0.6721
ENSG00000100711	ZFYVE21	78.1819	-0.654356	0.377221	-1.73467	0.0827986	0.6721
ENSG00000139644	TMBIM6	1491.77	0.277039	0.159725	1.73448	0.0828333	0.6721
ENSG00000111321	LTBR	119.061	0.554264	0.319573	1.73439	0.0828494	0.6721
ENSG00000185112	FAM43A	8.95192	1.82938	1.05556	1.7331	0.0830778	0.673277
ENSG00000250222	CTC-338M12.5	6.27259	2.24335	1.29464	1.73279	0.0831328	0.673277
ENSG00000069998	CECR5	122.814	0.57889	0.33413	1.73253	0.0831794	0.673277
ENSG00000119318	RAD23B	163.27	0.496963	0.286894	1.73222	0.083235	0.673277
ENSG00000174446	SNAPC5	121.353	-0.550518	0.317913	-1.73166	0.083334	0.673305
ENSG00000170323	FABP4	159.569	-6.12605	3.53796	-1.73152	0.0833587	0.673305
ENSG00000076716	GPC4	30.0609	-1.03822	0.59981	-1.73091	0.0834674	0.673432
ENSG00000102218	RP2	90.1706	0.639075	0.369327	1.73038	0.083563	0.673432
ENSG00000147443	DOK2	203.72	-0.454365	0.262633	-1.73004	0.0836231	0.673432
ENSG00000188042	ARL4C	259.657	0.46559	0.269131	1.72998	0.0836346	0.673432
ENSG00000130511	SSBP4	61.1779	0.740484	0.428087	1.72975	0.0836752	0.673432
ENSG00000106123	EPHB6	21.1276	-1.14957	0.664818	-1.72915	0.0837824	0.673765
ENSG00000138867	GUCD1	89.1609	-0.615781	0.356235	-1.72858	0.083884	0.673765
ENSG00000136938	ANP32B	348.06	-0.405068	0.234353	-1.72845	0.0839076	0.673765
ENSG00000235863	B3GALT4	40.2389	-0.865277	0.500689	-1.72817	0.0839573	0.673765
ENSG00000023892	DEF6	35.8272	-0.904261	0.52354	-1.7272	0.084131	0.674675
ENSG00000163870	TPRA1	80.7652	0.674009	0.390334	1.72675	0.0842129	0.674849
ENSG00000068878	PSME4	41.5359	-0.869865	0.503873	-1.72636	0.0842828	0.674926
ENSG00000105258	POLR2I	257.58	0.423583	0.245533	1.72516	0.0844995	0.675354
ENSG00000148290	SURF1	173.71	0.487383	0.282521	1.72512	0.0845055	0.675354
ENSG00000196396	PTPN1	103.914	-0.591309	0.342777	-1.72506	0.0845173	0.675354
ENSG00000162078	ZG16B	12.6131	-1.61837	0.938556	-1.72432	0.0846503	0.675442
ENSG00000106952	TNFSF8	4.76751	-2.61253	1.5154	-1.72399	0.0847093	0.675442
ENSG00000213853	EMP2	4.76751	-2.61253	1.5154	-1.72399	0.0847093	0.675442
ENSG00000168476	REEP4	72.6179	0.68269	0.396085	1.7236	0.0847808	0.675531
ENSG00000182552	RWDD4	79.8745	-0.646077	0.375081	-1.7225	0.0849793	0.676631
ENSG00000152234	ATP5A1	507.553	-0.407857	0.236893	-1.72169	0.0851256	0.677315
ENSG00000140988	RPS2	11574	0.146263	0.0850181	1.72037	0.0853646	0.678733
ENSG00000274422	LL22NC03-2H8.5	34.5286	0.94718	0.550747	1.71981	0.0854669	0.679065
ENSG00000137841	PLCB2	69.5323	-0.704637	0.409918	-1.71897	0.0856202	0.679279
ENSG00000133943	C14orf159	103.151	-0.57885	0.336747	-1.71895	0.0856236	0.679279
ENSG00000138678	GPAT3	98.3757	-0.589745	0.343142	-1.71866	0.0856759	0.679279
ENSG00000226742	HSBP1L1	117.634	0.553832	0.322423	1.71772	0.085848	0.680161
ENSG00000130475	FCHO1	27.6502	1.06252	0.618713	1.71731	0.0859228	0.680273
ENSG00000133816	MICAL2	8.97231	-1.71996	1.00279	-1.71517	0.0863135	0.682883
ENSG00000169860	P2RY1	4.83517	-2.67618	1.56147	-1.71388	0.08655	0.683755
ENSG00000166908	PIP4K2C	14.7414	1.37682	0.80348	1.71357	0.0866074	0.683755
ENSG00000176490	DIRAS1	10.892	1.60988	0.939519	1.71352	0.0866175	0.683755
ENSG00000100139	MICALL1	11.5317	-1.50744	0.879876	-1.71324	0.086668	0.683755
ENSG00000134470	IL15RA	11.3673	-1.53874	0.898473	-1.71262	0.0867822	0.684174
ENSG00000130812	ANGPTL6	7.35657	1.99107	1.16295	1.71208	0.0868813	0.684461
ENSG00000173436	MINOS1	707.118	0.332235	0.19409	1.71176	0.0869409	0.684461
ENSG00000204386	NEU1	118.494	-0.546598	0.319462	-1.711	0.087082	0.68509
ENSG00000145428	RNF175	2.4142	4.25543	2.48777	1.71054	0.0871666	NA
ENSG00000237773	AC003075.4	10.7469	-1.56208	0.913335	-1.71031	0.0872089	0.685607
ENSG00000156030	ELMSAN1	59.6185	0.727569	0.425604	1.7095	0.0873586	0.686301
ENSG00000230513	THAP7-AS1	13.8001	1.40576	0.822859	1.70838	0.0875653	0.687443
ENSG00000137078	SIT1	12.9206	-1.40866	0.825139	-1.70718	0.0877894	0.688527
ENSG00000122884	P4HA1	55.6261	-0.740078	0.433561	-1.70698	0.0878263	0.688527
ENSG00000137100	DCTN3	148.578	-0.499551	0.292756	-1.70638	0.0879382	0.688679
ENSG00000250777	RP13-884E18.4	3.63722	-3.18376	1.86597	-1.70622	0.0879671	NA
ENSG00000101017	CD40	82.7483	-0.670983	0.393259	-1.70621	0.0879689	0.688679
ENSG00000115459	ELMOD3	31.2262	-0.979332	0.57417	-1.70565	0.0880738	0.689019
ENSG00000259760	RP11-20G13.2	4.77405	-2.67377	1.56866	-1.7045	0.0882882	0.690214
ENSG00000156802	ATAD2	18.5216	-1.25387	0.735906	-1.70384	0.0884113	0.690636
ENSG00000156265	MAP3K7CL	17.8744	1.24224	0.729205	1.70355	0.0884656	0.690636
ENSG00000124733	MEA1	147.469	-0.504331	0.296306	-1.70206	0.0887435	0.690932
ENSG00000142621	FHAD1	18.6826	1.2153	0.714039	1.70201	0.0887537	0.690932
ENSG00000143322	ABL2	125.315	-0.531562	0.312336	-1.70189	0.0887758	0.690932
ENSG00000253214	RP11-1149M10.2	16.5893	1.27756	0.750743	1.70172	0.0888074	0.690932
ENSG00000247134	RP11-11N9.4	107.198	0.566484	0.332967	1.70132	0.0888824	0.690932
ENSG00000185787	MORF4L1	597.79	0.339833	0.199779	1.70105	0.0889344	0.690932
ENSG00000177370	TIMM22	27.2888	1.01267	0.595324	1.70104	0.0889355	0.690932
ENSG00000156504	FAM122B	31.5482	-0.944261	0.555345	-1.70031	0.089072	0.691346
ENSG00000132326	PER2	5.71627	-2.19	1.28816	-1.7001	0.0891123	0.691346
ENSG00000160957	RECQL4	3.89376	-3.08943	1.81725	-1.70006	0.0891199	NA
ENSG00000166326	TRIM44	112.298	-0.558373	0.328655	-1.69896	0.0893266	0.69213
ENSG00000120963	ZNF706	1144.86	-0.289254	0.170272	-1.69878	0.0893609	0.69213
ENSG00000050405	LIMA1	58.7277	-0.745388	0.438882	-1.69838	0.0894364	0.69213
ENSG00000102543	CDADC1	17.913	-1.20674	0.71065	-1.69808	0.0894926	0.69213
ENSG00000101199	ARFGAP1	56.6252	0.744632	0.438613	1.6977	0.0895651	0.69213
ENSG00000258757	RP11-841O20.2	13.8886	1.39755	0.823402	1.69728	0.0896431	0.69213
ENSG00000157510	AFAP1L1	8.55562	-6.74466	3.97384	-1.69727	0.0896462	0.69213
ENSG00000133048	CHI3L1	1794.9	-1.48817	0.877145	-1.69661	0.0897705	0.692612
ENSG00000198824	CHAMP1	48.1678	0.793114	0.467637	1.696	0.0898852	0.69302
ENSG00000168995	SIGLEC7	92.1112	-0.59559	0.3513	-1.69539	0.0900014	0.693295
ENSG00000154655	L3MBTL4	11.4874	-1.49414	0.881655	-1.6947	0.0901326	0.693295
ENSG00000065621	GSTO2	6.28877	-2.38277	1.40656	-1.69404	0.0902572	0.693295
ENSG00000197226	TBC1D9B	110.778	-0.556874	0.328728	-1.69403	0.0902604	0.693295
ENSG00000035862	TIMP2	691.77	0.357033	0.210819	1.69355	0.0903504	0.693295
ENSG00000170345	FOS	679.506	0.337144	0.199077	1.69354	0.0903535	0.693295
ENSG00000165029	ABCA1	164.042	-0.488168	0.288258	-1.69351	0.0903584	0.693295
ENSG00000168389	MFSD2A	22.6414	1.11624	0.659244	1.69321	0.0904164	0.693295
ENSG00000188015	S100A3	2.23713	4.35425	2.57229	1.69275	0.0905031	NA
ENSG00000184557	SOCS3	39.5169	0.868974	0.513408	1.69256	0.0905391	0.693761
ENSG00000108669	CYTH1	166.964	0.476375	0.281605	1.69164	0.0907137	0.694274
ENSG00000184898	RBM43	14.5004	-1.33654	0.790123	-1.69156	0.09073	0.694274
ENSG00000165914	TTC7B	11.6989	-1.47213	0.870765	-1.69061	0.0909108	0.695009
ENSG00000171320	ESCO2	6.31296	-2.13695	1.26416	-1.69041	0.0909502	0.695009
ENSG00000165102	HGSNAT	81.0502	-0.626693	0.370947	-1.68944	0.0911348	0.695766
ENSG00000101310	SEC23B	87.2407	0.642933	0.380651	1.68903	0.0912128	0.695766
ENSG00000131370	SH3BP5	48.3181	-0.78302	0.46367	-1.68874	0.0912688	0.695766
ENSG00000230417	LINC00856	4.68744	2.70131	1.59974	1.68859	0.091298	0.695766
ENSG00000278214	RP11-442O1.4	7.1795	1.98376	1.17533	1.68783	0.091443	0.696398
ENSG00000103490	PYCARD	732.978	-0.354945	0.210537	-1.6859	0.0918148	0.69846
ENSG00000175544	CABP4	4.09789	-2.87835	1.70752	-1.68569	0.0918554	NA
ENSG00000168653	NDUFS5	1081.26	0.291573	0.172996	1.68543	0.091906	0.69846
ENSG00000158715	SLC45A3	3.45281	-3.2625	1.93582	-1.68533	0.0919251	NA
ENSG00000067715	SYT1	5.09171	-2.34194	1.38967	-1.68525	0.0919406	0.69846
ENSG00000118816	CCNI	842.565	-0.312025	0.185175	-1.68503	0.0919829	0.69846
ENSG00000196878	LAMB3	5.07119	-2.38291	1.41497	-1.68407	0.0921681	0.69846
ENSG00000142676	RPL11	10435	0.158232	0.0939802	1.68367	0.0922452	0.69846
ENSG00000059573	ALDH18A1	11.7309	1.51921	0.902355	1.6836	0.0922584	0.69846
ENSG00000196976	LAGE3	171.107	0.475009	0.282169	1.68342	0.0922943	0.69846
ENSG00000189180	ZNF33A	32.6019	-0.915776	0.544121	-1.68304	0.0923675	0.69846
ENSG00000008405	CRY1	8.15487	1.88668	1.12105	1.68296	0.0923822	0.69846
ENSG00000198901	PRC1	6.12936	-2.13607	1.26945	-1.68268	0.0924374	0.69846
ENSG00000269713	NBPF9	13.2993	1.41321	0.839921	1.68255	0.0924624	0.69846
ENSG00000152270	PDE3B	27.7094	-0.980554	0.583474	-1.68054	0.0928514	0.700925
ENSG00000182612	TSPAN10	5.72716	2.34953	1.40005	1.67817	0.0933133	0.703772
ENSG00000003402	CFLAR	219.094	-0.43083	0.256758	-1.67796	0.0933543	0.703772
ENSG00000111790	FGFR1OP2	174.919	-0.474665	0.283347	-1.67521	0.0938937	0.707251
ENSG00000171492	LRRC8D	66.5727	0.704299	0.420487	1.67496	0.0939422	0.707251
ENSG00000103254	FAM173A	18.6523	1.18731	0.70936	1.67377	0.0941756	0.707847
ENSG00000157873	TNFRSF14	382.202	0.376906	0.225209	1.67358	0.0942124	0.707847
ENSG00000204822	MRPL53	28.3088	0.989807	0.59146	1.6735	0.0942295	0.707847
ENSG00000205078	SYCE1L	11.5194	1.51876	0.907765	1.67308	0.0943116	0.707847
ENSG00000163625	WDFY3	52.4323	-0.747217	0.446647	-1.67295	0.0943374	0.707847
ENSG00000260231	JHDM1D-AS1	13.2141	1.40681	0.841716	1.67136	0.0946499	0.709715
ENSG00000111237	VPS29	520.562	-0.344196	0.206026	-1.67064	0.0947929	0.710093
ENSG00000100030	MAPK1	198.249	0.446879	0.267568	1.67015	0.094889	0.710093
ENSG00000119421	NDUFA8	180.145	-0.462027	0.276706	-1.66974	0.0949707	0.710093
ENSG00000185339	TCN2	108.72	0.562841	0.337088	1.66972	0.0949754	0.710093
ENSG00000017427	IGF1	10.751	-1.55855	0.933542	-1.6695	0.0950174	0.710093
ENSG00000171843	MLLT3	14.657	1.3746	0.823809	1.66859	0.0951989	0.710413
ENSG00000106683	LIMK1	154.202	-0.488132	0.292549	-1.66855	0.0952069	0.710413
ENSG00000283103	LLNLR-245B6.1	67.9836	0.678015	0.406404	1.66833	0.0952505	0.710413
ENSG00000101040	ZMYND8	122.828	0.552457	0.331235	1.66787	0.0953419	0.710621
ENSG00000196715	VKORC1L1	41.4249	-0.820214	0.492097	-1.66677	0.0955593	0.711503
ENSG00000230526	RP11-472G21.2	15.7808	1.28948	0.773706	1.66663	0.0955874	0.711503
ENSG00000146038	DCDC2	1.95449	-4.63378	2.78105	-1.6662	0.0956736	NA
ENSG00000092068	SLC7A8	93.4794	-0.612062	0.367613	-1.66496	0.0959199	0.713481
ENSG00000166801	FAM111A	68.4641	-0.661404	0.397366	-1.66447	0.096018	0.713481
ENSG00000164144	ARFIP1	41.843	0.831629	0.499674	1.66434	0.0960442	0.713481
ENSG00000164405	UQCRQ	1455.9	0.266921	0.16045	1.66358	0.0961962	0.713829
ENSG00000138621	PPCDC	33.496	0.95127	0.571859	1.66347	0.0962186	0.713829
ENSG00000184575	XPOT	53.9827	0.741166	0.445688	1.66297	0.0963183	0.713916
ENSG00000099804	CDC34	32.6598	0.920916	0.553843	1.66277	0.0963579	0.713916
ENSG00000112149	CD83	148.761	-0.491008	0.295436	-1.66198	0.0965173	0.714622
ENSG00000255495	AC145124.2	8.25143	-1.78864	1.07642	-1.66166	0.0965809	0.714622
ENSG00000065923	SLC9A7	48.2763	-0.764592	0.460788	-1.65931	0.0970526	0.71757
ENSG00000182117	NOP10	2674.88	0.227518	0.137138	1.65904	0.0971075	0.71757
ENSG00000172164	SNTB1	66.3528	-0.673812	0.406339	-1.65825	0.0972667	0.718272
ENSG00000138286	FAM149B1	15.8267	1.31843	0.795421	1.65752	0.0974145	0.718889
ENSG00000171159	C9orf16	1230.6	-0.277455	0.16746	-1.65684	0.0975512	0.719128
ENSG00000106003	LFNG	42.8556	0.922719	0.556954	1.65672	0.0975753	0.719128
ENSG00000162390	ACOT11	51.7129	-0.809659	0.48894	-1.65595	0.0977324	0.719812
ENSG00000155189	AGPAT5	30.6588	0.953271	0.575789	1.65559	0.0978048	0.719872
ENSG00000128815	WDFY4	55.6699	-0.720923	0.435542	-1.65523	0.0978776	0.719934
ENSG00000105559	PLEKHA4	3.36538	3.35992	2.03044	1.65478	0.0979696	NA
ENSG00000180773	SLC36A4	63.6534	-0.698396	0.422116	-1.65451	0.098024	0.72019
ENSG00000134250	NOTCH2	205.116	0.433961	0.262303	1.65443	0.0980411	0.72019
ENSG00000122705	CLTA	700.377	-0.324025	0.195934	-1.65375	0.0981783	0.72033
ENSG00000187608	ISG15	187.793	-0.444919	0.269045	-1.6537	0.0981889	0.72033
ENSG00000134602	STK26	20.6403	1.11627	0.676594	1.64984	0.0989753	0.725624
ENSG00000100478	AP4S1	12.2038	-1.40652	0.852818	-1.64926	0.0990944	0.726022
ENSG00000171223	JUNB	529.304	0.36137	0.219228	1.64838	0.0992752	0.726871
ENSG00000140511	HAPLN3	3.10854	-3.58258	2.17465	-1.64743	0.0994699	NA
ENSG00000254438	RP11-231N3.1	3.45648	-3.16106	1.91882	-1.6474	0.0994754	NA
ENSG00000169018	FEM1B	122.209	0.544207	0.330417	1.64703	0.0995517	0.726924
ENSG00000148057	IDNK	38.5455	-0.835149	0.507126	-1.64683	0.0995932	0.726924
ENSG00000114554	PLXNA1	45.8509	-0.783684	0.475917	-1.64668	0.0996231	0.726924
ENSG00000198467	TPM2	15.849	1.45161	0.881546	1.64667	0.0996266	0.726924
ENSG00000173486	FKBP2	657.911	0.321586	0.195315	1.6465	0.0996615	0.726924
ENSG00000133275	CSNK1G2	94.0216	0.57779	0.350965	1.64629	0.0997041	0.726924
ENSG00000100403	ZC3H7B	40.7634	-0.817824	0.496819	-1.64612	0.099739	0.726924
ENSG00000087884	AAMDC	102.854	0.56485	0.343204	1.64581	0.0998019	0.726924
ENSG00000157036	EXOG	38.6653	-0.885651	0.538453	-1.64481	0.10001	0.727353
ENSG00000066027	PPP2R5A	41.1832	-0.812674	0.494163	-1.64455	0.100063	0.727353
ENSG00000184117	NIPSNAP1	32.1516	0.990626	0.602446	1.64434	0.100106	0.727353
ENSG00000224164	RP3-369A17.4	11.2112	-1.47795	0.898904	-1.64417	0.100142	0.727353
ENSG00000196550	FAM72A	35.0858	-0.867867	0.527947	-1.64385	0.100207	0.727353
ENSG00000164733	CTSB	8195.78	-0.533563	0.324637	-1.64357	0.100265	0.727353
ENSG00000117399	CDC20	3.3606	-3.20104	1.94785	-1.64337	0.100307	NA
ENSG00000108298	RPL19	12869.5	0.15233	0.0926961	1.64333	0.100316	0.727353
ENSG00000089327	FXYD5	928.618	0.313075	0.190621	1.64239	0.100509	0.728283
ENSG00000117139	KDM5B	26.76	1.0363	0.631501	1.64102	0.100794	0.729877
ENSG00000128309	MPST	132.42	0.522306	0.318425	1.64028	0.100947	0.729943
ENSG00000175634	RPS6KB2	202.052	-0.43178	0.263243	-1.64023	0.100957	0.729943
ENSG00000172663	TMEM134	263.187	-0.40001	0.243904	-1.64003	0.100999	0.729943
ENSG00000149564	ESAM	2.19287	4.26581	2.60201	1.63943	0.101124	NA
ENSG00000155858	LSM11	5.2706	2.33753	1.4266	1.63853	0.10131	0.731722
ENSG00000103769	RAB11A	247.154	0.433227	0.264487	1.63799	0.101424	0.732069
ENSG00000133315	MACROD1	3.14037	3.41207	2.08396	1.6373	0.101567	NA
ENSG00000103510	KAT8	39.668	-0.821113	0.501507	-1.63729	0.10157	0.732069
ENSG00000274211	SOCS7	13.8415	-1.32086	0.806855	-1.63704	0.101622	0.732069
ENSG00000112394	SLC16A10	13.0289	-4.29453	2.62336	-1.63704	0.101623	0.732069
ENSG00000110090	CPT1A	27.5524	0.978272	0.597696	1.63674	0.101685	0.732069
ENSG00000050820	BCAR1	3.89663	-2.86298	1.7502	-1.63581	0.10188	NA
ENSG00000129450	SIGLEC9	86.4778	-0.594294	0.363319	-1.63574	0.101894	0.733103
ENSG00000242086	LINC00969	151.891	-0.533671	0.326408	-1.63498	0.102053	0.733772
ENSG00000198888	MT-ND1	23833.7	0.119919	0.0733751	1.63433	0.10219	0.734284
ENSG00000129422	MTUS1	13.3095	-1.34654	0.825489	-1.6312	0.102848	0.737899
ENSG00000175899	A2M	250.742	-0.402806	0.246943	-1.63117	0.102855	0.737899
ENSG00000132819	RBM38	51.0757	0.795	0.487575	1.63052	0.102992	0.737899
ENSG00000177409	SAMD9L	83.7158	-0.626581	0.384411	-1.62998	0.103106	0.737899
ENSG00000166750	SLFN5	60.4292	-0.682875	0.418962	-1.62992	0.103118	0.737899
ENSG00000176485	PLA2G16	30.3857	0.999599	0.613322	1.62981	0.103141	0.737899
ENSG00000147394	ZNF185	23.5985	-1.03582	0.635567	-1.62975	0.103154	0.737899
ENSG00000123384	LRP1	365.581	-0.367149	0.225508	-1.6281	0.103503	0.738418
ENSG00000146676	PURB	81.1118	-0.620638	0.381431	-1.62713	0.10371	0.738418
ENSG00000100889	PCK2	63.1999	-0.681588	0.418926	-1.62699	0.10374	0.738418
ENSG00000146072	TNFRSF21	48.2957	-0.805417	0.495045	-1.62696	0.103746	0.738418
ENSG00000100949	RABGGTA	41.8613	-0.819807	0.503947	-1.62677	0.103785	0.738418
ENSG00000104921	FCER2	6.78396	2.22226	1.36624	1.62655	0.103832	0.738418
ENSG00000102172	SMS	576.343	0.346952	0.213334	1.62633	0.103879	0.738418
ENSG00000171813	PWWP2B	31.521	0.914901	0.562671	1.626	0.10395	0.738418
ENSG00000090054	SPTLC1	9.32531	1.74376	1.07243	1.62599	0.103953	0.738418
ENSG00000142669	SH3BGRL3	11094.1	-0.146121	0.0898667	-1.62597	0.103956	0.738418
ENSG00000160813	PPP1R35	10.1015	1.56863	0.964813	1.62584	0.103984	0.738418
ENSG00000179222	MAGED1	27.0366	1.06781	0.656841	1.62568	0.104018	0.738418
ENSG00000166797	FAM96A	515.47	0.336593	0.207185	1.6246	0.104249	0.739529
ENSG00000144550	CPNE9	19.7208	1.17085	0.720825	1.62432	0.104307	0.739529
ENSG00000106785	TRIM14	88.0901	-0.581503	0.358166	-1.62356	0.10447	0.739851
ENSG00000218510	LINC00339	27.6441	0.962374	0.592862	1.62327	0.104532	0.739851
ENSG00000134986	NREP	32.3255	0.911181	0.561355	1.62318	0.104551	0.739851
ENSG00000151651	ADAM8	41.2134	-0.798733	0.492349	-1.62229	0.104741	0.740731
ENSG00000088325	TPX2	5.59987	-2.10886	1.30062	-1.62142	0.104927	0.741399
ENSG00000011454	RABGAP1	50.3206	0.741251	0.457215	1.62123	0.104968	0.741399
ENSG00000040608	RTN4R	39.5605	0.840693	0.518982	1.61989	0.105256	0.742966
ENSG00000154889	MPPE1	45.2359	0.778984	0.481341	1.61836	0.105585	0.744814
ENSG00000211677	IGLC2	4.30407	-2.77227	1.71414	-1.6173	0.105814	0.74582
ENSG00000164169	PRMT9	41.2039	0.848149	0.524523	1.61699	0.10588	0.74582
ENSG00000103253	HAGHL	72.6166	0.671195	0.415216	1.61649	0.105988	0.74582
ENSG00000163958	ZDHHC19	6.52455	2.15355	1.33226	1.61647	0.105994	0.74582
ENSG00000120656	TAF12	86.1953	-0.610899	0.378069	-1.61584	0.106129	0.746301
ENSG00000112294	ALDH5A1	6.8015	-1.87431	1.16028	-1.6154	0.106225	0.746507
ENSG00000070214	SLC44A1	85.9781	0.597049	0.369749	1.61474	0.106367	0.747038
ENSG00000019991	HGF	14.053	1.31274	0.813985	1.61273	0.106802	0.747647
ENSG00000180233	ZNRF2	75.6359	0.641827	0.398001	1.61263	0.106826	0.747647
ENSG00000097033	SH3GLB1	335.119	-0.369421	0.229082	-1.61262	0.106828	0.747647
ENSG00000246100	LINC00900	19.69	-1.08893	0.675531	-1.61196	0.10697	0.747647
ENSG00000180263	FGD6	39.9377	-0.808617	0.50168	-1.61182	0.107002	0.747647
ENSG00000182473	EXOC7	78.9176	-0.619514	0.384436	-1.61149	0.107074	0.747647
ENSG00000173465	SSSCA1	63.4192	0.670238	0.415981	1.61122	0.107132	0.747647
ENSG00000134248	LAMTOR5	873.103	-0.293767	0.182348	-1.61102	0.107175	0.747647
ENSG00000117245	KIF17	14.0092	1.35787	0.843117	1.61053	0.107282	0.747647
ENSG00000112200	ZNF451	56.3019	0.704045	0.437199	1.61035	0.107321	0.747647
ENSG00000150961	SEC24D	86.3051	0.58531	0.363483	1.61028	0.107336	0.747647
ENSG00000113966	ARL6	6.35458	2.04138	1.26808	1.60982	0.107437	0.747647
ENSG00000204387	C6orf48	458.112	-0.348186	0.216307	-1.60969	0.107466	0.747647
ENSG00000135387	CAPRIN1	138.843	-0.485405	0.301573	-1.60957	0.107491	0.747647
ENSG00000168014	C2CD3	19.7371	1.11472	0.692616	1.60944	0.10752	0.747647
ENSG00000182185	RAD51B	12.7338	1.40307	0.871872	1.60926	0.107559	0.747647
ENSG00000101654	RNMT	112.127	0.526919	0.327508	1.60887	0.107644	0.747647
ENSG00000216937	CCDC7	7.89259	1.7932	1.1146	1.60882	0.107656	0.747647
ENSG00000270673	YTHDF3-AS1	9.1237	1.70383	1.05973	1.60779	0.107881	0.748744
ENSG00000258017	RP11-386G11.10	15.5995	-1.23902	0.770958	-1.60712	0.108028	0.749301
ENSG00000106399	RPA3	165.718	0.464895	0.289558	1.60553	0.108377	0.75116
ENSG00000166046	TCP11L2	3.98883	-2.78102	1.73225	-1.60543	0.108398	NA
ENSG00000093009	CDC45	4.81465	-2.32163	1.44624	-1.60529	0.10843	0.75116
ENSG00000163584	RPL22L1	314.036	-0.373306	0.232613	-1.60484	0.10853	0.751164
ENSG00000058262	SEC61A1	163.913	-0.468128	0.291772	-1.60443	0.108619	0.751164
ENSG00000147459	DOCK5	73.2014	-0.65623	0.409032	-1.60435	0.108637	0.751164
ENSG00000122490	PQLC1	88.7538	0.576765	0.359567	1.60405	0.108702	0.751164
ENSG00000014641	MDH1	335.239	-0.420158	0.262	-1.60366	0.10879	0.751164
ENSG00000143149	ALDH9A1	149.007	0.469719	0.292991	1.60319	0.108893	0.751164
ENSG00000180992	MRPL14	346.338	-0.36326	0.226593	-1.60314	0.108904	0.751164
ENSG00000159069	FBXW5	247.738	-0.396176	0.24717	-1.60285	0.108967	0.751164
ENSG00000214226	C17orf67	2.62332	-3.64179	2.27225	-1.60272	0.108996	NA
ENSG00000105352	CEACAM4	4.27883	2.64087	1.64914	1.60136	0.109297	0.752716
ENSG00000272839	RP11-452C13.1	12.2406	-1.39222	0.869469	-1.60123	0.109327	0.752716
ENSG00000181690	PLAG1	3.86654	2.86907	1.79253	1.60057	0.109472	NA
ENSG00000106638	TBL2	43.1478	-0.777609	0.485875	-1.60043	0.109503	0.753463
ENSG00000160209	PDXK	395.209	0.364484	0.227878	1.59947	0.109716	0.754466
ENSG00000120896	SORBS3	95.5222	-0.557045	0.348471	-1.59854	0.109923	0.755427
ENSG00000198964	SGMS1	83.5535	0.590256	0.369447	1.59767	0.110116	0.756129
ENSG00000061273	HDAC7	42.9154	-0.772631	0.483698	-1.59734	0.11019	0.756129
ENSG00000184831	APOO	64.1974	-0.67574	0.423086	-1.59717	0.110228	0.756129
ENSG00000259004	RP11-8L8.2	4.10156	-2.53545	1.58809	-1.59654	0.110368	NA
ENSG00000008130	NADK	124.633	0.503377	0.315477	1.5956	0.110577	0.75806
ENSG00000148200	NR6A1	11.1318	1.4842	0.930358	1.5953	0.110646	0.758067
ENSG00000198208	RPS6KL1	8.29856	-1.70216	1.06752	-1.5945	0.110825	0.758365
ENSG00000197619	ZNF615	7.87905	1.81609	1.1391	1.59432	0.110865	0.758365
ENSG00000181026	AEN	13.4558	-1.28635	0.806898	-1.59419	0.110893	0.758365
ENSG00000011198	ABHD5	31.6249	-0.905051	0.567972	-1.59348	0.111053	0.758488
ENSG00000175938	ORAI3	152.064	-0.466256	0.292611	-1.59343	0.111063	0.758488
ENSG00000271425	NBPF10	14.4181	1.27728	0.801762	1.59309	0.111139	0.758488
ENSG00000152760	TCTEX1D1	31.2359	-0.88371	0.554779	-1.5929	0.111182	0.758488
ENSG00000167815	PRDX2	72.2671	0.661216	0.415225	1.59243	0.111289	0.758756
ENSG00000169047	IRS1	2.18266	4.15311	2.61097	1.59064	0.111691	NA
ENSG00000179889	PDXDC1	141.222	0.477053	0.299963	1.59037	0.111751	0.761442
ENSG00000145386	CCNA2	5.78428	-2.05838	1.2951	-1.58936	0.111979	0.76253
ENSG00000070882	OSBPL3	34.082	0.859846	0.541326	1.58841	0.112194	0.763535
ENSG00000135604	STX11	55.0413	0.710729	0.447866	1.58692	0.11253	0.765141
ENSG00000131236	CAP1	871.241	0.291837	0.183926	1.58671	0.112578	0.765141
ENSG00000100526	CDKN3	30.5724	-0.910293	0.573937	-1.58605	0.112728	0.765141
ENSG00000185825	BCAP31	730.542	-0.303906	0.191615	-1.58603	0.112733	0.765141
ENSG00000272619	RP11-563K23.1	5.48348	-2.14891	1.35588	-1.58488	0.112994	0.765141
ENSG00000164258	NDUFS4	236.661	-0.399593	0.252362	-1.58341	0.113328	0.765141
ENSG00000137193	PIM1	55.7473	-0.692108	0.437193	-1.58307	0.113405	0.765141
ENSG00000189007	ADAT2	12.0014	1.43657	0.907532	1.58295	0.113434	0.765141
ENSG00000102032	RENBP	205.054	0.417607	0.26387	1.58262	0.113507	0.765141
ENSG00000243449	C4orf48	10.2612	1.58727	1.00314	1.58229	0.113583	0.765141
ENSG00000108219	TSPAN14	267.303	0.383663	0.242494	1.58216	0.113614	0.765141
ENSG00000148719	DNAJB12	53.5535	-0.698239	0.441321	-1.58216	0.113614	0.765141
ENSG00000125746	EML2	22.5059	1.02293	0.646615	1.58197	0.113656	0.765141
ENSG00000156650	KAT6B	24.1841	-0.981552	0.620462	-1.58197	0.113657	0.765141
ENSG00000063245	EPN1	160.415	0.460205	0.290916	1.58192	0.113668	0.765141
ENSG00000213614	HEXA	407.723	0.378447	0.239248	1.58182	0.113691	0.765141
ENSG00000129083	COPB1	88.3545	0.574543	0.363246	1.58169	0.11372	0.765141
ENSG00000124635	HIST1H2BJ	4.37817	-2.45654	1.55313	-1.58167	0.113725	0.765141
ENSG00000115762	PLEKHB2	461.726	0.342483	0.216573	1.58138	0.113792	0.765141
ENSG00000149131	SERPING1	56.2481	0.692175	0.43771	1.58135	0.113797	0.765141
ENSG00000101846	STS	7.91701	-1.71289	1.08378	-1.58048	0.113997	0.766026
ENSG00000111670	GNPTAB	174.9	0.439372	0.278141	1.57968	0.114181	0.766581
ENSG00000168273	SMIM4	190.274	0.426085	0.269769	1.57944	0.114234	0.766581
ENSG00000101782	RIOK3	103.612	0.537084	0.340094	1.57922	0.114285	0.766581
ENSG00000102780	DGKH	13.8754	-1.2698	0.804281	-1.5788	0.114383	0.766774
ENSG00000239961	LILRA4	2.04986	4.23821	2.68859	1.57637	0.11494	NA
ENSG00000139842	CUL4A	87.2743	0.57105	0.36231	1.57614	0.114995	0.770416
ENSG00000273983	HIST1H3G	1.88603	-4.46965	2.83856	-1.57462	0.115345	NA
ENSG00000100368	CSF2RB	60.5488	0.676711	0.429975	1.57384	0.115525	0.773505
ENSG00000185515	BRCC3	59.2169	-0.664478	0.422314	-1.57342	0.115621	0.773687
ENSG00000113387	SUB1	904.315	0.285592	0.181744	1.5714	0.116091	0.776366
ENSG00000123349	PFDN5	3432.67	0.209254	0.133206	1.5709	0.116206	0.776675
ENSG00000053918	KCNQ1	40.536	0.818625	0.52139	1.57008	0.116396	0.776742
ENSG00000150054	MPP7	4.23456	2.60541	1.65948	1.57001	0.116412	NA
ENSG00000166145	SPINT1	96.9628	0.544431	0.34677	1.57001	0.116414	0.776742
ENSG00000143436	MRPL9	69.3804	-0.621636	0.395956	-1.56996	0.116425	0.776742
ENSG00000139343	SNRPF	297.812	0.391186	0.249302	1.56912	0.116619	0.777579
ENSG00000197461	PDGFA	3.18831	3.36242	2.14418	1.56816	0.116844	NA
ENSG00000080823	MOK	4.74539	-2.44118	1.55681	-1.56806	0.116867	0.778766
ENSG00000139625	MAP3K12	10.4085	1.48466	0.94719	1.56743	0.117013	0.779277
ENSG00000110934	BIN2	104.479	-0.524436	0.334665	-1.56705	0.117103	0.779413
ENSG00000256948	RP11-598F7.3	36.8589	0.832152	0.531172	1.56664	0.1172	0.779592
ENSG00000161888	SPC24	3.77656	-2.82867	1.80633	-1.56597	0.117355	NA
ENSG00000049656	CLPTM1L	83.6452	-0.58032	0.370706	-1.56544	0.117479	0.780631
ENSG00000103313	MEFV	6.89715	1.86647	1.1924	1.56531	0.117509	0.780631
ENSG00000221990	EXOC3-AS1	25.432	0.975776	0.623682	1.56454	0.117691	0.780631
ENSG00000049245	VAMP3	196.963	-0.443271	0.283332	-1.56449	0.117702	0.780631
ENSG00000145990	GFOD1	26.2914	-0.936726	0.598771	-1.56441	0.11772	0.780631
ENSG00000171604	CXXC5	146.657	-0.468211	0.299333	-1.56418	0.117775	0.780631
ENSG00000132274	TRIM22	68.0022	-0.625915	0.400364	-1.56336	0.117967	0.781446
ENSG00000014216	CAPN1	93.2004	-0.553043	0.35392	-1.56262	0.118142	0.781864
ENSG00000167005	NUDT21	95.1928	-0.551543	0.353044	-1.56225	0.11823	0.781864
ENSG00000149196	C11orf73	163.348	-0.478535	0.30632	-1.5622	0.11824	0.781864
ENSG00000115307	AUP1	234.467	-0.396176	0.253679	-1.56172	0.118353	0.782151
ENSG00000274286	ADRA2B	7.6867	-4.09517	2.62321	-1.56113	0.118493	0.782614
ENSG00000237886	NALT1	3.08957	3.3056	2.11774	1.56091	0.118545	NA
ENSG00000183549	ACSM5	3.40854	-2.82649	1.81111	-1.56064	0.118609	NA
ENSG00000272861	RP11-332H14.1	2.69178	-3.61598	2.31742	-1.56035	0.118678	NA
ENSG00000161791	FMNL3	61.2394	-0.652103	0.418042	-1.5599	0.118784	0.783477
ENSG00000115806	GORASP2	64.5487	0.645441	0.4139	1.55941	0.118898	0.783477
ENSG00000181192	DHTKD1	26.3626	0.939658	0.6026	1.55934	0.118916	0.783477
ENSG00000108854	SMURF2	38.7762	-0.787918	0.505299	-1.55931	0.118923	0.783477
ENSG00000132313	MRPL35	86.2578	-0.566582	0.363404	-1.5591	0.118974	0.783477
ENSG00000077721	UBE2A	141.136	-0.463006	0.297317	-1.55728	0.119404	0.785144
ENSG00000099330	OCEL1	51.9484	0.716117	0.459912	1.55707	0.119453	0.785144
ENSG00000196639	HRH1	13.0169	1.30612	0.839025	1.55671	0.119539	0.785144
ENSG00000127084	FGD3	32.0071	0.882789	0.567095	1.55669	0.119545	0.785144
ENSG00000057252	SOAT1	252.788	0.387418	0.248911	1.55645	0.119601	0.785144
ENSG00000010310	GIPR	2.1486	4.10634	2.63859	1.55626	0.119646	NA
ENSG00000107164	FUBP3	54.0357	0.710481	0.456533	1.55625	0.119648	0.785144
ENSG00000122068	FYTTD1	119.074	-0.493526	0.317234	-1.55572	0.119776	0.785523
ENSG00000234546	RP3-510D11.2	2.48685	-3.59702	2.31244	-1.55551	0.119825	NA
ENSG00000142731	PLK4	2.48685	-3.59702	2.31244	-1.55551	0.119825	NA
ENSG00000158473	CD1D	7.98215	-1.67546	1.0772	-1.55538	0.119855	0.785583
ENSG00000086619	ERO1B	14.9909	-1.23347	0.793375	-1.55471	0.120016	0.786178
ENSG00000168306	ACOX2	24.2181	-0.969212	0.623685	-1.55401	0.120182	0.786556
ENSG00000152518	ZFP36L2	571.567	0.31973	0.20577	1.55382	0.120226	0.786556
ENSG00000137491	SLCO2B1	267.209	-0.433791	0.27922	-1.55358	0.120284	0.786556
ENSG00000105656	ELL	55.3205	0.695041	0.447584	1.55287	0.120454	0.786617
ENSG00000129991	TNNI3	8.02235	6.16579	3.97155	1.55249	0.120545	0.786617
ENSG00000188820	FAM26F	36.8994	0.814001	0.524352	1.55239	0.120568	0.786617
ENSG00000120334	CENPL	16.6832	-1.14646	0.738527	-1.55237	0.120575	0.786617
ENSG00000204839	MROH6	12.5427	1.34146	0.865099	1.55065	0.120986	0.788793
ENSG00000127507	ADGRE2	87.5437	-0.555791	0.358486	-1.55038	0.121049	0.788793
ENSG00000151690	MFSD6	29.5368	-0.876095	0.56539	-1.54954	0.121252	0.789267
ENSG00000109320	NFKB1	90.0336	0.556398	0.359118	1.54935	0.121298	0.789267
ENSG00000132405	TBC1D14	91.2842	0.562389	0.363018	1.5492	0.121333	0.789267
ENSG00000085491	SLC25A24	93.8901	0.569649	0.367928	1.54826	0.12156	0.789927
ENSG00000125652	ALKBH7	433.438	-0.343427	0.221824	-1.54819	0.121576	0.789927
ENSG00000137310	TCF19	14.3918	-1.29312	0.835942	-1.54691	0.121886	0.79064
ENSG00000142453	CARM1	77.3579	0.589467	0.381071	1.54687	0.121895	0.79064
ENSG00000134779	TPGS2	146.991	-0.45652	0.295128	-1.54686	0.121898	0.79064
ENSG00000176595	KBTBD11	5.52427	2.26502	1.46462	1.5465	0.121985	0.790747
ENSG00000178035	IMPDH2	67.2673	0.675232	0.436963	1.54528	0.122278	0.792186
ENSG00000185418	TARSL2	11.6293	1.37495	0.890014	1.54486	0.12238	0.792393
ENSG00000077782	FGFR1	42.1712	-0.754351	0.488606	-1.54388	0.122617	0.793198
ENSG00000136986	DERL1	106.775	-0.512435	0.33194	-1.54376	0.122647	0.793198
ENSG00000213015	ZNF580	29.2063	0.896693	0.580959	1.54347	0.122717	0.793198
ENSG00000145494	NDUFS6	860.347	0.286307	0.185716	1.54164	0.123161	0.795192
ENSG00000167920	TMEM99	23.9583	0.996049	0.646249	1.54128	0.12325	0.795192
ENSG00000075420	FNDC3B	285.418	0.372017	0.241413	1.541	0.123317	0.795192
ENSG00000124198	ARFGEF2	49.2268	0.70983	0.460705	1.54075	0.123379	0.795192
ENSG00000183087	GAS6	29.1318	0.893099	0.579657	1.54074	0.123381	0.795192
ENSG00000001084	GCLC	132.125	-0.479311	0.311303	-1.53969	0.123635	0.796311
ENSG00000125651	GTF2F1	68.1723	-0.614434	0.399128	-1.53944	0.123697	0.796311
ENSG00000161265	U2AF1L4	71.8462	0.616207	0.400402	1.53897	0.123812	0.796592
ENSG00000134042	MRO	4.21429	-2.43413	1.58183	-1.53881	0.123852	NA
ENSG00000241484	ARHGAP8	2.22692	3.99555	2.59712	1.53845	0.123938	NA
ENSG00000137309	HMGA1	328.637	0.359418	0.233647	1.5383	0.123975	0.796784
ENSG00000125148	MT2A	597.753	1.3954	0.907226	1.5381	0.124025	0.796784
ENSG00000198785	GRIN3A	6.2673	2.08184	1.35386	1.53771	0.12412	0.796784
ENSG00000125703	ATG4C	67.0797	0.626641	0.40763	1.53728	0.124225	0.796784
ENSG00000142173	COL6A2	6.00318	-6.11709	3.97922	-1.53726	0.12423	0.796784
ENSG00000104343	UBE2W	106.891	0.511895	0.333026	1.5371	0.124268	0.796784
ENSG00000197157	SND1	148.268	0.460417	0.299727	1.53612	0.124508	0.79747
ENSG00000103876	FAH	106.305	0.513197	0.334094	1.53608	0.124518	0.79747
ENSG00000109743	BST1	74.8075	-0.627887	0.408908	-1.53552	0.124656	0.797898
ENSG00000219200	RNASEK	43.451	-0.745842	0.485929	-1.53488	0.124814	0.797965
ENSG00000167779	IGFBP6	4.86259	-2.17674	1.41845	-1.53459	0.124884	0.797965
ENSG00000070961	ATP2B1	95.943	-0.530071	0.345465	-1.53437	0.124939	0.797965
ENSG00000181404	WASH1	59.178	0.655434	0.427502	1.53317	0.125234	0.797965
ENSG00000132424	PNISR	369.664	-0.35297	0.230229	-1.53313	0.125245	0.797965
ENSG00000138686	BBS7	19.417	1.0747	0.701056	1.53297	0.125284	0.797965
ENSG00000163517	HDAC11	8.22046	1.69773	1.10788	1.53242	0.12542	0.797965
ENSG00000187474	FPR3	369.576	0.352218	0.229893	1.53209	0.1255	0.797965
ENSG00000164211	STARD4	96.1181	-0.548241	0.357857	-1.53201	0.12552	0.797965
ENSG00000164105	SAP30	9.72693	1.49698	0.977258	1.53182	0.125568	0.797965
ENSG00000198692	EIF1AY	119.404	-0.48709	0.317993	-1.53176	0.125581	0.797965
ENSG00000125637	PSD4	35.6849	-0.813183	0.530932	-1.53161	0.125618	0.797965
ENSG00000125656	CLPP	136.561	-0.462889	0.302264	-1.53141	0.125669	0.797965
ENSG00000154146	NRGN	72.3375	-0.678025	0.442752	-1.53139	0.125673	0.797965
ENSG00000205084	TMEM231	3.1114	-3.09305	2.01996	-1.53124	0.12571	NA
ENSG00000168734	PKIG	27.5429	0.912274	0.595833	1.53109	0.125747	0.797965
ENSG00000163596	ICA1L	3.0192	-3.1354	2.04793	-1.53101	0.125767	NA
ENSG00000136710	CCDC115	101.704	0.523291	0.341849	1.53077	0.125827	0.797965
ENSG00000129515	SNX6	249.599	-0.382369	0.249823	-1.53056	0.125878	0.797965
ENSG00000180758	GPR157	9.66878	1.53917	1.00617	1.52972	0.126085	0.798826
ENSG00000213904	LIPE-AS1	14.2532	1.29713	0.84827	1.52915	0.126227	0.798933
ENSG00000271605	MILR1	115.705	-0.491222	0.321254	-1.52908	0.126245	0.798933
ENSG00000112818	MEP1A	2.00559	4.16244	2.7228	1.52874	0.126329	NA
ENSG00000141858	SAMD1	60.055	0.651221	0.426114	1.52828	0.126443	0.799702
ENSG00000145337	PYURF	275.274	-0.368986	0.241481	-1.52801	0.126509	0.799702
ENSG00000185728	YTHDF3	127.623	0.475773	0.311585	1.52694	0.126775	0.800538
ENSG00000229474	PATL2	8.27849	-1.57998	1.03509	-1.52642	0.126905	0.800538
ENSG00000073060	SCARB1	117.518	0.490079	0.321077	1.52636	0.12692	0.800538
ENSG00000088205	DDX18	136.814	0.473356	0.310194	1.526	0.127011	0.800538
ENSG00000113282	CLINT1	65.4424	0.624625	0.409381	1.52578	0.127066	0.800538
ENSG00000167670	CHAF1A	20.2215	-1.01947	0.668304	-1.52546	0.127146	0.800538
ENSG00000175787	ZNF169	16.0615	1.16903	0.766505	1.52515	0.127223	0.800538
ENSG00000147509	RGS20	3.08766	-3.04777	1.99862	-1.52494	0.127274	NA
ENSG00000239636	RP4-728D4.2	13.1124	-1.31778	0.864278	-1.52472	0.12733	0.800538
ENSG00000263528	IKBKE	74.617	-0.599019	0.392873	-1.52471	0.127331	0.800538
ENSG00000162604	TM2D1	109.05	-0.508625	0.333839	-1.52356	0.127618	0.800538
ENSG00000176658	MYO1D	22.4944	-0.970239	0.63685	-1.5235	0.127635	0.800538
ENSG00000126391	FRMD8	32.9816	0.834276	0.547768	1.52305	0.127747	0.800538
ENSG00000248487	ABHD14A	21.942	-0.985987	0.647422	-1.52294	0.127773	0.800538
ENSG00000105671	DDX49	44.017	-0.735806	0.483174	-1.52286	0.127794	0.800538
ENSG00000178789	CD300LB	11.5239	-1.34978	0.886369	-1.52282	0.127804	0.800538
ENSG00000169919	GUSB	145.286	-0.463411	0.304324	-1.52275	0.127821	0.800538
ENSG00000131042	LILRB2	140.171	-0.501159	0.329146	-1.52261	0.127857	0.800538
ENSG00000110442	COMMD9	198.258	-0.402824	0.264649	-1.52211	0.127982	0.800709
ENSG00000066322	ELOVL1	83.8385	-0.558529	0.367128	-1.52134	0.128173	0.800709
ENSG00000168564	CDKN2AIP	30.7138	-0.848077	0.557558	-1.52106	0.128246	0.800709
ENSG00000166295	ANAPC16	474.756	0.32049	0.21072	1.52092	0.128279	0.800709
ENSG00000145703	IQGAP2	204.667	0.430703	0.283194	1.52088	0.12829	0.800709
ENSG00000131876	SNRPA1	87.1302	-0.54715	0.359815	-1.52064	0.12835	0.800709
ENSG00000081189	MEF2C	219.236	0.39304	0.258546	1.5202	0.128462	0.800709
ENSG00000120696	KBTBD7	28.5863	0.885085	0.582279	1.52004	0.128502	0.800709
ENSG00000152601	MBNL1	308.319	0.371743	0.244579	1.51993	0.128528	0.800709
ENSG00000116044	NFE2L2	257.665	0.372733	0.245342	1.51924	0.128702	0.801345
ENSG00000110011	DNAJC4	221.512	0.409668	0.269818	1.51831	0.128936	0.802357
ENSG00000186566	GPATCH8	72.3718	-0.591114	0.389461	-1.51777	0.129071	0.802498
ENSG00000130208	APOC1	17238.5	-0.422759	0.278561	-1.51765	0.129102	0.802498
ENSG00000256053	APOPT1	192.681	-0.411174	0.271083	-1.51678	0.129322	0.802528
ENSG00000170677	SOCS6	86.0952	0.553067	0.36466	1.51667	0.129351	0.802528
ENSG00000228624	RP3-399L15.3	8.53011	-1.59865	1.05412	-1.51657	0.129375	0.802528
ENSG00000147155	EBP	118.552	-0.492635	0.324851	-1.5165	0.129394	0.802528
ENSG00000279483	AC090498.1	268.201	0.383517	0.253109	1.51523	0.129715	0.803856
ENSG00000104164	BLOC1S6	152.169	-0.438929	0.289706	-1.51508	0.129752	0.803856
ENSG00000186814	ZSCAN30	8.50981	1.59319	1.05176	1.51478	0.129828	0.803885
ENSG00000165996	HACD1	17.3044	-1.10235	0.728072	-1.51407	0.130009	0.804563
ENSG00000132000	PODNL1	1.86229	-4.35989	2.88109	-1.51328	0.130209	NA
ENSG00000250317	SMIM20	217.933	-0.389355	0.257297	-1.51325	0.130216	0.804928
ENSG00000162746	FCRLB	12.0427	-1.29869	0.858307	-1.51308	0.130259	0.804928
ENSG00000147677	EIF3H	745.012	-0.296618	0.196048	-1.51298	0.130284	0.804928
ENSG00000113575	PPP2CA	124.041	0.489438	0.323651	1.51224	0.130473	0.805393
ENSG00000267454	ZNF582-AS1	5.57795	2.05006	1.35575	1.51212	0.130503	0.805393
ENSG00000165819	METTL3	17.4749	-1.07823	0.713355	-1.51148	0.130665	0.805948
ENSG00000102312	PORCN	7.60657	1.70292	1.12706	1.51095	0.130802	0.806323
ENSG00000006756	ARSD	29.9417	-0.868972	0.575219	-1.51068	0.13087	0.806323
ENSG00000137135	ARHGEF39	1.97824	-4.22678	2.79892	-1.51015	0.131005	NA
ENSG00000140350	ANP32A	260.488	0.376752	0.249895	1.50764	0.131647	0.810605
ENSG00000185010	F8	20.7087	1.06139	0.704124	1.50739	0.13171	0.810605
ENSG00000170855	TRIAP1	107.375	-0.499593	0.331497	-1.50708	0.13179	0.810653
ENSG00000178904	DPY19L3	13.2493	1.27728	0.847871	1.50646	0.131949	0.811185
ENSG00000182704	TSKU	5.50707	2.18765	1.45268	1.50594	0.132084	0.811272
ENSG00000155093	PTPRN2	18.604	-1.04338	0.69306	-1.50546	0.132205	0.811272
ENSG00000186283	TOR3A	105.231	0.507728	0.33729	1.50532	0.132242	0.811272
ENSG00000089597	GANAB	135.059	-0.470265	0.312411	-1.50528	0.132253	0.811272
ENSG00000100092	SH3BP1	108.029	-0.495582	0.329337	-1.50478	0.132379	0.811283
ENSG00000153029	MR1	74.7394	-0.588692	0.391234	-1.50471	0.1324	0.811283
ENSG00000090686	USP48	65.1327	0.614912	0.408948	1.50364	0.132674	0.812255
ENSG00000124762	CDKN1A	155.516	0.457629	0.304507	1.50285	0.132877	0.812255
ENSG00000105514	RAB3D	49.4014	0.692767	0.461034	1.50264	0.132932	0.812255
ENSG00000047621	C12orf4	49.3333	-0.712978	0.474485	-1.50263	0.132933	0.812255
ENSG00000127838	PNKD	361.47	0.339155	0.225738	1.50243	0.132987	0.812255
ENSG00000155096	AZIN1	174.882	0.418931	0.278856	1.50232	0.133015	0.812255
ENSG00000140525	FANCI	7.58547	-1.6351	1.08863	-1.50198	0.133104	0.812255
ENSG00000105516	DBP	53.0229	0.670874	0.446746	1.50169	0.133177	0.812255
ENSG00000120694	HSPH1	113.879	-0.491762	0.327554	-1.50131	0.133274	0.812255
ENSG00000111229	ARPC3	1281.01	-0.272618	0.181591	-1.50128	0.133284	0.812255
ENSG00000117862	TXNDC12	99.1835	-0.51162	0.340953	-1.50056	0.13347	0.812621
ENSG00000168216	LMBRD1	107.06	0.504892	0.336519	1.50033	0.133528	0.812621
ENSG00000166411	IDH3A	36.9541	-0.794588	0.529654	-1.5002	0.133562	0.812621
ENSG00000245694	CRNDE	4.98825	2.18706	1.45902	1.499	0.133875	0.813386
ENSG00000088826	SMOX	11.5408	1.34436	0.896902	1.4989	0.133901	0.813386
ENSG00000004399	PLXND1	350.671	0.341286	0.227707	1.49879	0.133927	0.813386
ENSG00000188343	FAM92A1	22.167	-0.967339	0.645496	-1.4986	0.133978	0.813386
ENSG00000163050	ADCK3	15.2807	-1.13449	0.7573	-1.49807	0.134116	0.813783
ENSG00000116005	PCYOX1	56.6707	-0.647919	0.432694	-1.49741	0.134287	0.81403
ENSG00000108406	DHX40	15.0877	1.2065	0.805879	1.49712	0.134362	0.81403
ENSG00000122484	RPAP2	31.3265	-0.84785	0.566406	-1.49689	0.134421	0.81403
ENSG00000100234	TIMP3	97.83	-1.4879	0.994057	-1.49679	0.134448	0.81403
ENSG00000135506	OS9	173.71	-0.414067	0.277019	-1.49473	0.134985	0.816844
ENSG00000106484	MEST	3.53625	2.79565	1.87111	1.49411	0.135146	NA
ENSG00000196951	SCOC-AS1	7.62332	1.68266	1.12622	1.49408	0.135154	0.817422
ENSG00000065882	TBC1D1	154.075	-0.456531	0.305673	-1.49353	0.135299	0.817859
ENSG00000075223	SEMA3C	18.602	-1.07044	0.717051	-1.49284	0.13548	0.818509
ENSG00000038382	TRIO	74.0013	0.586658	0.393171	1.49212	0.135668	0.819201
ENSG00000149809	TM7SF2	23.8639	0.972312	0.65178	1.49178	0.135757	0.819297
ENSG00000134910	STT3A	57.838	0.641931	0.430757	1.49024	0.136162	0.821254
ENSG00000126822	PLEKHG3	10.2655	1.42187	0.954286	1.48999	0.136228	0.821254
ENSG00000079277	MKNK1	206.005	-0.402245	0.270309	-1.48809	0.136726	0.823814
ENSG00000273174	RP11-434H6.6	1.70163	-4.46152	2.99951	-1.48742	0.136904	NA
ENSG00000269446	RP4-639J15.3	1.70163	-4.46152	2.99951	-1.48742	0.136904	NA
ENSG00000099958	DERL3	1.70163	-4.46152	2.99951	-1.48742	0.136904	NA
ENSG00000166171	DPCD	26.4824	-0.882129	0.593164	-1.48716	0.136973	0.82486
ENSG00000106591	MRPL32	89.0042	-0.5447	0.366454	-1.48641	0.137172	0.825612
ENSG00000213903	LTB4R	16.8094	1.12751	0.758951	1.48562	0.137381	0.825956
ENSG00000130244	FAM98C	14.8927	1.16303	0.782934	1.48547	0.137419	0.825956
ENSG00000118200	CAMSAP2	29.8461	-0.874256	0.588633	-1.48523	0.137483	0.825956
ENSG00000020426	MNAT1	24.5529	0.930294	0.626429	1.48507	0.137524	0.825956
ENSG00000162413	KLHL21	19.2593	-1.01105	0.681152	-1.48433	0.137723	0.826379
ENSG00000018189	RUFY3	34.6509	-0.788913	0.531522	-1.48425	0.137742	0.826379
ENSG00000119986	AVPI1	79.73	-0.555552	0.374563	-1.4832	0.138021	0.827607
ENSG00000276728	AC142472.6	5.16259	-1.99235	1.34418	-1.4822	0.138287	0.828757
ENSG00000115523	GNLY	12.3112	1.29333	0.873066	1.48137	0.138509	0.829646
ENSG00000078967	UBE2D4	91.3128	-0.566577	0.382717	-1.48041	0.138764	0.830298
ENSG00000107874	CUEDC2	92.4656	-0.519576	0.350969	-1.4804	0.138766	0.830298
ENSG00000154429	CCSAP	31.7302	-0.820102	0.55408	-1.48011	0.138843	0.830314
ENSG00000179855	GIPC3	2.39464	-3.46013	2.33855	-1.4796	0.13898	NA
ENSG00000178585	CTNNBIP1	32.1772	-0.810788	0.548198	-1.47901	0.139139	0.831506
ENSG00000088986	DYNLL1	1349.01	-0.241226	0.163122	-1.47881	0.139191	0.831506
ENSG00000118495	PLAGL1	27.1586	-0.874423	0.591447	-1.47845	0.139288	0.831534
ENSG00000166920	C15orf48	577.363	-0.30272	0.204784	-1.47824	0.139344	0.831534
ENSG00000104833	TUBB4A	11.0733	6.43363	4.35631	1.47685	0.139715	0.833106
ENSG00000125304	TM9SF2	150.336	0.441447	0.298942	1.4767	0.139756	0.833106
ENSG00000173875	ZNF791	47.8535	0.688018	0.466094	1.47613	0.139908	0.833154
ENSG00000167965	MLST8	86.4263	0.553184	0.374852	1.47574	0.140014	0.833154
ENSG00000010810	FYN	14.8484	1.15622	0.784119	1.47455	0.140334	0.833154
ENSG00000238057	ZEB2-AS1	15.2542	1.13952	0.772843	1.47446	0.140359	0.833154
ENSG00000198816	ZNF358	48.4837	0.694326	0.470955	1.4743	0.140402	0.833154
ENSG00000100387	RBX1	826.365	0.273338	0.185432	1.47406	0.140465	0.833154
ENSG00000092841	MYL6	3732.68	-0.189186	0.128364	-1.47382	0.140529	0.833154
ENSG00000127445	PIN1	254.815	-0.361324	0.245163	-1.47381	0.140532	0.833154
ENSG00000104205	SGK3	120.462	0.469683	0.31869	1.47379	0.140537	0.833154
ENSG00000013288	MAN2B2	51.4205	-0.662641	0.449686	-1.47356	0.140599	0.833154
ENSG00000177200	CHD9	243.121	-0.382157	0.259353	-1.4735	0.140616	0.833154
ENSG00000177034	MTX3	13.6178	1.21881	0.827241	1.47335	0.140658	0.833154
ENSG00000145425	RPS3A	8922.07	0.151543	0.102916	1.47249	0.140888	0.834079
ENSG00000169641	LUZP1	69.4062	-0.581353	0.394885	-1.47221	0.140965	0.834092
ENSG00000100938	GMPR2	118.834	-0.472951	0.32143	-1.47139	0.141185	0.834951
ENSG00000119922	IFIT2	17.8785	-1.14245	0.777174	-1.47001	0.14156	0.836443
ENSG00000260135	RP11-212I21.2	17.3266	-1.13844	0.774494	-1.46991	0.141586	0.836443
ENSG00000134490	TMEM241	10.1704	1.41824	0.96578	1.46849	0.141971	0.838106
ENSG00000135862	LAMC1	9.43342	-1.48593	1.012	-1.46832	0.142018	0.838106
ENSG00000152213	ARL11	64.8449	-0.599716	0.408654	-1.46754	0.14223	0.838915
ENSG00000272008	RP11-393I2.4	1.90684	4.09985	2.79481	1.46695	0.142388	NA
ENSG00000135426	TESPA1	1.90684	4.09985	2.79481	1.46695	0.142388	NA
ENSG00000034510	TMSB10	28167.5	0.350114	0.238735	1.46654	0.142502	0.839969
ENSG00000064651	SLC12A2	14.5484	1.17346	0.80027	1.46633	0.142558	0.839969
ENSG00000113916	BCL6	28.1679	-0.850428	0.580329	-1.46542	0.142805	0.840562
ENSG00000158435	CNOT11	41.8075	0.723589	0.493814	1.46531	0.142837	0.840562
ENSG00000115963	RND3	4.62288	-5.83358	3.98218	-1.46492	0.142942	0.840562
ENSG00000278743	RP11-707G18.1	5.81317	1.92838	1.31643	1.46486	0.142959	0.840562
ENSG00000010219	DYRK4	78.5609	-0.554041	0.378487	-1.46383	0.143241	0.84168
ENSG00000182566	CLEC4G	4.71898	2.18669	1.49409	1.46356	0.143315	0.84168
ENSG00000225342	AC079630.4	2.82029	3.13296	2.14096	1.46335	0.143373	NA
ENSG00000173762	CD7	5.95618	1.92336	1.31436	1.46334	0.143375	0.84168
ENSG00000142347	MYO1F	426.711	-0.314685	0.215143	-1.46268	0.143556	0.842298
ENSG00000008283	CYB561	25.1173	-0.902228	0.617018	-1.46224	0.143675	0.84256
ENSG00000120306	CYSTM1	542.26	-0.29831	0.204062	-1.46186	0.143781	0.84259
ENSG00000163563	MNDA	422.888	-0.369672	0.25291	-1.46167	0.143831	0.84259
ENSG00000115310	RTN4	627.374	0.302228	0.206825	1.46127	0.143941	0.84272
ENSG00000136485	DCAF7	234.627	0.36989	0.253264	1.46049	0.144155	0.84272
ENSG00000108861	DUSP3	162.164	-0.415199	0.284294	-1.46046	0.144164	0.84272
ENSG00000183155	RABIF	90.087	-0.517507	0.354348	-1.46045	0.144167	0.84272
ENSG00000131398	KCNC3	27.643	-0.859921	0.588923	-1.46016	0.144246	0.84272
ENSG00000132182	NUP210	39.7507	-0.773423	0.529761	-1.45995	0.144305	0.84272
ENSG00000021300	PLEKHB1	1.95111	4.03568	2.76522	1.45944	0.144443	NA
ENSG00000282876	RP1-138B7.7	1.95111	4.03568	2.76522	1.45944	0.144443	NA
[truncated: 13,782 more rows]

## Sheet: cluster_1
gene_id	gene_name	baseMean	log2FoldChange	lfcSE	stat	pvalue	padj
ENSG00000157216	SSBP3	319.4	-3.64245	0.309355	-11.7744	5.29125e-32	4.52137e-28
ENSG00000019582	CD74	2480.31	1.50715	0.132914	11.3392	8.38879e-30	3.58411e-26
ENSG00000131981	LGALS3	2342.36	1.48734	0.134551	11.0541	2.09361e-28	5.9633e-25
ENSG00000204287	HLA-DRA	940.458	1.90825	0.185714	10.2752	9.11581e-25	1.94736e-21
ENSG00000113140	SPARC	258.74	-2.92287	0.306048	-9.55037	1.29231e-21	2.20856e-18
ENSG00000137976	DNASE2B	180.171	-3.6524	0.396558	-9.21024	3.25386e-20	4.63404e-17
ENSG00000158869	FCER1G	2512.69	-1.22499	0.134903	-9.08057	1.08006e-19	1.31844e-16
ENSG00000130208	APOC1	9611.73	-1.08613	0.128695	-8.4396	3.18418e-17	3.4011e-14
ENSG00000135929	CYP27A1	404.553	-2.17414	0.259398	-8.38149	5.22637e-17	4.96214e-14
ENSG00000197766	CFD	205.84	2.6131	0.312266	8.36819	5.85111e-17	4.99977e-14
ENSG00000223865	HLA-DPB1	405.374	1.81938	0.235057	7.74014	9.93059e-15	7.71426e-12
ENSG00000133063	CHIT1	106.741	-4.57228	0.595632	-7.67635	1.63685e-14	1.16557e-11
ENSG00000129538	RNASE1	158.804	2.63666	0.350013	7.53303	4.95766e-14	3.25871e-11
ENSG00000259225	RP11-1008C21.1	182.678	2.35281	0.329173	7.14764	8.82836e-13	5.38845e-10
ENSG00000224821	COL4A2-AS2	225.814	-2.2694	0.318427	-7.12691	1.02649e-12	5.84758e-10
ENSG00000128524	ATP6V1F	1572.76	-1.05165	0.148616	-7.07631	1.48041e-12	7.90631e-10
ENSG00000231389	HLA-DPA1	341.072	1.74713	0.247607	7.05604	1.71311e-12	8.61091e-10
ENSG00000105697	HAMP	231.265	-2.22615	0.319062	-6.97718	3.01171e-12	1.42972e-09
ENSG00000177469	PTRF	55.9316	3.70405	0.534129	6.93476	4.06911e-12	1.83003e-09
ENSG00000123095	BHLHE41	87.3934	-3.56362	0.514943	-6.92041	4.5034e-12	1.92408e-09
ENSG00000137714	FDX1	257.03	-1.93566	0.281025	-6.88787	5.66353e-12	2.30452e-09
ENSG00000025434	NR1H3	109.533	-2.98358	0.440861	-6.76762	1.30916e-11	5.0849e-09
ENSG00000204472	AIF1	848.69	1.24931	0.186998	6.68089	2.37492e-11	8.82335e-09
ENSG00000169439	SDC2	133.793	-2.54486	0.383555	-6.63492	3.24672e-11	1.15597e-08
ENSG00000177954	RPS27	2643.71	0.899598	0.138865	6.47824	9.28002e-11	3.17191e-08
ENSG00000005884	ITGA3	55.733	-4.05977	0.637557	-6.36769	1.91891e-10	6.30656e-08
ENSG00000245532	NEAT1	2482.5	-0.856336	0.134997	-6.34337	2.24786e-10	7.11405e-08
ENSG00000198840	MT-ND3	3416	0.801577	0.127819	6.2712	3.58287e-10	1.09341e-07
ENSG00000076662	ICAM3	82.0229	2.97975	0.476775	6.24981	4.10954e-10	1.2109e-07
ENSG00000160014	CALM3	735.902	-1.21305	0.199967	-6.06626	1.30919e-09	3.72901e-07
ENSG00000158234	FAIM	82.3869	-2.84026	0.47178	-6.02031	1.74086e-09	4.79859e-07
ENSG00000198959	TGM2	157.08	-2.09679	0.350825	-5.97675	2.27635e-09	6.07857e-07
ENSG00000198918	RPL39	2934.64	0.773	0.129851	5.95298	2.63296e-09	6.81778e-07
ENSG00000139289	PHLDA1	239.628	1.73384	0.294525	5.8869	3.93498e-09	9.88952e-07
ENSG00000165140	FBP1	531.614	-1.41338	0.242879	-5.8193	5.90935e-09	1.44273e-06
ENSG00000266964	FXYD1	49.2607	3.55256	0.614209	5.78396	7.29638e-09	1.73188e-06
ENSG00000161970	RPL26	2774.97	0.764112	0.132324	5.77457	7.7151e-09	1.78177e-06
ENSG00000173221	GLRX	538.613	-1.40666	0.244297	-5.75797	8.51302e-09	1.91431e-06
ENSG00000071082	RPL31	2015.33	0.817608	0.142554	5.73543	9.72655e-09	2.13111e-06
ENSG00000198832	SELM	36.7085	3.5971	0.628795	5.72062	1.06134e-08	2.26729e-06
ENSG00000131469	RPL27	2173.17	0.771281	0.135644	5.68607	1.29993e-08	2.70925e-06
ENSG00000122694	GLIPR2	727.906	1.08414	0.193462	5.60387	2.0962e-08	4.26478e-06
ENSG00000100600	LGMN	290.122	1.60595	0.288307	5.57027	2.54343e-08	5.05433e-06
ENSG00000177600	RPLP2	4228.04	0.690082	0.123983	5.56594	2.60736e-08	5.06361e-06
ENSG00000109475	RPL34	3100.5	0.70474	0.131628	5.35401	8.60271e-08	1.63356e-05
ENSG00000139410	SDSL	178.629	1.69237	0.318438	5.3146	1.06891e-07	1.98562e-05
ENSG00000196743	GM2A	728.873	-1.01275	0.191089	-5.29989	1.15874e-07	2.10669e-05
ENSG00000140749	IGSF6	478.421	-1.2266	0.231909	-5.28914	1.22892e-07	2.18774e-05
ENSG00000155719	OTOA	273.94	-1.47457	0.279308	-5.27938	1.2962e-07	2.24136e-05
ENSG00000275302	CCL4	47.8071	3.23876	0.613724	5.27723	1.3115e-07	2.24136e-05
ENSG00000130255	RPL36	1422.55	0.791504	0.150604	5.25553	1.47599e-07	2.473e-05
ENSG00000122359	ANXA11	479.462	1.15335	0.220144	5.23907	1.61384e-07	2.65197e-05
ENSG00000196126	HLA-DRB1	416.227	1.40049	0.267977	5.22617	1.7306e-07	2.79018e-05
ENSG00000197747	S100A10	1371.79	0.901108	0.172937	5.21061	1.88216e-07	2.97834e-05
ENSG00000103145	HCFC1R1	309.89	1.31289	0.253176	5.18567	2.15239e-07	3.34402e-05
ENSG00000196735	HLA-DQA1	69.9165	2.57077	0.497241	5.17007	2.34e-07	3.57059e-05
ENSG00000130005	GAMT	24.7835	4.11487	0.796563	5.16579	2.39427e-07	3.5893e-05
ENSG00000148180	GSN	560.701	1.16831	0.226715	5.15322	2.56053e-07	3.77236e-05
ENSG00000145592	RPL37	1800.65	0.756024	0.147677	5.11944	3.06449e-07	4.43831e-05
ENSG00000105371	ICAM4	42.3277	3.07602	0.607635	5.06228	4.14276e-07	5.89997e-05
ENSG00000155115	GTF3C6	343.634	-1.25252	0.248175	-5.04691	4.49012e-07	6.28985e-05
ENSG00000136235	GPNMB	919.719	-0.906555	0.179942	-5.03804	4.70323e-07	6.48211e-05
ENSG00000102879	CORO1A	211.963	1.46675	0.29294	5.007	5.52853e-07	7.49862e-05
ENSG00000163220	S100A9	893.163	-0.95576	0.192202	-4.97267	6.60364e-07	8.81689e-05
ENSG00000118257	NRP2	190.364	-1.52702	0.308268	-4.95356	7.28684e-07	9.57939e-05
ENSG00000196154	S100A4	5229.03	1.6323	0.332886	4.90348	9.41554e-07	0.000121903
ENSG00000127184	COX7C	1362.15	0.773553	0.159039	4.86392	1.15085e-06	0.000146776
ENSG00000135218	CD36	372.882	1.31491	0.271561	4.84205	1.28506e-06	0.000161482
ENSG00000079819	EPB41L2	67.6638	-2.2955	0.474544	-4.83728	1.31626e-06	0.000163007
ENSG00000149485	FADS1	123.671	-1.77372	0.367688	-4.82398	1.40722e-06	0.000171782
ENSG00000018408	WWTR1	31.4474	-5.66984	1.17973	-4.80605	1.53944e-06	0.000185275
ENSG00000198502	HLA-DRB5	182.109	1.53256	0.322232	4.75609	1.97375e-06	0.000234246
ENSG00000164120	HPGD	57.6418	-2.56762	0.540778	-4.748	2.05438e-06	0.000238552
ENSG00000010278	CD9	838.67	0.893661	0.188295	4.74607	2.07408e-06	0.000238552
ENSG00000124762	CDKN1A	150.288	1.57693	0.332394	4.74416	2.09378e-06	0.000238552
ENSG00000125691	RPL23	1751.45	0.674109	0.142453	4.73216	2.22145e-06	0.000249767
ENSG00000134419	RPS15A	2766.92	0.631055	0.133864	4.71415	2.42726e-06	0.000268064
ENSG00000241343	RPL36A	256.91	1.27345	0.270228	4.7125	2.44693e-06	0.000268064
ENSG00000155659	VSIG4	82.5712	-2.04663	0.442789	-4.62213	3.79824e-06	0.000410835
ENSG00000085063	CD59	194.088	-1.4357	0.313312	-4.58232	4.59844e-06	0.000491171
ENSG00000213123	TCTEX1D2	31.7358	-3.18008	0.697256	-4.56086	5.09457e-06	0.000537445
ENSG00000171659	GPR34	26.7083	-3.75779	0.824985	-4.55497	5.23919e-06	0.000545962
ENSG00000138433	CIR1	77.8559	-1.98803	0.437685	-4.54215	5.56846e-06	0.000570294
ENSG00000143891	GALM	343.018	1.14362	0.251859	4.54072	5.60617e-06	0.000570294
ENSG00000115414	FN1	890.266	0.889196	0.197114	4.51107	6.45019e-06	0.000648434
ENSG00000151474	FRMD4A	48.6617	-2.52287	0.560046	-4.50476	6.64483e-06	0.000660233
ENSG00000231500	RPS18	6240.03	0.56189	0.125156	4.48951	7.13857e-06	0.000701139
ENSG00000182774	RPS17	3109.95	0.572318	0.128061	4.46909	7.85519e-06	0.000762757
ENSG00000197756	RPL37A	2389.73	0.60434	0.137054	4.4095	1.0361e-05	0.000994768
ENSG00000119185	ITGB1BP1	779.274	-0.826292	0.187569	-4.40528	1.05648e-05	0.00100052
ENSG00000186891	TNFRSF18	16.18	5.37872	1.22148	4.40344	1.0655e-05	0.00100052
ENSG00000130429	ARPC1B	3703.58	-0.629333	0.143632	-4.38157	1.17825e-05	0.00109436
ENSG00000064961	HMG20B	384.197	1.17845	0.271315	4.34349	1.4024e-05	0.00128855
ENSG00000124172	ATP5E	3212.39	0.55088	0.127503	4.32052	1.55661e-05	0.00141062
ENSG00000105048	TNNT1	169.254	6.23007	1.44252	4.31887	1.56827e-05	0.00141062
ENSG00000276070	CCL4L2	26.6011	3.05066	0.707473	4.31205	1.61746e-05	0.00143971
ENSG00000213889	PPM1N	98.2175	1.9365	0.449803	4.30523	1.66815e-05	0.00146952
ENSG00000124614	RPS10	506.14	0.921036	0.214616	4.29155	1.77434e-05	0.00154712
ENSG00000189403	HMGB1	374.186	-1.02438	0.239889	-4.27023	1.95267e-05	0.00167706
ENSG00000172809	RPL38	917.472	0.749618	0.175661	4.26742	1.97749e-05	0.00167706
ENSG00000105619	TFPT	144.401	-1.45686	0.341434	-4.26688	1.98224e-05	0.00167706
ENSG00000178718	RPP25	42.8834	2.21989	0.52423	4.23458	2.28979e-05	0.00191826
ENSG00000164935	DCSTAMP	136.224	-1.51072	0.358262	-4.21682	2.47777e-05	0.00205559
ENSG00000026297	RNASET2	330.67	1.08601	0.258147	4.20696	2.58833e-05	0.00211801
ENSG00000053372	MRTO4	65.0513	-1.97167	0.468808	-4.20571	2.60258e-05	0.00211801
ENSG00000103202	NME4	187.857	1.27734	0.304771	4.19114	2.77555e-05	0.00223746
ENSG00000222041	LINC00152	261.934	1.22545	0.292844	4.18465	2.85612e-05	0.00228089
ENSG00000276085	CCL3L3	53.2805	2.01551	0.482109	4.1806	2.9074e-05	0.00230035
ENSG00000170458	CD14	86.0538	-1.95837	0.469236	-4.17354	2.99908e-05	0.00234403
ENSG00000137673	MMP7	79.5228	-1.78999	0.429033	-4.17214	3.01748e-05	0.00234403
ENSG00000197506	SLC28A3	19.8982	-4.30114	1.04387	-4.12037	3.78266e-05	0.00291197
ENSG00000187514	PTMA	3045.66	0.546083	0.132618	4.11771	3.82651e-05	0.00291942
ENSG00000066294	CD84	513.578	-0.944255	0.229685	-4.11109	3.93789e-05	0.00295782
ENSG00000255823	MTRNR2L8	1265.86	0.674729	0.164143	4.11061	3.94607e-05	0.00295782
ENSG00000171858	RPS21	830.824	0.736451	0.180486	4.08039	4.49611e-05	0.00334081
ENSG00000120457	KCNJ5	25.9142	-3.05619	0.749644	-4.07685	4.56502e-05	0.00336277
ENSG00000115718	PROC	18.126	3.44894	0.846813	4.07285	4.64409e-05	0.00339177
ENSG00000119866	BCL11A	28.9638	-2.9225	0.718288	-4.0687	4.72754e-05	0.0034139
ENSG00000073849	ST6GAL1	39.5241	-2.3372	0.574619	-4.06739	4.75429e-05	0.0034139
ENSG00000105372	RPS19	5850.07	0.513706	0.126834	4.05023	5.11667e-05	0.00364349
ENSG00000103876	FAH	68.5883	1.78037	0.440082	4.04554	5.22025e-05	0.00368653
ENSG00000187193	MT1X	431.958	3.73876	0.924775	4.04289	5.27972e-05	0.00369797
ENSG00000105404	RABAC1	230.524	1.19232	0.297153	4.01249	6.00812e-05	0.00417393
ENSG00000132432	SEC61G	338.984	0.97719	0.244479	3.99703	6.41433e-05	0.0044202
ENSG00000101439	CST3	801.863	0.724827	0.183432	3.95147	7.76715e-05	0.00530962
ENSG00000129226	CD68	1656.06	-0.570172	0.144999	-3.93225	8.41544e-05	0.00570714
ENSG00000156011	PSD3	51.956	-1.97825	0.504663	-3.91994	8.85692e-05	0.00593216
ENSG00000198848	CES1	14.3325	3.90546	0.996507	3.91915	8.88609e-05	0.00593216
ENSG00000119514	GALNT12	25.1085	-2.92333	0.750662	-3.89433	9.84695e-05	0.00652265
ENSG00000228067	RP11-61J19.3	15.9834	3.23683	0.839941	3.85363	0.000116378	0.00764961
ENSG00000099194	SCD	220.87	-2.49935	0.649912	-3.84568	0.000120221	0.00784188
ENSG00000139626	ITGB7	16.7559	3.27586	0.854682	3.83284	0.000126673	0.00820016
ENSG00000115738	ID2	428.306	0.871457	0.227649	3.82807	0.00012915	0.00829762
ENSG00000176171	BNIP3	38.9082	2.09429	0.548321	3.81946	0.000133746	0.00852881
ENSG00000125534	PPDPF	972.875	0.740693	0.194118	3.81569	0.000135803	0.00859582
ENSG00000102962	CCL22	162.856	-4.63755	1.21649	-3.81223	0.000137721	0.00865313
ENSG00000116016	EPAS1	58.6943	-1.93206	0.508186	-3.80188	0.000143604	0.00895691
ENSG00000118242	MREG	53.5308	-1.90572	0.502589	-3.79181	0.000149555	0.00926046
ENSG00000155368	DBI	3034.94	-0.505147	0.133889	-3.77287	0.000161383	0.00992098
ENSG00000213722	DDAH2	180.364	1.1696	0.310765	3.76363	0.000167464	0.0101741
ENSG00000075624	ACTB	7907.89	0.542371	0.144132	3.76301	0.000167882	0.0101741
ENSG00000135094	SDS	385.678	2.95908	0.787675	3.75673	0.000172147	0.0103591
ENSG00000266835	GAPLINC	87.5981	-1.52587	0.406685	-3.75197	0.000175449	0.010484
ENSG00000121152	NCAPH	86.9104	-5.09128	1.36166	-3.73903	0.000184731	0.010962
ENSG00000111906	HDDC2	141.204	-1.27942	0.342789	-3.73239	0.000189673	0.0111776
ENSG00000106992	AK1	63.4754	1.74117	0.467756	3.7224	0.000197338	0.0115386
ENSG00000141505	ASGR1	37.8227	2.06257	0.554317	3.72092	0.000198499	0.0115386
ENSG00000185070	FLRT2	37.2247	-2.26711	0.611636	-3.70664	0.000210025	0.0121261
ENSG00000163191	S100A11	5802.75	0.456551	0.123394	3.69995	0.000215645	0.012367
ENSG00000153071	DAB2	522.067	-0.795226	0.215702	-3.68669	0.000227187	0.012879
ENSG00000133639	BTG1	160.276	1.17675	0.319228	3.68625	0.000227587	0.012879
ENSG00000184060	ADAP2	270.23	0.996898	0.271037	3.67808	0.000234992	0.0132106
ENSG00000122026	RPL21	4497.97	0.468848	0.127879	3.66635	0.000246042	0.0137413
ENSG00000162772	ATF3	209.645	1.05142	0.289366	3.63354	0.000279555	0.0155046
ENSG00000054277	OPN3	47.0069	-1.87906	0.517713	-3.62954	0.000283927	0.0155046
ENSG00000149743	TRPT1	32.3894	2.11376	0.582445	3.62911	0.000284398	0.0155046
ENSG00000233927	RPS28	3229.02	0.515288	0.14207	3.627	0.000286731	0.0155046
ENSG00000157510	AFAP1L1	15.0039	-5.52763	1.52449	-3.62588	0.000287981	0.0155046
ENSG00000165168	CYBB	290.748	-1.01896	0.281059	-3.62541	0.000288499	0.0155046
ENSG00000166165	CKB	9.63187	5.66653	1.56487	3.6211	0.000293352	0.0155296
ENSG00000156265	MAP3K7CL	30.052	2.22877	0.615581	3.6206	0.000293921	0.0155296
ENSG00000203446	AC004988.1	18.8438	-3.09778	0.855703	-3.62016	0.000294418	0.0155296
ENSG00000129354	AP1M2	11.2554	4.71635	1.31175	3.59546	0.00032382	0.0169757
ENSG00000136942	RPL35	2109.15	0.488925	0.136159	3.59085	0.000329605	0.0171736
ENSG00000169020	ATP5I	334.022	0.914569	0.25528	3.58261	0.000340183	0.0176174
ENSG00000164919	COX6C	914.575	0.648085	0.181096	3.57869	0.000345325	0.0177534
ENSG00000179344	HLA-DQB1	157.471	1.19939	0.335265	3.57745	0.000346964	0.0177534
ENSG00000105698	USF2	266.613	-0.954258	0.269077	-3.54641	0.000390521	0.019789
ENSG00000136720	HS6ST1	24.358	-2.54663	0.718203	-3.54583	0.00039138	0.019789
ENSG00000129824	RPS4Y1	403.624	0.829751	0.234362	3.54047	0.000399418	0.0200766
ENSG00000164587	RPS14	5040.63	0.464885	0.131511	3.53495	0.000407856	0.0203634
ENSG00000186827	TNFRSF4	11.5659	3.87613	1.09693	3.53363	0.000409889	0.0203634
ENSG00000198830	HMGN2	539.031	-0.779488	0.220784	-3.53055	0.000414701	0.0204834
ENSG00000128016	ZFP36	72.3984	1.49978	0.425429	3.52534	0.000422939	0.0207702
ENSG00000029993	HMGB3	22.0956	-2.68107	0.762432	-3.51647	0.000437331	0.0213543
ENSG00000113269	RNF130	465.761	0.794245	0.22608	3.51312	0.000442873	0.021502
ENSG00000105329	TGFB1	329.493	0.883155	0.252	3.50458	0.00045733	0.0220785
ENSG00000197249	SERPINA1	51.7057	1.6671	0.477131	3.49402	0.000475813	0.0228417
ENSG00000110852	CLEC2B	115.794	-1.29487	0.371081	-3.48944	0.000484036	0.0229842
ENSG00000107833	NPM3	107.729	1.32914	0.38091	3.48937	0.000484161	0.0229842
ENSG00000213741	RPS29	1236.45	0.570226	0.164039	3.47617	0.00050863	0.0240124
ENSG00000188157	AGRN	21.4097	2.37849	0.685087	3.47181	0.000516968	0.0242719
ENSG00000125144	MT1G	534.528	7.49715	2.17154	3.45246	0.000555507	0.0259388
ENSG00000179921	GPBAR1	36.8081	4.75527	1.38028	3.44515	0.000570744	0.0265055
ENSG00000100321	SYNGR1	91.0353	-1.56333	0.454687	-3.43825	0.00058548	0.0269047
ENSG00000130592	LSP1	1178.04	0.573837	0.166901	3.43818	0.000585637	0.0269047
ENSG00000140105	WARS	126.051	-1.26343	0.368127	-3.43206	0.000599009	0.0273718
ENSG00000144713	RPL32	3908.86	0.435144	0.12698	3.42687	0.000610589	0.0277526
ENSG00000143786	CNIH3	33.296	-2.10202	0.619065	-3.39548	0.000685084	0.0308954
ENSG00000149806	FAU	1677.73	0.514396	0.151528	3.39473	0.000686966	0.0308954
ENSG00000148773	MKI67	11.4241	-5.06544	1.49402	-3.39049	0.000697689	0.0312134
ENSG00000142583	SLC2A5	24.833	-2.31893	0.685774	-3.38148	0.000720959	0.0320864
ENSG00000174307	PHLDA3	44.9291	-1.86084	0.551254	-3.37565	0.000736418	0.0326046
ENSG00000133112	TPT1	3433.86	-0.425767	0.126837	-3.35681	0.000788479	0.0347297
ENSG00000103569	AQP9	194.546	-1.02285	0.306733	-3.33466	0.00085405	0.0374249
ENSG00000115268	RPS15	3518.48	0.425661	0.127869	3.32889	0.000871937	0.0380138
ENSG00000163131	CTSS	878.595	-0.614218	0.184971	-3.32061	0.0008982	0.03896
ENSG00000198242	RPL23A	3286.02	0.431208	0.129966	3.31784	0.000907165	0.0391501
ENSG00000137309	HMGA1	350.294	0.801964	0.242702	3.30431	0.000952097	0.0408828
ENSG00000137154	RPS6	3819.85	0.423491	0.12835	3.2995	0.000968576	0.0412444
ENSG00000019169	MARCO	46.8381	-1.72177	0.522002	-3.29839	0.0009724	0.0412444
ENSG00000151790	TDO2	9.30254	4.78866	1.45215	3.29764	0.000975	0.0412444
ENSG00000102755	FLT1	17.3039	-2.7958	0.848422	-3.29529	0.000983198	0.0412696
ENSG00000112759	SLC29A1	51.9525	1.57059	0.4767	3.2947	0.000985255	0.0412696
ENSG00000125995	ROMO1	165.063	1.07584	0.327253	3.28748	0.00101087	0.0419321
ENSG00000118181	RPS25	2486.91	0.434613	0.132202	3.28748	0.00101088	0.0419321
ENSG00000111678	C12orf57	53.8657	1.62096	0.494158	3.28024	0.00103718	0.0428152
ENSG00000116133	DHCR24	116.68	-1.18624	0.363125	-3.26675	0.0010879	0.0446928
ENSG00000079691	LRRC16A	19.9641	2.27715	0.700288	3.25173	0.00114707	0.0467177
ENSG00000149273	RPS3	3196.12	0.428543	0.1318	3.25146	0.00114812	0.0467177
ENSG00000108518	PFN1	3915.06	0.417987	0.12872	3.24726	0.00116523	0.0471889
ENSG00000143158	MPC2	252.102	-0.98722	0.306906	-3.21669	0.00129679	0.0520564
ENSG00000159788	RGS12	142.608	-1.08545	0.337462	-3.21651	0.0012976	0.0520564
ENSG00000167658	EEF2	439.237	0.737958	0.229902	3.20988	0.00132788	0.0530223
ENSG00000196549	MME	10.6225	-5.02588	1.57314	-3.1948	0.00139926	0.0554162
ENSG00000106211	HSPB1	540.56	0.741193	0.232023	3.19448	0.00140081	0.0554162
ENSG00000167815	PRDX2	56.2321	1.51276	0.475064	3.18432	0.00145092	0.0571342
ENSG00000166927	MS4A7	376.996	0.751122	0.236081	3.18163	0.00146447	0.0574032
ENSG00000162723	SLAMF9	20.8223	-2.44132	0.768296	-3.17758	0.00148511	0.0579464
ENSG00000099282	TSPAN15	20.3896	-2.49589	0.786834	-3.17206	0.0015136	0.0585555
ENSG00000167642	SPINT2	71.5267	1.43151	0.451309	3.1719	0.00151443	0.0585555
ENSG00000233038	AC011899.9	66.0754	-1.45755	0.459731	-3.17045	0.00152205	0.0585851
ENSG00000102575	ACP5	553.357	-0.740034	0.233812	-3.16508	0.00155042	0.0591733
ENSG00000107317	PTGDS	13.5689	2.78366	0.879532	3.16493	0.00155118	0.0591733
ENSG00000085265	FCN1	20.2201	2.20917	0.698847	3.16117	0.00157138	0.0596776
ENSG00000237476	XXbac-B135H6.15	41.6999	-1.7255	0.546514	-3.15729	0.00159243	0.0602094
ENSG00000233016	SNHG7	48.6175	1.59016	0.503933	3.1555	0.00160224	0.0603133
ENSG00000140988	RPS2	5973.44	0.383933	0.121785	3.15256	0.00161846	0.0606568
ENSG00000137193	PIM1	31.2361	-2.03791	0.64685	-3.1505	0.00162989	0.0608183
ENSG00000120963	ZNF706	1228.61	-0.506371	0.160963	-3.14588	0.00165586	0.0615188
ENSG00000269028	MTRNR2L12	367.717	0.749067	0.238541	3.1402	0.00168831	0.0624527
ENSG00000086300	SNX10	141.172	-1.17148	0.373635	-3.13536	0.00171644	0.0632199
ENSG00000272839	RP11-452C13.1	11.9137	-3.50822	1.12306	-3.12381	0.00178529	0.0654733
ENSG00000132530	XAF1	21.924	-2.30434	0.738085	-3.12205	0.00179598	0.0655841
ENSG00000271952	RP11-245G13.2	24.2668	-2.14178	0.687784	-3.11403	0.00184548	0.067105
ENSG00000154310	TNIK	9.99074	-4.90794	1.57751	-3.1112	0.00186332	0.0674663
ENSG00000143153	ATP1B1	147.61	-1.03778	0.333886	-3.10817	0.00188251	0.0678736
ENSG00000229117	RPL41	3617.45	0.392265	0.126636	3.09757	0.00195111	0.0700514
ENSG00000088367	EPB41L1	13.1814	-3.19835	1.03341	-3.09495	0.00196845	0.0703781
ENSG00000168439	STIP1	171.3	0.977476	0.316073	3.09256	0.00198435	0.0706511
ENSG00000137331	IER3	257.337	0.83643	0.271588	3.07978	0.00207157	0.0734504
ENSG00000184924	PTRHD1	88.1294	-1.22951	0.401431	-3.06283	0.00219256	0.077419
ENSG00000277258	PCGF2	17.5698	2.36548	0.772919	3.06045	0.00221003	0.0777149
ENSG00000006747	SCIN	16.9937	-2.56163	0.837541	-3.05852	0.00222436	0.0778983
ENSG00000128739	SNRPN	94.7632	1.17969	0.385942	3.05666	0.00223815	0.0780614
ENSG00000186318	BACE1	19.6739	-2.34974	0.769283	-3.05446	0.00225467	0.0780725
ENSG00000129116	PALLD	9.63822	-4.86054	1.59144	-3.05418	0.00225675	0.0780725
ENSG00000119408	NEK6	173.225	0.967792	0.317886	3.04446	0.00233097	0.080025
ENSG00000097021	ACOT7	21.2589	-2.3591	0.775063	-3.04375	0.00233651	0.080025
ENSG00000169230	PRELID1	285.723	0.868778	0.285488	3.04313	0.00234128	0.080025
ENSG00000173391	OLR1	79.5365	1.26559	0.417052	3.0346	0.00240852	0.0819954
ENSG00000130513	GDF15	62.2413	1.35773	0.449793	3.01857	0.00253967	0.0861171
ENSG00000172183	ISG20	9.09363	3.47967	1.15438	3.01431	0.0025756	0.0869902
ENSG00000105373	GLTSCR2	94.2434	1.24956	0.415108	3.01021	0.00261064	0.0875363
ENSG00000163382	APOA1BP	103.512	1.12304	0.373309	3.00832	0.00262693	0.0875363
ENSG00000172339	ALG14	30.6251	-1.90101	0.631987	-3.00799	0.00262979	0.0875363
ENSG00000198246	SLC29A3	65.3568	-1.34668	0.447751	-3.00765	0.00263275	0.0875363
ENSG00000167468	GPX4	2251.82	-0.468135	0.155988	-3.00109	0.00269014	0.089098
ENSG00000168028	RPSA	2029.05	0.433079	0.144722	2.99249	0.00276715	0.0912947
ENSG00000083544	TDRD3	64.8652	-1.46361	0.48934	-2.99098	0.00278082	0.0913926
ENSG00000162430	SEPN1	86.0719	-1.25695	0.420867	-2.98658	0.00282118	0.092364
ENSG00000132688	NES	10.1544	3.2403	1.0878	2.97877	0.00289411	0.0943898
ENSG00000163683	SMIM14	140.255	-1.09239	0.367262	-2.97442	0.00293543	0.0944637
ENSG00000177410	ZFAS1	477.04	0.67752	0.227841	2.97366	0.00294272	0.0944637
ENSG00000257764	RP11-1143G9.4	273.978	0.9116	0.306589	2.97336	0.00294558	0.0944637
ENSG00000264707	L3MBTL4-AS1	15.9923	-2.70587	0.910136	-2.97304	0.0029487	0.0944637
ENSG00000144711	IQSEC1	54.5962	-1.42138	0.478139	-2.97273	0.00295165	0.0944637
ENSG00000156508	EEF1A1	5768.25	0.398413	0.134083	2.97139	0.00296452	0.0945217
ENSG00000263470	RP11-160O5.1	24.5751	1.88976	0.637236	2.96555	0.00302139	0.0959769
ENSG00000123352	SPATS2	44.2084	-1.6502	0.558228	-2.95614	0.00311519	0.0985901
ENSG00000175445	LPL	805.534	0.594059	0.201087	2.95423	0.00313446	0.0988338
ENSG00000096696	DSP	9.39708	-4.57929	1.55108	-2.95232	0.00315397	0.0990833
ENSG00000256269	HMBS	38.1839	1.63216	0.553854	2.94692	0.00320959	0.100461
ENSG00000066027	PPP2R5A	30.491	-1.81178	0.615412	-2.94402	0.00323983	0.101038
ENSG00000116251	RPL22	1461.9	0.438738	0.149145	2.94169	0.00326423	0.101429
ENSG00000169413	RNASE6	106.765	-1.13395	0.386341	-2.9351	0.00333443	0.103235
ENSG00000178860	MSC	28.5668	-1.89173	0.645191	-2.93205	0.00336736	0.103878
ENSG00000126432	PRDX5	427.092	0.737649	0.251888	2.92848	0.00340622	0.104698
ENSG00000105193	RPS16	3592	0.374912	0.128139	2.92584	0.00343531	0.105087
ENSG00000137841	PLCB2	38.8209	-1.58932	0.543338	-2.9251	0.00344344	0.105087
ENSG00000005448	WDR54	8.5305	3.41247	1.16712	2.92383	0.00345754	0.105141
ENSG00000130598	TNNI2	240.052	0.84714	0.290295	2.91821	0.00352049	0.106353
ENSG00000121064	SCPEP1	221.977	0.835727	0.286399	2.91805	0.00352228	0.106353
ENSG00000196683	TOMM7	922.121	0.531853	0.183238	2.90252	0.00370178	0.111115
ENSG00000169436	COL22A1	80.5121	-3.42647	1.18066	-2.90216	0.003706	0.111115
ENSG00000213145	CRIP1	56.4624	1.49299	0.514692	2.90075	0.00372267	0.111225
ENSG00000236377	AC084809.3	14.9982	-2.72344	0.944557	-2.8833	0.00393535	0.117169
ENSG00000136444	RSAD1	18.0607	2.08662	0.726935	2.87043	0.00409908	0.12162
ENSG00000079257	LXN	15.3989	-2.53447	0.884761	-2.86458	0.00417561	0.123462
ENSG00000168899	VAMP5	321.53	1.61782	0.565532	2.86071	0.00422692	0.124104
ENSG00000185650	ZFP36L1	201.128	0.866134	0.302873	2.85973	0.00424001	0.124104
ENSG00000108556	CHRNE	9.04077	3.09918	1.08376	2.85966	0.0042409	0.124104
ENSG00000153823	PID1	4.17434	5.87759	2.05576	2.85909	0.00424858	NA
ENSG00000134072	CAMK1	231.143	0.8119	0.284058	2.85822	0.0042602	0.124244
ENSG00000159110	IFNAR2	80.266	1.15451	0.404948	2.85101	0.004358	0.125818
ENSG00000087245	MMP2	7.63794	3.63757	1.27595	2.85087	0.00435996	NA
ENSG00000171617	ENC1	42.9732	1.49177	0.523312	2.85062	0.00436334	0.125818
ENSG00000067082	KLF6	411.124	0.660906	0.231875	2.85026	0.0043683	0.125818
ENSG00000051523	CYBA	853.665	0.520674	0.182698	2.84991	0.00437309	0.125818
ENSG00000154277	UCHL1	13.9984	-2.59751	0.912077	-2.84791	0.00440072	0.126067
ENSG00000173868	PHOSPHO1	11.2942	2.68028	0.941391	2.84715	0.00441124	0.126067
ENSG00000123700	KCNJ2	22.3977	1.86144	0.654384	2.84457	0.0044472	0.126245
ENSG00000069424	KCNAB2	282.68	-0.764936	0.268949	-2.84417	0.00445275	0.126245
ENSG00000164211	STARD4	58.4091	-1.32241	0.465059	-2.84352	0.0044618	0.126245
ENSG00000161016	RPL8	3336.81	0.372957	0.131257	2.84142	0.00449127	0.12666
ENSG00000165029	ABCA1	58.2989	-1.41203	0.497839	-2.83632	0.00456366	0.128163
ENSG00000173727	CMB9-22P13.1	24.9239	1.832	0.64608	2.83556	0.00457458	0.128163
ENSG00000105612	DNASE2	83.9074	1.14281	0.404543	2.82495	0.00472877	0.13205
ENSG00000203667	COX20	255.982	0.782451	0.277169	2.82301	0.00475756	0.132421
ENSG00000187164	SHTN1	67.6499	-1.24514	0.441405	-2.82086	0.00478944	0.132743
ENSG00000173113	TRMT112	354.057	0.679032	0.240805	2.81985	0.00480463	0.132743
ENSG00000182899	RPL35A	1736.91	0.435585	0.154511	2.81911	0.00481573	0.132743
ENSG00000165474	GJB2	24.8518	-2.13459	0.757545	-2.81777	0.00483578	0.132867
ENSG00000197635	DPP4	16.0874	-2.9785	1.0614	-2.80621	0.0050128	0.13729
ENSG00000154065	ANKRD29	10.1699	-3.26016	1.16229	-2.80495	0.00503241	0.137386
ENSG00000130748	TMEM160	38.2902	1.48964	0.531325	2.80364	0.00505297	0.137508
ENSG00000156711	MAPK13	53.6181	-1.35485	0.483622	-2.80146	0.00508719	0.138
ENSG00000198003	CCDC151	8.75707	3.1777	1.13534	2.79891	0.00512758	0.138656
ENSG00000160791	CCR5	20.2124	-2.14905	0.768395	-2.7968	0.00516109	0.139121
ENSG00000142657	PGD	130.236	-0.985003	0.352606	-2.79349	0.00521423	0.140112
ENSG00000108639	SYNGR2	246.965	0.7861	0.282036	2.78723	0.00531608	0.142401
ENSG00000107798	LIPA	1718.92	-1.01821	0.365723	-2.78409	0.00536779	0.143337
ENSG00000198743	SLC5A3	136.445	-0.996325	0.358712	-2.77751	0.00547778	0.145818
ENSG00000240972	MIF	206.572	0.824148	0.297375	2.77141	0.00558149	0.148117
ENSG00000130475	FCHO1	34.5293	1.60416	0.579403	2.76865	0.00562891	0.148264
ENSG00000109943	CRTAM	39.8227	-1.49349	0.539487	-2.76836	0.00563398	0.148264
ENSG00000134668	SPOCD1	260.245	-0.826667	0.298645	-2.76806	0.00563906	0.148264
ENSG00000267364	RP11-47L3.1	12.2014	2.5216	0.913415	2.76063	0.00576902	0.151216
ENSG00000171703	TCEA2	17.8905	2.00731	0.727552	2.759	0.00579793	0.151509
ENSG00000157601	MX1	25.8315	-1.8429	0.669154	-2.75408	0.00588573	0.153152
ENSG00000205544	TMEM256	126.524	0.957204	0.347635	2.75347	0.00589666	0.153152
ENSG00000196230	TUBB	473.295	0.6799	0.247048	2.7521	0.00592151	0.153331
ENSG00000048140	TSPAN17	61.876	1.3319	0.484571	2.74862	0.0059846	0.154497
ENSG00000112695	COX7A2	1339.75	0.446544	0.162643	2.74555	0.00604087	0.155361
ENSG00000197043	ANXA6	24.4259	1.7161	0.625215	2.74482	0.00605443	0.155361
ENSG00000231925	TAPBP	215.339	-0.7914	0.288778	-2.74051	0.00613433	0.15694
ENSG00000162496	DHRS3	66.3013	-1.26243	0.462028	-2.73236	0.0062882	0.160396
ENSG00000125648	SLC25A23	10.1306	2.70248	0.992256	2.72357	0.00645813	0.16424
ENSG00000131508	UBE2D2	289.979	0.710408	0.261068	2.72116	0.00650541	0.164952
ENSG00000134575	ACP2	81.6346	-1.128	0.415004	-2.71804	0.00656697	0.16602
ENSG00000121316	PLBD1	57.1161	-1.41644	0.522447	-2.71117	0.00670471	0.168351
ENSG00000108960	MMD	47.0509	-1.45055	0.535132	-2.71063	0.0067155	0.168351
ENSG00000256235	SMIM3	112.537	-0.991684	0.365868	-2.7105	0.00671828	0.168351
ENSG00000258791	LINC00520	12.911	-2.67263	0.988132	-2.70473	0.0068359	0.170798
ENSG00000204397	CARD16	66.2025	1.22311	0.452603	2.70239	0.00688434	0.171506
ENSG00000224137	AC079767.4	55.8236	-1.27418	0.471984	-2.69963	0.00694169	0.171679
ENSG00000166228	PCBD1	259.888	-0.742765	0.275148	-2.69951	0.00694419	0.171679
ENSG00000277632	CCL3	371.065	0.710945	0.263395	2.69916	0.00695153	0.171679
ENSG00000148848	ADAM12	27.8496	1.64211	0.608953	2.69661	0.00700499	0.172501
ENSG00000205593	DENND6B	17.1574	2.06945	0.76887	2.69155	0.00711213	0.174015
ENSG00000143546	S100A8	219.178	1.87868	0.698066	2.69126	0.0071182	0.174015
ENSG00000156113	KCNMA1	37.0601	-1.52716	0.567545	-2.69082	0.0071276	0.174015
ENSG00000007255	TRAPPC6A	97.9601	1.09424	0.40694	2.68894	0.00716798	0.174186
ENSG00000198258	UBL5	849.85	0.481267	0.179003	2.68859	0.00717537	0.174186
ENSG00000079616	KIF22	61.4304	-1.23577	0.459951	-2.68675	0.00721509	0.17439
ENSG00000204228	HSD17B8	10.6471	2.58012	0.960468	2.68631	0.00722458	0.17439
ENSG00000101004	NINL	10.8649	-2.89795	1.0799	-2.68353	0.00728504	0.175354
ENSG00000119705	SLIRP	262.61	0.718326	0.267812	2.6822	0.00731401	0.175557
ENSG00000079215	SLC1A3	134.025	-0.920583	0.343625	-2.67903	0.00738357	0.17673
ENSG00000105640	RPL18A	3650.13	0.335988	0.125619	2.67465	0.00748083	0.178175
ENSG00000143947	RPS27A	3124.06	0.359009	0.134237	2.67443	0.00748562	0.178175
ENSG00000147509	RGS20	7.79598	-4.33797	1.62353	-2.67194	0.0075415	NA
ENSG00000173559	NABP1	217.969	-0.795348	0.297855	-2.67025	0.00757951	0.179908
ENSG00000140995	DEF8	139.192	-0.902964	0.339029	-2.66338	0.00773589	0.183111
ENSG00000159685	CHCHD6	36.9059	1.41654	0.532238	2.66148	0.00777972	0.183636
ENSG00000003436	TFPI	10.5585	-2.84056	1.06765	-2.66056	0.00780103	0.183636
ENSG00000100526	CDKN3	21.9885	-1.90924	0.71862	-2.65682	0.00788825	0.185179
ENSG00000205364	MT1M	26.8282	6.09657	2.29786	2.65315	0.0079744	0.186688
ENSG00000101220	C20orf27	195.455	0.819566	0.309069	2.65172	0.00800821	0.186968
ENSG00000074416	MGLL	355.097	-0.653146	0.247271	-2.64141	0.00825608	0.192229
ENSG00000159723	AGRP	11.632	2.36671	0.896889	2.6388	0.00832002	0.192784
ENSG00000174917	C19orf70	264.493	0.709209	0.268783	2.6386	0.00832501	0.192784
ENSG00000102780	DGKH	12.7226	-2.57211	0.976142	-2.63498	0.00841432	0.194325
ENSG00000166922	SCG5	48.871	-1.31745	0.500417	-2.63269	0.0084711	0.195109
ENSG00000250126	RP13-884E18.2	10.546	-3.14694	1.19698	-2.62907	0.00856177	0.19651
ENSG00000103528	SYT17	10.1474	2.60185	0.989888	2.62843	0.00857789	0.19651
ENSG00000173915	USMG5	529.656	0.558503	0.212648	2.62642	0.00862892	0.19715
ENSG00000085117	CD82	102.922	-0.987342	0.377442	-2.61588	0.00889983	0.202797
ENSG00000162144	CYB561A3	124.738	0.930275	0.356262	2.61121	0.00902233	0.205042
ENSG00000197265	GTF2E2	45.6748	1.29924	0.498403	2.60681	0.00913908	0.207144
ENSG00000224877	C17orf89	51.3515	1.28955	0.495073	2.60476	0.00919381	0.207834
ENSG00000130520	LSM4	517.543	0.593299	0.228101	2.60103	0.00929442	0.209554
ENSG00000197728	RPS26	905.448	0.45728	0.17602	2.59789	0.00937986	0.210924
ENSG00000105649	RAB3A	6.76177	3.43097	1.32179	2.59569	0.00944008	NA
ENSG00000155367	PPM1J	6.39416	3.77791	1.45559	2.59546	0.00944647	NA
ENSG00000162894	FCMR	83.4501	-1.07236	0.413289	-2.59471	0.00946713	0.212327
ENSG00000160789	LMNA	137.137	0.873938	0.337735	2.58765	0.00966342	0.215727
ENSG00000167733	HSD11B1L	12.7345	2.27992	0.881148	2.58744	0.00966921	0.215727
ENSG00000205358	MT1H	384.984	8.54436	3.30521	2.58512	0.0097345	0.216618
ENSG00000186862	PDZD7	8.60358	2.86664	1.10975	2.58313	0.00979084	0.217306
ENSG00000185022	MAFF	31.1306	-1.51349	0.587764	-2.575	0.0100241	0.221906
ENSG00000172965	MIR4435-2HG	152.306	0.901947	0.350816	2.571	0.0101405	0.223851
ENSG00000104324	CPQ	38.807	-1.42214	0.553323	-2.57019	0.0101643	0.223851
ENSG00000171714	ANO5	6.91245	-4.38702	1.70713	-2.56982	0.0101752	NA
ENSG00000184009	ACTG1	1626.68	0.411274	0.16025	2.56644	0.0102747	0.224975
ENSG00000157978	LDLRAP1	26.044	-1.65361	0.644336	-2.56638	0.0102767	0.224975
ENSG00000011523	CEP68	19.7675	1.74609	0.680529	2.56578	0.0102943	0.224975
ENSG00000131174	COX7B	922.691	0.482817	0.188675	2.55899	0.0104977	0.228834
ENSG00000157593	SLC35B2	30.6352	1.50691	0.589905	2.5545	0.010634	0.231215
ENSG00000099624	ATP5D	33.9381	1.40585	0.551263	2.55023	0.0107653	0.232617
ENSG00000102524	TNFSF13B	255.015	-0.710528	0.278665	-2.54975	0.0107799	0.232617
ENSG00000040608	RTN4R	15.1977	-2.16494	0.849148	-2.54954	0.0107865	0.232617
ENSG00000135678	CPM	236.134	-1.57518	0.617992	-2.54887	0.0108074	0.232617
ENSG00000110011	DNAJC4	164.522	0.865191	0.339689	2.54701	0.0108651	0.233272
ENSG00000108828	VAT1	435.94	-0.574637	0.225794	-2.54497	0.0109289	0.233501
ENSG00000182551	ADI1	73.4883	-1.08875	0.427815	-2.54492	0.0109304	0.233501
ENSG00000105701	FKBP8	367.429	0.642101	0.252772	2.54024	0.0110776	0.235689
ENSG00000138801	PAPSS1	92.7133	0.981084	0.386267	2.53991	0.011088	0.235689
ENSG00000135838	NPL	225.468	0.71407	0.281463	2.53699	0.0111811	0.237077
ENSG00000080824	HSP90AA1	370.344	-0.656552	0.259221	-2.53279	0.0113159	0.23889
ENSG00000146540	C7orf50	248.121	0.758657	0.2996	2.53223	0.0113338	0.23889
ENSG00000172500	FIBP	203.13	0.767399	0.303113	2.53172	0.0113504	0.23889
ENSG00000090013	BLVRB	359.032	0.652254	0.257821	2.52988	0.0114103	0.23956
ENSG00000012660	ELOVL5	91.0924	-0.997327	0.395094	-2.52427	0.0115937	0.242815
ENSG00000167535	CACNB3	7.29933	3.11661	1.23682	2.51986	0.0117402	NA
ENSG00000172594	SMPDL3A	21.0923	-1.74682	0.69361	-2.51845	0.0117873	0.245986
ENSG00000211584	SLC48A1	84.3824	-1.05855	0.420395	-2.51799	0.0118027	0.245986
ENSG00000100979	PLTP	62.2871	1.22514	0.486829	2.51656	0.0118505	0.246381
ENSG00000196636	SDHAF3	47.0036	1.24058	0.493274	2.51499	0.0119037	0.246886
ENSG00000172164	SNTB1	30.1165	-1.50169	0.597816	-2.51196	0.0120064	0.248413
ENSG00000138964	PARVG	51.0141	-1.27222	0.507813	-2.5053	0.0122348	0.252039
ENSG00000256262	USP30-AS1	11.1105	-2.74566	1.09601	-2.50513	0.0122406	0.252039
ENSG00000167526	RPL13	5874.91	0.305237	0.121914	2.5037	0.0122903	0.252454
ENSG00000111247	RAD51AP1	19.7956	-1.88878	0.756272	-2.49749	0.0125077	0.256303
ENSG00000226791	AC109826.1	8.45247	2.80811	1.12554	2.49489	0.0125996	0.257569
ENSG00000122862	SRGN	1497.4	0.401252	0.161184	2.48941	0.0127957	0.260912
ENSG00000213015	ZNF580	16.6047	1.84146	0.739956	2.48861	0.0128242	0.260912
ENSG00000215845	TSTD1	144.933	0.957276	0.385386	2.48394	0.0129938	0.263735
ENSG00000154153	FAM134B	7.76902	-3.4329	1.38227	-2.48352	0.0130089	NA
ENSG00000165996	HACD1	12.4398	-2.36635	0.954516	-2.47911	0.0131711	0.266698
ENSG00000077549	CAPZB	364.16	0.595245	0.241074	2.46914	0.0135438	0.273411
ENSG00000089685	BIRC5	11.0357	-2.66733	1.08053	-2.46854	0.0135666	0.273411
ENSG00000254470	AP5B1	25.6161	-1.56204	0.634674	-2.46117	0.0138484	0.277834
ENSG00000101849	TBL1X	15.1054	1.89687	0.770741	2.4611	0.0138511	0.277834
ENSG00000131435	PDLIM4	22.3707	-1.68612	0.685756	-2.45877	0.0139414	0.278991
ENSG00000124731	TREM1	4.66995	4.54034	1.85011	2.4541	0.0141239	NA
ENSG00000138496	PARP9	18.798	-1.79409	0.731638	-2.45216	0.0142002	0.283506
ENSG00000154122	ANKH	46.8743	1.32041	0.539355	2.44812	0.0143602	0.286032
ENSG00000167920	TMEM99	15.139	1.87105	0.766966	2.43955	0.0147055	0.291229
ENSG00000204252	HLA-DOA	4.73288	4.64491	1.90434	2.43912	0.014723	NA
ENSG00000198223	CSF2RA	19.5195	1.66828	0.684081	2.43871	0.0147398	0.291229
ENSG00000136286	MYO1G	9.16416	2.51559	1.03158	2.43857	0.0147453	0.291229
ENSG00000130332	LSM7	218.537	0.701952	0.287888	2.43828	0.0147574	0.291229
ENSG00000196405	EVL	524.816	-0.533193	0.218798	-2.43692	0.0148129	0.291649
ENSG00000136826	KLF4	6.93803	3.01126	1.23621	2.43588	0.0148556	NA
ENSG00000151490	PTPRO	29.2834	-1.46061	0.59963	-2.43585	0.0148567	0.29184
ENSG00000213190	MLLT11	15.019	1.97881	0.814102	2.43066	0.0150714	0.295378
ENSG00000161981	SNRNP25	158.784	-0.792267	0.326421	-2.42713	0.0152187	0.297583
ENSG00000163156	SCNM1	94.91	-0.936817	0.387089	-2.42016	0.0155136	0.302509
ENSG00000187837	HIST1H1C	38.7796	-1.37634	0.568851	-2.41951	0.0155414	0.302509
ENSG00000063177	RPL18	2034.26	0.354546	0.146802	2.41513	0.0157298	0.30548
ENSG00000135253	KCP	7.2045	-3.51649	1.4571	-2.41335	0.0158066	NA
ENSG00000186834	HEXIM1	26.5459	1.44683	0.599517	2.41333	0.0158076	0.30603
ENSG00000181885	CLDN7	23.0201	1.59215	0.659873	2.41282	0.0158298	0.30603
ENSG00000196642	RABL6	58.1256	-1.10937	0.460134	-2.41098	0.0159097	0.306882
ENSG00000177732	SOX12	7.4819	2.8707	1.19153	2.40925	0.0159852	NA
ENSG00000067365	METTL22	47.8914	-1.20217	0.500204	-2.40336	0.0162454	0.312651
ENSG00000169084	DHRSX	28.8911	-1.4448	0.601755	-2.40098	0.0163511	0.313592
ENSG00000170915	PAQR8	11.1173	-2.59853	1.08289	-2.39962	0.0164119	0.313592
ENSG00000103257	SLC7A5	11.3564	2.32215	0.967736	2.39956	0.0164146	0.313592
ENSG00000110344	UBE4A	35.2686	-1.3304	0.554572	-2.39897	0.0164411	0.313592
ENSG00000127540	UQCR11	1017.9	0.404399	0.168925	2.39396	0.0166676	0.316824
ENSG00000131507	NDFIP1	98.2319	0.909857	0.380123	2.39358	0.0166847	0.316824
ENSG00000254703	SENCR	34.6139	1.328	0.555094	2.39239	0.016739	0.31715
ENSG00000138061	CYP1B1	385.312	-0.605496	0.253396	-2.38953	0.0168699	0.318923
ENSG00000109790	KLHL5	39.289	-1.27707	0.534635	-2.38869	0.0169087	0.318951
ENSG00000114391	RPL24	1465.58	0.358933	0.150434	2.38598	0.0170336	0.320599
ENSG00000128487	SPECC1	30.6168	-1.39858	0.587433	-2.38083	0.0172737	0.324404
ENSG00000170345	FOS	211.719	0.708791	0.297932	2.37904	0.017358	0.325272
ENSG00000137814	HAUS2	26.7857	-1.46692	0.619378	-2.36837	0.0178665	0.334068
ENSG00000116679	IVNS1ABP	33.9442	-1.33248	0.562892	-2.36721	0.017923	0.334392
ENSG00000251562	MALAT1	60057	0.482867	0.204093	2.36591	0.0179856	0.33483
ENSG00000258867	LINC01146	3.79809	-4.99353	2.11372	-2.36244	0.0181553	NA
ENSG00000157107	FCHO2	38.1386	-1.321	0.559851	-2.35956	0.0182968	0.339883
ENSG00000084207	GSTP1	362.358	-0.569206	0.241412	-2.35782	0.0183826	0.340735
ENSG00000116667	C1orf21	20.3138	-1.6596	0.704589	-2.35542	0.0185017	0.342202
ENSG00000179262	RAD23A	253.963	0.634556	0.269597	2.35372	0.0185867	0.343031
ENSG00000235531	MSC-AS1	19.3084	-1.69249	0.721381	-2.34617	0.0189672	0.349113
ENSG00000167065	DUSP18	31.0533	-1.40692	0.599821	-2.34557	0.018998	0.349113
ENSG00000143382	ADAMTSL4	9.8067	2.27743	0.971531	2.34416	0.01907	0.349276
ENSG00000105711	SCN1B	8.91619	2.42094	1.03291	2.3438	0.0190886	0.349276
ENSG00000136404	TM6SF1	51.9038	-1.12219	0.480283	-2.33652	0.019464	0.355385
ENSG00000182578	CSF1R	135.131	0.820968	0.351869	2.33316	0.0196397	0.357562
ENSG00000166444	ST5	13.4072	-2.18165	0.93527	-2.33264	0.0196669	0.357562
ENSG00000036672	USP2	28.2806	-1.40438	0.604838	-2.32191	0.0202379	0.366945
ENSG00000116701	NCF2	324.943	0.574998	0.247784	2.32056	0.0203104	0.366945
ENSG00000151726	ACSL1	92.481	-0.907029	0.39087	-2.32054	0.0203119	0.366945
ENSG00000237541	HLA-DQA2	10.2108	2.70925	1.16805	2.31947	0.0203698	0.367215
ENSG00000147614	ATP6V0D2	34.5513	-1.48228	0.640199	-2.31534	0.0205945	0.369199
ENSG00000118640	VAMP8	1160.21	-0.387212	0.167248	-2.3152	0.0206018	0.369199
ENSG00000137880	GCHFR	1354.3	0.394011	0.170224	2.31467	0.0206311	0.369199
ENSG00000110492	MDK	26.0547	1.48207	0.640404	2.31427	0.0206527	0.369199
ENSG00000161217	PCYT1A	90.3947	-0.940925	0.407073	-2.31144	0.0208087	0.371211
ENSG00000125743	SNRPD2	322.094	0.588114	0.254661	2.3094	0.0209215	0.372302
ENSG00000234636	MED14OS	15.828	-1.93547	0.838317	-2.30876	0.0209569	0.372302
ENSG00000132879	FBXO44	8.4605	2.42758	1.05211	2.30735	0.021035	0.372914
ENSG00000169567	HINT1	943.067	-0.403645	0.175039	-2.30603	0.021109	0.373449
ENSG00000123104	ITPR2	32.0129	-1.35328	0.587321	-2.30417	0.0212133	0.374521
ENSG00000229891	LINC01315	7.08496	2.80385	1.217	2.30391	0.0212279	NA
ENSG00000166068	SPRED1	98.6548	0.968561	0.420741	2.30204	0.021333	0.375857
ENSG00000151491	EPS8	28.6199	-1.47987	0.643177	-2.30087	0.0213989	0.376241
ENSG00000154127	UBASH3B	191.844	0.709629	0.308552	2.29987	0.0214558	0.376468
ENSG00000185201	IFITM2	79.2846	0.930805	0.404983	2.29838	0.0215402	0.377174
ENSG00000181045	SLC26A11	64.5462	-1.13837	0.495595	-2.29697	0.0216203	0.377802
ENSG00000196189	SEMA4A	10.5125	2.14559	0.937042	2.28975	0.0220359	0.384279
ENSG00000120708	TGFBI	120.364	0.913949	0.399474	2.28788	0.0221446	0.385387
ENSG00000164308	ERAP2	28.1496	-1.51146	0.6615	-2.2849	0.0223185	0.387626
ENSG00000171055	FEZ2	73.0605	-0.990895	0.434048	-2.28291	0.0224354	0.388865
ENSG00000120306	CYSTM1	441.307	-0.516989	0.226857	-2.27892	0.0226718	0.391978
ENSG00000065989	PDE4A	68.987	0.971494	0.426406	2.27833	0.0227067	0.391978
ENSG00000198467	TPM2	18.9124	1.56554	0.687879	2.2759	0.022852	0.393661
ENSG00000185640	KRT79	11.0437	-2.35441	1.03483	-2.27516	0.0228964	0.393661
ENSG00000155252	PI4K2A	79.7494	-0.936317	0.411754	-2.27397	0.0229676	0.393917
ENSG00000133048	CHI3L1	1423.99	-1.81988	0.800599	-2.27314	0.0230176	0.393917
ENSG00000196507	TCEAL3	36.8203	-1.24869	0.549531	-2.27229	0.023069	0.393917
ENSG00000164442	CITED2	36.0812	-1.2954	0.570239	-2.27167	0.0231062	0.393917
ENSG00000167470	MIDN	104.104	0.892056	0.392788	2.27109	0.0231417	0.393917
ENSG00000147403	RPL10	5181.38	0.29413	0.129675	2.26821	0.0233165	0.396102
ENSG00000169032	MAP2K1	42.8553	-1.27058	0.560676	-2.26616	0.0234415	0.396948
ENSG00000082074	FYB	257.488	-0.663018	0.292611	-2.26587	0.0234592	0.396948
ENSG00000148484	RSU1	99.4218	0.855036	0.37801	2.26194	0.0237012	0.399159
ENSG00000140319	SRP14	1122.91	-0.375343	0.16598	-2.26138	0.0237357	0.399159
ENSG00000017797	RALBP1	61.0043	-1.03078	0.455865	-2.26116	0.0237494	0.399159
ENSG00000142875	PRKACB	81.2673	-0.948747	0.419775	-2.26013	0.0238132	0.399159
ENSG00000163466	ARPC2	2436.97	0.30542	0.135144	2.25997	0.0238234	0.399159
ENSG00000218510	LINC00339	18.1604	1.58171	0.700534	2.25786	0.0239543	0.400566
ENSG00000088854	C20orf194	22.1951	-1.51317	0.670456	-2.25693	0.0240122	0.40075
ENSG00000106635	BCL7B	84.4686	0.924829	0.410152	2.25485	0.0241429	0.402147
ENSG00000112297	AIM1	45.5451	-1.16547	0.518256	-2.24882	0.0245236	0.407693
ENSG00000135124	P2RX4	113.524	0.806438	0.358975	2.2465	0.024672	0.408864
ENSG00000179271	GADD45GIP1	209.466	0.650834	0.289746	2.24622	0.0246897	0.408864
ENSG00000149809	TM7SF2	16.1759	1.67646	0.747237	2.24354	0.0248619	0.410919
ENSG00000170323	FABP4	245.434	-4.08338	1.82136	-2.24195	0.0249648	0.411823
ENSG00000137312	FLOT1	142.632	0.751979	0.335845	2.23907	0.0251516	0.414105
ENSG00000272555	RP11-459I19.1	8.73499	-2.55944	1.14397	-2.23734	0.0252643	0.414288
ENSG00000119729	RHOQ	85.126	-0.898158	0.401444	-2.23732	0.0252656	0.414288
ENSG00000277851	RP11-756G20.1	8.45043	2.48809	1.11241	2.23667	0.0253082	0.414288
ENSG00000140199	SLC12A6	60.8033	-1.01746	0.455359	-2.23441	0.0254562	0.41551
ENSG00000140743	CDR2	19.2955	-1.68351	0.753624	-2.23388	0.0254908	0.41551
ENSG00000067225	PKM	705.716	-0.42869	0.191953	-2.23331	0.0255287	0.41551
ENSG00000100292	HMOX1	143	0.781074	0.350191	2.23042	0.0257193	0.417027
ENSG00000135404	CD63	2333.87	-0.34316	0.153855	-2.23042	0.0257195	0.417027
ENSG00000151012	SLC7A11	4.98674	3.69462	1.65697	2.22975	0.0257639	NA
ENSG00000214026	MRPL23	171.533	0.699565	0.313932	2.2284	0.0258539	0.418341
ENSG00000028137	TNFRSF1B	221.942	0.642003	0.288187	2.22773	0.0258985	0.418341
ENSG00000188725	SMIM15	165.731	0.70266	0.315624	2.22625	0.0259973	0.419145
ENSG00000217442	SYCE3	6.79495	2.77353	1.24622	2.22555	0.0260446	NA
ENSG00000100055	CYTH4	193.498	0.660799	0.297119	2.22402	0.0261468	0.420761
ENSG00000155660	PDIA4	100.11	0.832851	0.374778	2.22225	0.0262662	0.421143
ENSG00000118113	MMP8	9.41317	-2.408	1.0837	-2.22201	0.0262824	0.421143
ENSG00000104763	ASAH1	549.268	-0.47918	0.215773	-2.22076	0.0263672	0.421143
ENSG00000204482	LST1	770.014	-0.486578	0.219105	-2.22075	0.0263677	0.421143
ENSG00000155366	RHOC	308.716	0.590076	0.265841	2.21966	0.0264418	0.42154
ENSG00000132507	EIF5A	485.394	0.483477	0.218123	2.21653	0.0266552	0.424151
ENSG00000138760	SCARB2	235.859	0.708142	0.319683	2.21514	0.0267508	0.42488
ENSG00000158715	SLC45A3	5.12887	-3.94693	1.78337	-2.21319	0.0268846	NA
ENSG00000156170	NDUFAF6	53.6321	-1.05468	0.476675	-2.21257	0.0269272	0.426551
ENSG00000175857	GAPT	8.14115	2.36464	1.06893	2.21216	0.0269558	0.426551
ENSG00000188372	ZP3	16.2868	1.73405	0.785118	2.20865	0.027199	0.429604
ENSG00000245904	RP11-796E2.4	29.9119	1.40685	0.637517	2.20676	0.0273306	0.430226
ENSG00000276900	RP11-467L13.7	21.7887	1.52405	0.690665	2.20664	0.0273391	0.430226
ENSG00000178035	IMPDH2	20.8565	1.50885	0.6843	2.20495	0.0274578	0.4313
ENSG00000260942	CAPN10-AS1	13.4059	1.77755	0.806639	2.20365	0.027549	0.431442
ENSG00000146066	HIGD2A	500.921	-0.492292	0.223426	-2.20338	0.0275679	0.431442
ENSG00000241839	PLEKHO2	110.575	-0.818424	0.371576	-2.20257	0.0276247	0.431542
ENSG00000112561	TFEB	61.6029	-1.00389	0.456035	-2.20135	0.0277113	0.431558
ENSG00000134028	ADAMDEC1	13.5863	1.8653	0.847653	2.20054	0.0277685	0.431558
ENSG00000118508	RAB32	93.261	-0.864336	0.392806	-2.20042	0.0277773	0.431558
ENSG00000087448	KLHL42	11.0843	-2.17828	0.990346	-2.19952	0.0278413	0.431767
ENSG00000158887	MPZ	6.49315	-3.1758	1.44432	-2.19882	0.027891	NA
ENSG00000163694	RBM47	245.558	0.602209	0.274433	2.19437	0.0282086	0.435116
ENSG00000123349	PFDN5	1290.36	0.345426	0.157428	2.19418	0.0282225	0.435116
ENSG00000160678	S100A1	9.84362	-2.44827	1.11607	-2.19365	0.0282603	0.435116
ENSG00000065923	SLC9A7	37.3207	-1.20704	0.550242	-2.19365	0.0282609	0.435116
ENSG00000123685	BATF3	6.7593	2.64117	1.2051	2.19167	0.0284037	NA
ENSG00000147894	C9orf72	17.3942	-1.63945	0.748536	-2.1902	0.0285095	0.438154
ENSG00000104915	STX10	245.398	0.638407	0.29203	2.1861	0.0288082	0.44114
ENSG00000243279	PRAF2	11.5537	1.92884	0.882377	2.18596	0.0288185	0.44114
ENSG00000147416	ATP6V1B2	320.024	0.592057	0.270913	2.18541	0.0288586	0.44114
ENSG00000147394	ZNF185	9.62293	-2.29301	1.04957	-2.18471	0.0289103	0.441141
ENSG00000171863	RPS7	2288.47	0.32454	0.148738	2.18196	0.0291126	0.443435
ENSG00000162819	BROX	42.9738	-1.11532	0.51158	-2.18015	0.0292462	0.444678
ENSG00000117266	CDK18	11.9748	-2.19314	1.00782	-2.17611	0.0295468	0.448105
ENSG00000106588	PSMA2	77.7634	0.889899	0.409015	2.17572	0.0295765	0.448105
ENSG00000241553	ARPC4	437.797	0.499031	0.230001	2.16969	0.0300304	0.454176
ENSG00000135535	CD164	462.483	-0.481255	0.221968	-2.16813	0.0301488	0.45461
ENSG00000229619	MBNL1-AS1	4.97989	-3.85837	1.78009	-2.16751	0.0301957	NA
ENSG00000103653	CSK	61.6219	0.968597	0.44695	2.16713	0.0302252	0.45461
ENSG00000110042	DTX4	9.97137	-2.27643	1.05066	-2.16666	0.0302607	0.45461
ENSG00000102760	RGCC	337.02	0.568248	0.262287	2.16651	0.0302719	0.45461
ENSG00000092020	PPP2R3C	55.2735	-1.03571	0.47931	-2.16083	0.0307083	0.460355
ENSG00000134825	TMEM258	283.767	0.57871	0.267931	2.15993	0.0307783	0.460597
ENSG00000203760	CENPW	57.9492	-1.05029	0.486807	-2.15751	0.0309663	0.462116
ENSG00000171051	FPR1	11.7974	1.93224	0.895706	2.15723	0.030988	0.462116
ENSG00000185291	IL3RA	4.01659	4.37739	2.02955	2.15683	0.0310189	NA
ENSG00000196187	TMEM63A	38.9121	-1.15032	0.533493	-2.1562	0.0310679	0.4625
ENSG00000184678	HIST2H2BE	10.8678	-2.12212	0.985367	-2.15364	0.0312686	0.464678
ENSG00000111729	CLEC4A	15.7043	-1.74006	0.808825	-2.15134	0.0314495	0.466312
ENSG00000089157	RPLP0	1949.71	0.298861	0.13895	2.15086	0.0314876	0.466312
ENSG00000155090	KLF10	49.1443	1.04333	0.48537	2.14956	0.0315902	0.467022
ENSG00000163814	CDCP1	12.9922	1.80302	0.839732	2.14713	0.0317827	0.468375
ENSG00000101460	MAP1LC3A	14.6954	1.71655	0.7995	2.14702	0.0317914	0.468375
ENSG00000204161	C10orf128	27.6946	1.27826	0.595901	2.14509	0.0319457	0.469839
ENSG00000169583	CLIC3	4.14877	4.26249	1.98742	2.14474	0.0319737	NA
ENSG00000090661	CERS4	6.92925	2.58683	1.20706	2.14309	0.0321061	NA
ENSG00000166441	RPL27A	4232.57	0.265886	0.124155	2.14156	0.0322291	0.473055
ENSG00000172375	C2CD2L	19.2671	-1.56968	0.733156	-2.14099	0.0322751	0.473055
ENSG00000242861	RP11-285F7.2	8.38247	-2.4765	1.15906	-2.13665	0.0326263	0.477382
ENSG00000100865	CINP	56.4644	-0.994507	0.465962	-2.13431	0.0328175	0.47936
ENSG00000125753	VASP	240.417	0.58708	0.275192	2.13335	0.0328963	0.479691
ENSG00000105755	ETHE1	144.611	0.73598	0.345715	2.12886	0.0332657	0.484001
ENSG00000152270	PDE3B	33.1891	-1.22277	0.574577	-2.12812	0.0333268	0.484001
ENSG00000172889	EGFL7	14.7518	1.71368	0.805447	2.12762	0.0333688	0.484001
ENSG00000100162	CENPM	8.53818	-2.56244	1.20494	-2.12662	0.0334514	0.484001
ENSG00000162390	ACOT11	11.3422	-2.02624	0.952922	-2.12634	0.0334751	0.484001
ENSG00000112294	ALDH5A1	3.33641	-4.76236	2.24031	-2.12576	0.0335231	NA
ENSG00000188243	COMMD6	764.833	0.429618	0.202137	2.12539	0.0335545	0.48433
ENSG00000235169	SMIM1	13.1792	1.8183	0.856528	2.12287	0.0337644	0.486538
ENSG00000169756	LIMS1	778.804	0.411619	0.193978	2.12198	0.0338391	0.486646
ENSG00000060982	BCAT1	107.125	-0.829155	0.390887	-2.12121	0.0339038	0.486646
ENSG00000129422	MTUS1	15.3641	-1.75972	0.830097	-2.1199	0.0340144	0.486646
ENSG00000126709	IFI6	531.411	0.501507	0.236595	2.11968	0.0340327	0.486646
ENSG00000103510	KAT8	30.1706	-1.24287	0.586423	-2.1194	0.0340567	0.486646
ENSG00000114999	TTL	37.8913	-1.14539	0.54083	-2.11784	0.0341888	0.487718
ENSG00000070423	RNF126	40.0076	1.0823	0.511843	2.11453	0.0344703	0.490915
ENSG00000166803	KIAA0101	45.0609	-2.48247	1.17454	-2.11358	0.0345515	0.491253
ENSG00000213658	LAT	46.501	-1.04845	0.496231	-2.11283	0.0346157	0.491347
ENSG00000160255	ITGB2	1040.66	0.384847	0.182282	2.11127	0.0347493	0.492425
ENSG00000165695	AK8	4.90425	-3.77567	1.7887	-2.11085	0.0347852	NA
ENSG00000228716	DHFR	21.4565	-1.42446	0.675073	-2.11008	0.0348518	0.493061
ENSG00000161011	SQSTM1	191.672	-0.633074	0.300619	-2.1059	0.035213	0.496889
ENSG00000135077	HAVCR2	404.919	0.555383	0.263764	2.1056	0.0352387	0.496889
ENSG00000237883	DGUOK-AS1	6.13119	2.94776	1.40039	2.10495	0.0352959	NA
ENSG00000134955	SLC37A2	60.0367	-0.961297	0.456747	-2.10466	0.0353209	0.497228
ENSG00000170540	ARL6IP1	157.161	-0.730638	0.34733	-2.10359	0.0354144	0.497724
ENSG00000136943	CTSV	5.01616	3.33687	1.5866	2.10315	0.0354524	NA
ENSG00000064652	SNX24	64.8805	-0.935099	0.445105	-2.10085	0.035654	0.49986
ENSG00000157514	TSC22D3	28.0298	1.25143	0.595772	2.10052	0.0356834	0.49986
ENSG00000146070	PLA2G7	372.417	-0.530142	0.252759	-2.09742	0.0359561	0.502856
ENSG00000143217	PVRL4	3.26931	-4.74214	2.26097	-2.09739	0.035959	NA
ENSG00000228651	RP11-556E13.1	3.24202	-4.75795	2.26941	-2.09656	0.0360329	NA
ENSG00000163682	RPL9	2731.47	0.278057	0.132694	2.09547	0.0361291	0.50396
ENSG00000280721	AC133644.2	14.5734	1.61057	0.768695	2.0952	0.036153	0.50396
ENSG00000112078	KCTD20	52.9035	-1.00297	0.47953	-2.09158	0.0364765	0.507641
ENSG00000233461	RP11-295G20.2	39.5959	1.08049	0.516949	2.09013	0.0366059	0.508496
ENSG00000253669	KB-1732A1.1	3.7728	4.32187	2.068	2.08988	0.0366285	NA
ENSG00000143387	CTSK	13.6109	-1.97978	0.947459	-2.08956	0.0366569	0.508496
ENSG00000014216	CAPN1	45.4446	-1.05831	0.506994	-2.08743	0.0368496	0.510341
ENSG00000215021	PHB2	105.227	0.769987	0.369325	2.08485	0.0370832	0.512744
ENSG00000156256	USP16	84.5853	-0.83614	0.401324	-2.08345	0.0372099	0.513665
ENSG00000115685	PPP1R7	56.6558	-0.96777	0.464687	-2.08263	0.0372852	0.513874
ENSG00000165644	COMTD1	50.4648	1.01495	0.488182	2.07903	0.0376143	0.516721
ENSG00000143851	PTPN7	136.991	-0.708982	0.34104	-2.07888	0.0376283	0.516721
ENSG00000116670	MAD2L2	50.4986	1.00119	0.481715	2.07839	0.0376732	0.516721
ENSG00000130204	TOMM40	55.2474	-1.0041	0.483387	-2.07723	0.0377806	0.517364
ENSG00000152689	RASGRP3	123.932	-0.733801	0.354313	-2.07105	0.0383538	0.524373
ENSG00000114107	CEP70	4.69448	-3.84157	1.85497	-2.07096	0.0383627	NA
ENSG00000173436	MINOS1	491.976	0.450435	0.217654	2.0695	0.0384991	0.52552
ENSG00000104951	IL4I1	15.069	1.56494	0.756771	2.06791	0.0386482	0.526713
ENSG00000177606	JUN	133.618	0.717872	0.347982	2.06296	0.0391166	0.531725
ENSG00000090104	RGS1	106.026	0.760162	0.368526	2.06271	0.0391404	0.531725
ENSG00000072071	ADGRL1	5.50963	2.96432	1.4399	2.05869	0.0395235	NA
ENSG00000182957	SPATA13	26.6185	-1.26862	0.616239	-2.05864	0.0395283	0.536142
ENSG00000010404	IDS	142.522	0.681848	0.331605	2.05621	0.0397627	0.538467
ENSG00000073803	MAP3K13	115.87	0.730629	0.355523	2.05508	0.0398711	0.538951
ENSG00000136802	LRRC8A	18.4	-1.4795	0.720321	-2.05395	0.0399803	0.538951
ENSG00000164096	C4orf3	537.958	-0.433	0.210884	-2.05326	0.040047	0.538951
ENSG00000066336	SPI1	52.9366	0.985547	0.480135	2.05265	0.0401067	0.538951
ENSG00000166710	B2M	17001.8	-0.303401	0.147888	-2.05156	0.0402125	0.538951
ENSG00000174600	CMKLR1	23.9078	1.3126	0.639817	2.05152	0.0402166	0.538951
ENSG00000145335	SNCA	85.6108	-0.824824	0.402167	-2.05095	0.0402718	0.538951
ENSG00000156026	MCU	21.973	-1.36351	0.664922	-2.05063	0.040303	0.538951
ENSG00000108176	DNAJC12	3.79378	4.28532	2.09368	2.04679	0.0406789	NA
ENSG00000197061	HIST1H4C	73.5489	0.853079	0.416871	2.04638	0.0407186	0.543549
ENSG00000130313	PGLS	174.051	0.631508	0.308682	2.04582	0.0407742	0.543549
ENSG00000183486	MX2	23.2031	-1.34069	0.656589	-2.0419	0.0411618	0.547265
ENSG00000145569	FAM105A	32.5612	1.1268	0.551891	2.0417	0.041181	0.547265
ENSG00000243646	IL10RB	153.706	0.659248	0.323545	2.03758	0.0415924	0.551039
ENSG00000100911	PSME2	200.773	-0.608174	0.298481	-2.03756	0.0415939	0.551039
ENSG00000039560	RAI14	17.4344	-1.51169	0.74236	-2.03633	0.0417169	0.551813
ENSG00000158517	NCF1	27.0426	1.30294	0.640178	2.03527	0.0418234	0.552352
ENSG00000101197	BIRC7	4.24743	3.67584	1.80659	2.03468	0.0418828	NA
ENSG00000132570	PCBD2	25.185	-1.28277	0.630465	-2.03464	0.041887	0.552352
ENSG00000168734	PKIG	10.4803	1.9278	0.94805	2.03344	0.0420079	0.553094
ENSG00000128272	ATF4	157.62	0.648599	0.319347	2.03102	0.0422533	0.554961
ENSG00000171860	C3AR1	48.6282	1.09081	0.537143	2.03076	0.0422796	0.554961
ENSG00000177465	ACOT4	13.0662	-1.89	0.931217	-2.0296	0.0423971	0.555649
ENSG00000104823	ECH1	106.6	0.779207	0.384094	2.02869	0.0424897	0.55601
ENSG00000180773	SLC36A4	47.9537	-0.999202	0.493018	-2.02671	0.0426925	0.55702
ENSG00000181163	NPM1	303	0.515766	0.254491	2.02666	0.0426973	0.55702
ENSG00000148175	STOM	80.8319	-0.827996	0.409113	-2.02388	0.0429825	0.559886
ENSG00000102119	EMD	60.9999	0.893863	0.442753	2.01888	0.0435	0.565765
ENSG00000176658	MYO1D	10.8533	-1.91624	0.950337	-2.01638	0.04376	0.568282
ENSG00000221887	HMSD	2.58819	5.21504	2.58634	2.01638	0.0437605	NA
ENSG00000125810	CD93	2.58819	5.21504	2.58634	2.01638	0.0437605	NA
ENSG00000112394	SLC16A10	6.70334	-2.80633	1.39312	-2.01442	0.0439658	NA
ENSG00000265681	RPL17	129.863	0.716919	0.356172	2.01284	0.0441312	0.572233
ENSG00000068831	RASGRP2	9.96156	1.90836	0.948762	2.01142	0.0442815	0.573311
ENSG00000256116	RP11-783K16.14	3.43247	4.1978	2.08864	2.00983	0.0444493	NA
ENSG00000131370	SH3BP5	45.3488	-1.01397	0.50492	-2.00819	0.0446232	0.576861
ENSG00000162882	HAAO	8.70172	-2.23676	1.11418	-2.00754	0.0446919	0.576877
ENSG00000138326	RPS24	3242.18	0.256359	0.12784	2.00531	0.0449295	0.579069
ENSG00000266472	MRPS21	195.731	0.613221	0.305975	2.00415	0.0450537	0.579304
ENSG00000123146	ADGRE5	102.75	0.781357	0.389943	2.00377	0.0450947	0.579304
ENSG00000184371	CSF1	128.46	0.726395	0.362609	2.00324	0.0451511	0.579304
ENSG00000227124	ZNF717	8.47269	2.05475	1.0263	2.00209	0.0452746	0.580017
ENSG00000197046	SIGLEC15	5.52377	-3.17458	1.58725	-2.00006	0.0454939	NA
ENSG00000118162	KPTN	15.1259	1.66228	0.831683	1.99869	0.0456417	0.583011
ENSG00000089041	P2RX7	50.6224	0.976219	0.488436	1.99866	0.0456447	0.583011
ENSG00000232300	FAM215B	40.4639	-1.04099	0.521432	-1.99641	0.0458896	0.585264
ENSG00000171604	CXXC5	110.832	-0.727037	0.365064	-1.99153	0.0464223	0.591175
ENSG00000100554	ATP6V1D	129.454	-0.694107	0.349062	-1.98849	0.0467575	0.594558
ENSG00000169495	HTRA4	14.0049	-1.76872	0.890093	-1.98712	0.046909	0.595126
ENSG00000110321	EIF4G2	472.766	-0.495452	0.249501	-1.98577	0.047059	0.595126
ENSG00000100522	GNPNAT1	21.9586	1.27217	0.640662	1.9857	0.0470661	0.595126
ENSG00000012779	ALOX5	23.773	1.26204	0.635606	1.98557	0.0470808	0.595126
ENSG00000204387	C6orf48	203.395	-0.584664	0.29456	-1.98487	0.0471588	0.595232
ENSG00000065615	CYB5R4	118.38	0.701825	0.354178	1.98156	0.0475287	0.599015
ENSG00000171843	MLLT3	5.28059	3.04644	1.53785	1.98098	0.047594	NA
ENSG00000148803	FUOM	180.109	-0.616648	0.311537	-1.97938	0.0477737	0.601074
ENSG00000124767	GLO1	74.8877	0.82682	0.417828	1.97885	0.0478327	0.601074
ENSG00000051108	HERPUD1	168.052	0.640107	0.323649	1.97778	0.0479533	0.601705
ENSG00000050820	BCAR1	7.5809	-2.37717	1.20258	-1.97672	0.0480735	NA
ENSG00000130726	TRIM28	30.0748	1.15665	0.585384	1.97588	0.0481686	0.60352
ENSG00000239445	ST3GAL6-AS1	23.4048	-1.2876	0.652346	-1.9738	0.0484043	0.605586
ENSG00000179091	CYC1	122.833	0.79213	0.401841	1.97125	0.0486948	0.608329
ENSG00000166428	PLD4	3.43878	4.20171	2.13261	1.97022	0.0488127	NA
ENSG00000165175	MID1IP1	69.0353	-0.898659	0.456358	-1.9692	0.0489305	0.60867
ENSG00000140379	BCL2A1	549.988	0.417148	0.211853	1.96905	0.0489474	0.60867
ENSG00000177791	MYOZ1	7.83271	-2.30459	1.17062	-1.9687	0.048988	NA
ENSG00000134308	YWHAQ	180.322	0.603962	0.306797	1.9686	0.0489988	0.60867
ENSG00000260136	CTD-2270L9.4	10.7925	-1.87861	0.954399	-1.96837	0.0490252	0.60867
ENSG00000182985	CADM1	17.2213	1.53764	0.781359	1.96791	0.0490783	0.60867
ENSG00000096092	TMEM14A	12.9586	1.62147	0.824501	1.9666	0.0492289	0.609654
ENSG00000004059	ARF5	114.942	0.737198	0.375131	1.96518	0.0493939	0.609767
ENSG00000111364	DDX55	14.5229	-1.59436	0.811403	-1.96494	0.0494217	0.609767
ENSG00000111716	LDHB	169.114	-0.66406	0.338025	-1.96453	0.0494686	0.609767
ENSG00000104325	DECR1	112.573	-0.822105	0.418672	-1.9636	0.0495763	0.609767
ENSG00000241990	PRR34-AS1	36.9918	1.0322	0.52571	1.96344	0.0495949	0.609767
ENSG00000165283	STOML2	166.256	0.614813	0.31374	1.95962	0.0500398	0.614354
ENSG00000166928	MS4A14	7.03114	-2.60671	1.33032	-1.95946	0.0500584	NA
ENSG00000127837	AAMP	42.4743	0.978498	0.500585	1.95471	0.0506175	0.619021
ENSG00000047346	FAM214A	12.5412	-1.78487	0.913138	-1.95465	0.0506238	0.619021
ENSG00000196396	PTPN1	89.499	-0.769961	0.39407	-1.95387	0.0507168	0.619021
ENSG00000105655	ISYNA1	15.453	1.50906	0.772473	1.95354	0.0507551	0.619021
ENSG00000109445	ZNF330	59.1962	-0.895365	0.458382	-1.95332	0.0507821	0.619021
ENSG00000231789	PIK3CD-AS2	6.36236	2.43321	1.2458	1.95314	0.050803	NA
ENSG00000063241	ISOC2	141.648	-0.655531	0.335713	-1.95266	0.0508605	0.619092
ENSG00000173193	PARP14	52.9364	-0.924496	0.473672	-1.95176	0.0509662	0.619497
ENSG00000197386	HTT	50.5379	-0.978554	0.502292	-1.94818	0.0513937	0.623806
ENSG00000166145	SPINT1	69.9444	0.821799	0.422007	1.94736	0.0514916	0.624108
ENSG00000119535	CSF3R	55.766	-0.910097	0.468627	-1.94205	0.0521308	0.630222
ENSG00000132846	ZBED3	10.5008	-1.86294	0.959864	-1.94083	0.0522783	0.630222
ENSG00000143443	C1orf56	34.596	1.05579	0.54399	1.94083	0.0522794	0.630222
ENSG00000100985	MMP9	345.505	0.499945	0.257607	1.94073	0.0522911	0.630222
ENSG00000143314	MRPL24	39.2218	0.99761	0.514656	1.9384	0.0525741	0.631836
ENSG00000198755	RPL10A	2003.23	0.280991	0.144975	1.9382	0.0525984	0.631836
ENSG00000176871	WSB2	107.294	-0.728191	0.375781	-1.93781	0.0526468	0.631836
ENSG00000164687	FABP5	3743.76	0.283067	0.146177	1.93646	0.0528112	0.63292
ENSG00000123219	CENPK	9.91755	-1.98781	1.02729	-1.93501	0.052989	0.634161
ENSG00000196141	SPATS2L	26.0881	-1.22477	0.633198	-1.93426	0.0530814	0.634379
ENSG00000142534	RPS11	1843.09	0.27475	0.142112	1.93334	0.0531942	0.634838
ENSG00000165490	DDIAS	6.57535	-2.54468	1.31752	-1.93141	0.0534322	NA
ENSG00000177548	RABEP2	9.86298	-1.98427	1.0281	-1.93004	0.0536022	0.638816
ENSG00000162746	FCRLB	11.0192	-1.88944	0.979829	-1.92833	0.0538136	0.640265
ENSG00000172428	MYEOV2	467.341	0.431117	0.223626	1.92785	0.0538736	0.640265
ENSG00000233695	GAS6-AS1	3.90079	3.63802	1.88951	1.92538	0.0541815	NA
ENSG00000162066	AMDHD2	79.1374	0.798323	0.41477	1.92474	0.054262	0.643985
ENSG00000186468	RPS23	3598.34	0.243301	0.126461	1.92392	0.054364	0.644003
ENSG00000105518	TMEM205	94.1379	0.849744	0.441764	1.92352	0.0544143	0.644003
ENSG00000182118	FAM89A	2.95661	-4.57149	2.38109	-1.91991	0.0548689	NA
ENSG00000177700	POLR2L	498.932	0.412702	0.215151	1.9182	0.0550861	0.65062
ENSG00000125744	RTN2	19.6464	1.29193	0.673625	1.91788	0.0551256	0.65062
ENSG00000120053	GOT1	15.5537	1.43283	0.748126	1.91523	0.0554633	0.653702
ENSG00000137101	CD72	8.33805	2.16456	1.13082	1.91415	0.0556014	0.654426
ENSG00000065057	NTHL1	22.1874	1.22692	0.641332	1.91308	0.0557382	0.655135
ENSG00000122378	FAM213A	507.392	-0.434912	0.227439	-1.91221	0.0558495	0.655541
ENSG00000068489	PRR11	5.30546	-3.08656	1.61569	-1.91036	0.0560869	NA
ENSG00000118777	ABCG2	4.30836	-3.69733	1.93837	-1.90745	0.0564628	NA
ENSG00000166340	TPP1	359.751	-0.483485	0.253639	-1.90619	0.056625	0.663732
ENSG00000164022	AIMP1	54.8592	0.876813	0.460337	1.90472	0.0568162	0.665061
ENSG00000265972	TXNIP	277.638	0.538305	0.28279	1.90355	0.056969	0.665938
ENSG00000022567	SLC45A4	6.60786	2.25315	1.18476	1.90178	0.0571996	NA
ENSG00000198276	UCKL1	9.97418	1.7671	0.929196	1.90175	0.0572036	0.667766
ENSG00000114554	PLXNA1	13.0808	-1.6455	0.865665	-1.90085	0.0573217	0.668231
ENSG00000110917	MLEC	105.583	-0.717057	0.377494	-1.89952	0.0574961	0.669345
ENSG00000116741	RGS2	56.6799	0.893795	0.470684	1.89893	0.0575739	0.669345
ENSG00000187688	TRPV2	50.9127	-0.908676	0.478671	-1.89833	0.0576524	0.669348
ENSG00000163738	MTHFD2L	51.6011	-0.912029	0.481448	-1.89435	0.0581791	0.674547
ENSG00000196510	ANAPC7	34.6847	-1.04311	0.551353	-1.89191	0.0585023	0.677343
ENSG00000241058	NSUN6	7.18738	2.1322	1.12711	1.89175	0.0585242	NA
ENSG00000063046	EIF4B	148.587	0.61846	0.326996	1.89134	0.0585789	0.677343
ENSG00000274286	ADRA2B	24.1467	-2.92853	1.54906	-1.89052	0.0586882	0.677448
ENSG00000143507	DUSP10	12.9319	-1.6384	0.86713	-1.88945	0.058832	0.677448
ENSG00000169715	MT1E	192.587	2.73662	1.44865	1.88908	0.0588812	0.677448
ENSG00000140612	SEC11A	364.68	0.460305	0.24369	1.8889	0.0589051	0.677448
ENSG00000134248	LAMTOR5	606.674	-0.397892	0.210999	-1.88576	0.0593274	0.681388
ENSG00000269893	SNHG8	125.864	0.720203	0.382134	1.88469	0.0594717	0.682129
ENSG00000166780	C16orf45	10.8709	1.79218	0.95198	1.88258	0.0597567	0.684478
ENSG00000133302	SLF1	8.07019	-2.14809	1.14141	-1.88196	0.0598409	0.684525
ENSG00000241837	ATP5O	379.823	0.4516	0.240295	1.87935	0.0601961	0.687668
ENSG00000100568	VTI1B	301.74	-0.483068	0.257155	-1.87851	0.0603115	0.68798
ENSG00000181649	PHLDA2	20.3645	1.25709	0.669527	1.87758	0.0604384	0.68798
ENSG00000147789	ZNF7	30.8113	1.05843	0.563779	1.87739	0.0604649	0.68798
ENSG00000091640	SPAG7	88.99	-0.748506	0.398929	-1.87629	0.0606155	0.688776
ENSG00000124140	SLC12A5	20.1797	1.25815	0.670862	1.87543	0.0607342	0.689208
ENSG00000103024	NME3	40.7313	0.955406	0.509666	1.87457	0.0608514	0.689623
ENSG00000162881	OXER1	4.36294	-3.67962	1.963	-1.87448	0.0608638	NA
ENSG00000204681	GABBR1	5.28895	2.57946	1.37749	1.87258	0.0611262	NA
ENSG00000102393	GLA	72.2591	-0.791624	0.422904	-1.87188	0.0612237	0.692922
ENSG00000198858	R3HDM4	17.7354	1.30944	0.699875	1.87097	0.0613494	0.693427
ENSG00000197568	HHLA3	22.9138	1.18824	0.636589	1.86657	0.061961	0.699249
ENSG00000099622	CIRBP	212.049	0.536596	0.28755	1.86609	0.0620282	0.699249
ENSG00000110200	ANAPC15	157.844	-0.600722	0.322197	-1.86446	0.0622575	0.70091
ENSG00000132294	EFR3A	71.0464	0.794143	0.426246	1.86311	0.0624468	0.702116
ENSG00000171720	HDAC3	67.9092	0.792865	0.425938	1.86146	0.0626798	0.703809
ENSG00000162073	PAQR4	15.7426	1.38283	0.743195	1.86066	0.0627918	0.704142
ENSG00000163704	PRRT3	5.32459	2.64392	1.4211	1.86047	0.062819	NA
ENSG00000100316	RPL3	2800.73	0.259306	0.139492	1.85893	0.0630371	0.705966
ENSG00000127922	SHFM1	392.599	0.431911	0.232765	1.85557	0.0635154	0.710391
ENSG00000124635	HIST1H2BJ	4.41751	-3.60846	1.94833	-1.85208	0.0640147	NA
ENSG00000136478	TEX2	35.2537	-1.01593	0.548838	-1.85105	0.0641623	0.716689
ENSG00000155363	MOV10	6.80235	-2.47436	1.33744	-1.85007	0.0643034	NA
ENSG00000174004	NRROS	144.59	0.630938	0.341347	1.84838	0.0645476	0.720052
ENSG00000166004	CEP295	11.7648	-1.65692	0.896997	-1.84718	0.0647209	0.721043
ENSG00000171865	RNASEH1	60.9898	-0.827151	0.448544	-1.84408	0.0651712	0.723738
ENSG00000260708	CTA-29F11.1	12.5668	-1.6013	0.868377	-1.84401	0.0651818	0.723738
ENSG00000125356	NDUFA1	501.667	0.40808	0.221329	1.84377	0.0652169	0.723738
ENSG00000091039	OSBPL8	292.925	-0.494095	0.26813	-1.84274	0.0653667	0.72446
ENSG00000164221	CCDC112	48.4438	0.882421	0.479083	1.8419	0.0654904	0.724746
ENSG00000089009	RPL6	2321.09	0.253489	0.137662	1.84139	0.0655644	0.724746
ENSG00000114942	EEF1B2	1123.27	0.299919	0.162972	1.84031	0.0657233	0.724746
ENSG00000130449	ZSWIM6	18.3527	1.27119	0.690963	1.83973	0.0658077	0.724746
ENSG00000134864	GGACT	19.724	1.25783	0.683725	1.83967	0.0658166	0.724746
ENSG00000135437	RDH5	13.4349	1.5447	0.841242	1.83621	0.0663265	0.728489
ENSG00000198624	CCDC69	41.611	0.945434	0.514884	1.83621	0.066327	0.728489
ENSG00000197696	NMB	163.24	0.681468	0.371359	1.83507	0.0664959	0.729265
ENSG00000197746	PSAP	3075.99	0.68407	0.372911	1.83441	0.0665938	0.729265
ENSG00000167996	FTH1	93491.8	-0.408431	0.222874	-1.83257	0.0668671	0.729265
ENSG00000099795	NDUFB7	545.737	0.384428	0.209801	1.83235	0.0668996	0.729265
ENSG00000150787	PTS	63.5954	-0.819143	0.447087	-1.83218	0.066925	0.729265
ENSG00000072274	TFRC	212.034	-0.535634	0.292398	-1.83187	0.0669715	0.729265
ENSG00000182362	YBEY	53.4355	0.847836	0.462867	1.83171	0.0669951	0.729265
ENSG00000116678	LEPR	6.3382	-2.46297	1.34505	-1.83115	0.0670788	NA
ENSG00000143653	SCCPDH	67.2835	0.795509	0.434712	1.82997	0.0672544	0.731156
ENSG00000155265	GOLGA7B	19.8196	-1.2787	0.699135	-1.82898	0.0674032	0.731321
ENSG00000278330	RP11-4B16.4	16.928	1.37718	0.753084	1.82873	0.0674407	0.731321
ENSG00000156642	NPTN	48.7988	0.886208	0.484796	1.828	0.0675497	0.731574
ENSG00000121060	TRIM25	26.5396	-1.11379	0.609655	-1.82691	0.0677131	0.732285
ENSG00000099219	ERMP1	19.2002	-1.31886	0.7221	-1.82642	0.0677867	0.732285
ENSG00000117408	IPO13	10.944	-1.68856	0.925184	-1.82511	0.0679846	0.733496
ENSG00000147872	PLIN2	113.426	0.67007	0.367608	1.82278	0.0683362	0.736155
ENSG00000171049	FPR2	6.33047	2.22711	1.22193	1.82261	0.068362	NA
ENSG00000106366	SERPINE1	5.24699	2.52575	1.38587	1.82251	0.0683779	NA
ENSG00000232527	RP11-14N7.2	37.5599	0.960127	0.526865	1.82234	0.0684034	0.736155
ENSG00000170396	ZNF804A	10.9986	-1.68577	0.925555	-1.82137	0.0685512	0.736818
ENSG00000139178	C1RL	6.32212	2.21947	1.2189	1.82089	0.0686242	NA
ENSG00000163040	CCDC74A	7.58612	2.08101	1.14312	1.82047	0.0686882	NA
ENSG00000180549	FUT7	6.9499	2.21971	1.21949	1.82019	0.0687305	NA
ENSG00000228701	TNKS2-AS1	5.19029	2.78083	1.52859	1.81921	0.0688793	NA
ENSG00000126264	HCST	1411.36	0.294853	0.162096	1.819	0.068912	0.739765
ENSG00000223749	MIR503HG	6.54217	-2.46653	1.35964	-1.8141	0.0696627	NA
ENSG00000198925	ATG9A	19.6245	-1.25444	0.691576	-1.81389	0.069695	0.7463
ENSG00000144426	NBEAL1	158.088	0.582198	0.321015	1.81362	0.0697364	0.7463
ENSG00000163590	PPM1L	5.42083	-2.78889	1.53799	-1.81333	0.0697804	NA
ENSG00000229833	PET100	73.6772	0.760192	0.419227	1.81332	0.0697828	0.7463
ENSG00000142347	MYO1F	378.352	-0.474002	0.261642	-1.81164	0.0700411	0.747282
ENSG00000010256	UQCRC1	133.032	0.62256	0.343654	1.81159	0.0700494	0.747282
ENSG00000154059	IMPACT	32.1697	1.00647	0.556156	1.80969	0.0703438	0.749486
ENSG00000137815	RTF1	123.262	-0.639649	0.353654	-1.80869	0.0704993	0.750208
ENSG00000047249	ATP6V1H	92.0127	-0.704648	0.390772	-1.80322	0.0713535	0.758353
ENSG00000178057	NDUFAF3	263.11	-0.491778	0.272842	-1.80242	0.0714787	0.75874
ENSG00000143320	CRABP2	495.868	-1.82841	1.01494	-1.8015	0.0716237	0.759336
ENSG00000165914	TTC7B	5.28662	-2.78939	1.54887	-1.80092	0.0717156	NA
ENSG00000157193	LRP8	6.31722	-2.411	1.34036	-1.79877	0.0720545	NA
ENSG00000115255	REEP6	4.07705	3.18739	1.77201	1.79874	0.0720597	NA
ENSG00000081189	MEF2C	57.2792	0.821313	0.45695	1.79738	0.0722752	0.765293
ENSG00000159216	RUNX1	39.2146	0.928143	0.516592	1.79667	0.0723887	0.765547
ENSG00000044459	CNTLN	17.6681	-1.30631	0.727494	-1.79563	0.0725526	0.766135
ENSG00000070366	SMG6	15.109	-1.42174	0.791973	-1.79519	0.0726237	0.766135
ENSG00000177733	HNRNPA0	155.587	0.574048	0.320517	1.79101	0.0732921	0.772233
ENSG00000084754	HADHA	129.976	0.619591	0.346159	1.7899	0.0734698	0.773152
ENSG00000069998	CECR5	100.452	0.672313	0.376007	1.78803	0.0737707	0.774352
ENSG00000065833	ME1	15.676	-1.44328	0.807293	-1.7878	0.0738086	0.774352
ENSG00000177303	CASKIN2	2.27515	5.01401	2.80512	1.78745	0.0738648	NA
ENSG00000079308	TNS1	32.1177	-1.01075	0.565479	-1.78742	0.0738702	0.774352
ENSG00000154822	PLCL2	6.12212	-2.41524	1.3514	-1.78722	0.073902	NA
ENSG00000114480	GBE1	12.8647	-1.52646	0.854242	-1.78692	0.0739506	0.774352
ENSG00000103657	HERC1	36.1924	-0.967769	0.541788	-1.78625	0.0740588	0.774352
ENSG00000157827	FMNL2	37.7359	-1.0695	0.598919	-1.78572	0.0741446	0.774352
ENSG00000173457	PPP1R14B	69.4901	0.753962	0.422447	1.78475	0.0743021	0.774352
ENSG00000185950	IRS2	11.6368	-1.59069	0.891288	-1.78471	0.0743088	0.774352
ENSG00000204386	NEU1	46.7836	-0.879027	0.492754	-1.78391	0.0744389	0.774763
ENSG00000091879	ANGPT2	6.06755	-2.41907	1.3567	-1.78306	0.074576	NA
ENSG00000128872	TMOD2	5.19873	2.53541	1.42199	1.78299	0.0745874	NA
ENSG00000090097	PCBP4	5.47988	2.4314	1.36387	1.78273	0.074631	NA
ENSG00000167588	GPD1	9.84404	-1.7452	0.980438	-1.78002	0.0750727	0.779817
ENSG00000224995	LINC01526	8.16672	-1.97803	1.11185	-1.77904	0.0752336	0.779817
ENSG00000118292	C1orf54	130.613	0.641368	0.360754	1.77785	0.0754281	0.779817
ENSG00000118816	CCNI	389.841	-0.416462	0.234271	-1.77769	0.0754547	0.779817
ENSG00000256537	SMIM10L1	121.069	-0.630037	0.354546	-1.77702	0.0755644	0.779817
ENSG00000160336	ZNF761	11.8092	-1.67663	0.94358	-1.77688	0.0755878	0.779817
ENSG00000157483	MYO1E	152.477	0.598734	0.336972	1.77681	0.0756002	0.779817
ENSG00000186575	NF2	30.5661	-1.03913	0.584942	-1.77648	0.0756546	0.779817
ENSG00000105699	LSR	12.4996	-1.51838	0.856667	-1.77243	0.0763235	0.782989
ENSG00000073969	NSF	30.5954	-1.02288	0.577116	-1.7724	0.0763289	0.782989
ENSG00000134802	SLC43A3	125.228	0.698903	0.394368	1.77221	0.0763601	0.782989
ENSG00000120437	ACAT2	70.0693	-0.786805	0.443986	-1.77214	0.0763712	0.782989
ENSG00000023330	ALAS1	59.0129	-0.80537	0.454538	-1.77184	0.0764205	0.782989
ENSG00000204301	NOTCH4	7.85089	1.92344	1.08561	1.77175	0.0764356	NA
ENSG00000142632	ARHGEF19	3.56678	3.49567	1.97311	1.77165	0.0764519	NA
ENSG00000137965	IFI44	18.64	-1.25159	0.7066	-1.77128	0.0765138	0.783006
ENSG00000180817	PPA1	34.0577	0.961033	0.542838	1.77039	0.0766628	0.783433
ENSG00000196935	SRGAP1	24.6313	-1.11156	0.628024	-1.76993	0.0767389	0.783433
ENSG00000184831	APOO	50.8954	-0.888063	0.50232	-1.76792	0.077074	0.785452
ENSG00000111358	GTF2H3	30.9423	-1.01762	0.575693	-1.76764	0.0771205	0.785452
ENSG00000101150	TPD52L2	143.614	0.585376	0.33154	1.76563	0.0774582	0.787367
ENSG00000105202	FBL	83.2398	0.703323	0.3985	1.76493	0.0775762	0.787367
ENSG00000088727	KIF9	20.2712	-1.20454	0.682509	-1.76487	0.077585	0.787367
ENSG00000109756	RAPGEF2	36.2532	-0.9573	0.542605	-1.76427	0.0776873	0.787471
ENSG00000169410	PTPN9	21.7492	-1.19261	0.676561	-1.76276	0.077941	0.787623
ENSG00000120725	SIL1	32.6507	0.968755	0.54963	1.76256	0.0779747	0.787623
ENSG00000122952	ZWINT	13.77	-1.50723	0.855149	-1.76254	0.0779788	0.787623
ENSG00000167081	PBX3	30.3374	-1.01783	0.577731	-1.76177	0.0781083	0.787898
ENSG00000141574	SECTM1	5.22602	2.45821	1.39554	1.76148	0.0781578	NA
ENSG00000143970	ASXL2	32.1784	-0.996678	0.565882	-1.76128	0.0781905	0.787898
ENSG00000198040	ZNF84	18.5352	1.20908	0.68671	1.76069	0.0782909	0.787981
ENSG00000132694	ARHGEF11	5.5241	-2.67219	1.51817	-1.76013	0.0783852	NA
ENSG00000176845	METRNL	43.5952	0.902824	0.512942	1.76009	0.0783924	0.788074
ENSG00000131187	F12	2.29613	4.91805	2.79653	1.75863	0.0786406	NA
ENSG00000132692	BCAN	2.29613	4.91805	2.79653	1.75863	0.0786406	NA
ENSG00000114030	KPNA1	29.483	-1.02921	0.585468	-1.75792	0.0787609	0.790848
ENSG00000143845	ETNK2	4.84592	-2.95128	1.67924	-1.75751	0.0788305	NA
ENSG00000136634	IL10	42.9754	0.973399	0.554503	1.75544	0.0791834	0.7936
ENSG00000083444	PLOD1	23.5776	-1.12526	0.641093	-1.75523	0.0792207	0.7936
ENSG00000186451	SPATA12	24.877	-1.10813	0.631788	-1.75395	0.0794384	0.794849
ENSG00000101695	RNF125	13.9419	-1.46507	0.836021	-1.75243	0.0796993	0.796315
ENSG00000072110	ACTN1	136.164	-0.600151	0.342549	-1.75201	0.0797713	0.796315
ENSG00000106565	TMEM176B	70.849	0.87083	0.498001	1.74865	0.0803517	0.800272
ENSG00000178952	TUFM	128.828	0.623606	0.356736	1.74809	0.0804485	0.800272
ENSG00000177663	IL17RA	166.371	-0.551881	0.315705	-1.74809	0.0804486	0.800272
ENSG00000142541	RPL13A	5919.72	0.214702	0.122899	1.74698	0.0806405	0.801248
ENSG00000122641	INHBA	4.90667	2.53733	1.45333	1.74587	0.0808331	NA
ENSG00000106733	NMRK1	30.6898	0.988815	0.566501	1.74548	0.0809017	0.802812
ENSG00000105281	SLC1A5	16.6228	-1.2995	0.744791	-1.74479	0.0810218	0.802812
ENSG00000165609	NUDT5	65.7122	0.779294	0.446726	1.74446	0.0810797	0.802812
ENSG00000158714	SLAMF8	111.251	-0.640125	0.367106	-1.7437	0.0812107	0.803177
ENSG00000042980	ADAM28	16.1139	1.2874	0.738977	1.74214	0.0814841	0.804061
ENSG00000067560	RHOA	685.056	0.33936	0.194799	1.74211	0.0814898	0.804061
ENSG00000100335	MIEF1	51.9148	-0.825156	0.473798	-1.74158	0.0815823	0.804061
ENSG00000160207	HSF2BP	4.97392	-2.73988	1.5756	-1.73894	0.0820455	NA
ENSG00000182628	SKA2	48.1909	-0.851001	0.48962	-1.73809	0.0821957	0.808493
ENSG00000111335	OAS2	18.4427	-1.2332	0.709633	-1.73779	0.0822472	0.808493
ENSG00000150764	DIXDC1	14.1035	-1.4025	0.807238	-1.7374	0.0823158	0.808493
ENSG00000147535	PLPP5	36.7112	-0.93269	0.537533	-1.73513	0.0827174	0.809426
ENSG00000129968	ABHD17A	85.4619	0.692126	0.398937	1.73493	0.082754	0.809426
ENSG00000007237	GAS7	123.733	0.660389	0.380654	1.73488	0.0827622	0.809426
ENSG00000133398	MED10	77.1729	0.707373	0.407945	1.73399	0.0829196	0.809426
ENSG00000105662	CRTC1	11.7401	1.49299	0.861207	1.7336	0.0829891	0.809426
ENSG00000144741	SLC25A26	31.8197	-0.984093	0.567833	-1.73307	0.0830835	0.809426
ENSG00000161980	POLR3K	77.3956	-0.725137	0.418472	-1.73282	0.0831278	0.809426
ENSG00000110075	PPP6R3	25.1501	-1.08805	0.628274	-1.73181	0.0833077	0.809426
ENSG00000123609	NMI	37.003	-0.935199	0.540088	-1.73157	0.0833509	0.809426
ENSG00000176731	C8orf59	158.15	0.559648	0.323211	1.73153	0.0833581	0.809426
ENSG00000058335	RASGRF1	11.0259	-1.66889	0.965314	-1.72886	0.0838339	0.812525
ENSG00000247596	TWF2	128.552	0.601729	0.348087	1.72867	0.0838674	0.812525
ENSG00000185880	TRIM69	64.1221	-0.805535	0.466224	-1.72779	0.0840266	0.813145
ENSG00000133195	SLC39A11	73.6351	-0.724221	0.419444	-1.72662	0.0842355	0.813989
ENSG00000143977	SNRPG	458.385	0.383215	0.221994	1.72624	0.0843043	0.813989
ENSG00000109458	GAB1	3.16771	3.86393	2.24135	1.72393	0.08472	NA
ENSG00000010810	FYN	15.0599	1.29765	0.754285	1.72037	0.0853658	0.822468
ENSG00000137497	NUMA1	30.3499	-1.00054	0.581605	-1.72032	0.0853749	0.822468
ENSG00000183439	TRIM61	2.2332	4.89584	2.84786	1.71913	0.0855913	NA
ENSG00000198431	TXNRD1	102.755	-0.655897	0.381534	-1.71911	0.0855952	0.823661
ENSG00000142765	SYTL1	11.1833	4.43599	2.5819	1.71811	0.0857762	0.824475
ENSG00000177981	ASB8	26.6784	-1.04807	0.610803	-1.71589	0.0861824	0.826962
ENSG00000138495	COX17	307.716	0.432027	0.252016	1.71428	0.0864768	0.826962
ENSG00000185591	SP1	35.7517	-0.931507	0.543393	-1.71424	0.0864846	0.826962
ENSG00000170906	NDUFA3	161.95	0.584073	0.340755	1.71406	0.0865181	0.826962
ENSG00000115306	SPTBN1	25.5659	-1.08362	0.632197	-1.71405	0.0865189	0.826962
ENSG00000156504	FAM122B	24.1908	-1.0837	0.632841	-1.71244	0.0868158	0.827408
ENSG00000145425	RPS3A	3020.08	0.224507	0.131129	1.71211	0.0868764	0.827408
ENSG00000170634	ACYP2	24.2452	-1.08196	0.632125	-1.71163	0.0869655	0.827408
ENSG00000153485	TMEM251	237.404	-0.480957	0.28102	-1.71147	0.0869945	0.827408
ENSG00000112419	PHACTR2	77.2545	-0.7089	0.414278	-1.71117	0.0870497	0.827408
ENSG00000259529	RP11-468E2.4	3.75229	-3.49357	2.04291	-1.71009	0.0872485	NA
ENSG00000073737	DHRS9	96.7361	0.646638	0.378362	1.70905	0.0874422	0.829793
ENSG00000164125	FAM198B	62.1386	-0.761877	0.445873	-1.70873	0.0875009	0.829793
ENSG00000126254	RBM42	35.317	0.914628	0.535537	1.70787	0.08766	0.829793
ENSG00000155926	SLA	61.0047	-0.797665	0.467162	-1.70747	0.0877349	0.829793
ENSG00000108523	RNF167	101.211	0.647024	0.379102	1.70673	0.0878728	0.829793
ENSG00000136997	MYC	18.5189	1.2168	0.713053	1.70647	0.0879215	0.829793
ENSG00000070444	MNT	30.7743	-0.980155	0.574484	-1.70615	0.0879804	0.829793
ENSG00000151914	DST	17.253	-1.3248	0.777629	-1.70365	0.0884473	0.832454
ENSG00000230510	PPP5D1	10.2995	-1.68357	0.988521	-1.70312	0.0885454	0.832454
ENSG00000158769	F11R	49.7059	-0.822388	0.482885	-1.70307	0.0885548	0.832454
ENSG00000197956	S100A6	4855.42	0.518978	0.304924	1.70199	0.0887567	0.833099
ENSG00000145247	OCIAD2	8.52589	-1.81027	1.06382	-1.70166	0.0888184	0.833099
ENSG00000127824	TUBA4A	23.6738	1.05698	0.621643	1.7003	0.0890736	0.83386
ENSG00000198816	ZNF358	12.7623	1.40194	0.824739	1.69986	0.0891574	0.83386
ENSG00000144677	CTDSPL	16.5284	-1.27037	0.747421	-1.69967	0.0891923	0.83386
ENSG00000111671	SPSB2	16.8761	1.23717	0.728935	1.69722	0.0896544	0.836381
ENSG00000057757	PITHD1	60.4014	0.780355	0.459788	1.69721	0.0896577	0.836381
ENSG00000135452	TSPAN31	26.1806	1.01345	0.597608	1.69584	0.0899161	0.837584
ENSG00000132670	PTPRA	43.0303	-0.863506	0.509413	-1.6951	0.0900568	0.837584
ENSG00000160446	ZDHHC12	242.56	-0.474254	0.279819	-1.69486	0.0901023	0.837584
ENSG00000230513	THAP7-AS1	9.871	1.56627	0.92444	1.69429	0.0902095	0.837584
ENSG00000012048	BRCA1	13.8589	-1.49182	0.880864	-1.69359	0.090344	0.837584
ENSG00000263089	RP11-166P13.4	6.37456	2.12878	1.25725	1.6932	0.0904174	NA
ENSG00000007129	CEACAM21	3.61505	3.09421	1.82767	1.69298	0.0904595	NA
ENSG00000271122	RP11-379H18.1	10.0032	1.58826	0.938369	1.69257	0.0905368	0.837584
ENSG00000180104	EXOC3	19.4547	1.14123	0.674316	1.69243	0.0905636	0.837584
ENSG00000174446	SNAPC5	98.5848	-0.643267	0.380192	-1.69195	0.0906547	0.837584
ENSG00000110442	COMMD9	103.947	-0.64001	0.378368	-1.6915	0.0907413	0.837584
ENSG00000066056	TIE1	11.5948	-1.52399	0.901043	-1.69137	0.0907669	0.837584
ENSG00000164674	SYTL3	23.5985	-1.08377	0.641545	-1.68932	0.0911586	0.839059
ENSG00000226688	ENTPD1-AS1	9.02876	1.64271	0.972442	1.68926	0.0911697	0.839059
ENSG00000173812	EIF1	2626.49	-0.234516	0.138888	-1.68853	0.0913087	0.839059
ENSG00000111679	PTPN6	149.919	0.564614	0.334392	1.68848	0.0913195	0.839059
ENSG00000182853	VMO1	17.7371	1.22794	0.727926	1.68691	0.0916214	0.840895
ENSG00000125148	MT2A	1385.09	2.5328	1.50253	1.68569	0.0918558	0.840895
ENSG00000137161	CNPY3	182.06	-0.516594	0.306473	-1.68561	0.0918711	0.840895
ENSG00000132471	WBP2	108.156	-0.631307	0.374576	-1.68539	0.0919129	0.840895
ENSG00000159399	HK2	65.0657	-0.745328	0.442426	-1.68464	0.0920584	0.841325
ENSG00000172159	FRMD3	3.58234	-3.42263	2.03257	-1.68389	0.0922024	NA
ENSG00000130812	ANGPTL6	3.63602	3.0761	1.8271	1.6836	0.0922586	NA
ENSG00000169860	P2RY1	3.67674	-3.46881	2.06099	-1.68308	0.09236	NA
ENSG00000161921	CXCL16	247.733	-0.482231	0.28666	-1.68224	0.0925225	0.842158
ENSG00000118680	MYL12B	279.808	0.450092	0.267563	1.68219	0.092532	0.842158
ENSG00000127483	HP1BP3	90.7137	-0.66908	0.397783	-1.68202	0.0925643	0.842158
ENSG00000246273	SBF2-AS1	41.3087	-0.868171	0.516235	-1.68174	0.0926201	0.842158
ENSG00000160310	PRMT2	166.075	-0.535828	0.318646	-1.68158	0.0926503	0.842158
ENSG00000145936	KCNMB1	28.0812	1.0161	0.604593	1.68064	0.0928334	0.842158
ENSG00000185187	SIGIRR	59.362	0.751423	0.447114	1.68061	0.0928394	0.842158
ENSG00000197461	PDGFA	5.65614	2.22902	1.32713	1.67958	0.0930398	NA
ENSG00000196730	DAPK1	46.6436	-0.829158	0.493724	-1.6794	0.0930748	0.843398
ENSG00000198355	PIM3	59.3369	0.749668	0.44654	1.67884	0.0931836	0.843489
ENSG00000079462	PAFAH1B3	31.5354	0.935028	0.557198	1.67809	0.0933295	0.843916
ENSG00000189043	NDUFA4	1089.8	0.313442	0.186919	1.67689	0.0935642	0.845144
ENSG00000104267	CA2	160.551	-0.568831	0.339438	-1.6758	0.0937772	0.845409
ENSG00000175467	SART1	19.8831	1.11741	0.666821	1.67573	0.0937914	0.845409
ENSG00000184260	HIST2H2AC	2.78543	3.88043	2.31646	1.67515	0.0939045	NA
ENSG00000171631	P2RY6	2.78543	3.88043	2.31646	1.67515	0.0939045	NA
ENSG00000114779	ABHD14B	59.2215	0.765462	0.456969	1.67509	0.0939172	0.845609
ENSG00000273319	RP11-138A9.2	5.45054	2.22359	1.32775	1.67471	0.0939918	NA
ENSG00000135905	DOCK10	70.6852	0.741416	0.442893	1.67403	0.0941248	0.845609
ENSG00000186812	ZNF397	23.3817	1.04265	0.622887	1.6739	0.0941502	0.845609
ENSG00000134824	FADS2	38.66	-1.84508	1.10246	-1.6736	0.0942094	0.845609
ENSG00000142156	COL6A1	3.80687	-3.45992	2.06784	-1.6732	0.0942874	NA
ENSG00000168961	LGALS9	385.055	-0.392202	0.234583	-1.67191	0.0945424	0.84582
ENSG00000050426	LETMD1	17.8693	1.17354	0.702067	1.67155	0.0946126	0.84582
ENSG00000154582	TCEB1	489.673	0.367468	0.219839	1.67153	0.0946167	0.84582
ENSG00000011007	TCEB3	45.5954	-0.834355	0.499175	-1.67147	0.0946289	0.84582
ENSG00000143515	ATP8B2	3.32759	3.64771	2.18278	1.67113	0.0946958	NA
ENSG00000130164	LDLR	16.2596	-1.35936	0.813521	-1.67095	0.0947307	0.845845
ENSG00000072401	UBE2D1	97.3729	-0.657377	0.393542	-1.67041	0.0948384	0.845923
ENSG00000143222	UFC1	201.41	-0.491762	0.294632	-1.66907	0.0951035	0.846593
ENSG00000102007	PLP2	165.805	-0.580884	0.348037	-1.66903	0.0951117	0.846593
ENSG00000166401	SERPINB8	21.2414	-1.1198	0.671412	-1.66783	0.0953493	0.847825
ENSG00000113719	ERGIC1	114.821	0.597009	0.358085	1.66723	0.0954697	0.848013
ENSG00000167807	CTD-2369P2.10	5.70236	2.19866	1.31964	1.66611	0.0956916	NA
ENSG00000276600	RAB7B	101.915	0.682256	0.409631	1.66554	0.0958052	0.849757
ENSG00000072818	ACAP1	49.6688	0.860185	0.516553	1.66524	0.0958649	0.849757
ENSG00000078967	UBE2D4	56.4619	-0.788721	0.473789	-1.66471	0.0959706	0.849812
ENSG00000204977	TRIM13	22.2741	-1.08847	0.654554	-1.66292	0.0963277	0.85145
ENSG00000148300	REXO4	31.0964	0.939254	0.564867	1.66279	0.0963548	0.85145
ENSG00000111907	TPD52L1	2.50969	-4.34417	2.61369	-1.66208	0.0964963	NA
ENSG00000134333	LDHA	165.352	-0.543755	0.327514	-1.66025	0.096864	0.853861
ENSG00000103994	ZNF106	171.576	-0.518659	0.312423	-1.66012	0.0968903	0.853861
ENSG00000110799	VWF	23.9046	1.02702	0.618713	1.65994	0.0969275	0.853861
ENSG00000198363	ASPH	90.001	-0.696011	0.420115	-1.65672	0.097577	0.85749
ENSG00000156411	C14orf2	693.238	0.336955	0.203389	1.65671	0.0975789	0.85749
ENSG00000198692	EIF1AY	67.5638	-0.725552	0.438029	-1.6564	0.0976404	0.85749
ENSG00000136213	CHST12	35.905	0.889152	0.537015	1.65573	0.0977763	0.857802
ENSG00000261371	PECAM1	85.8603	-0.657835	0.397709	-1.65406	0.0981154	0.859894
ENSG00000135451	TROAP	7.41973	-1.9645	1.1884	-1.65306	0.0983176	NA
ENSG00000142937	RPS8	3874.64	0.215711	0.130537	1.65249	0.0984353	0.861813
ENSG00000117228	GBP1	41.6826	-0.850479	0.514965	-1.65153	0.098631	0.862643
ENSG00000254802	AC022182.3	11.4207	-1.49451	0.905591	-1.65031	0.0988787	0.863077
ENSG00000177575	CD163	35.2032	-0.943798	0.572006	-1.64998	0.0989471	0.863077
ENSG00000075142	SRI	133.687	0.557642	0.338075	1.64946	0.0990531	0.863077
ENSG00000226276	AC093382.1	2.45511	-4.36724	2.64781	-1.64938	0.0990705	NA
ENSG00000112659	CUL9	11.8953	-1.44227	0.87447	-1.64931	0.0990847	0.863077
ENSG00000115084	SLC35F5	22.0942	1.05382	0.639917	1.64681	0.0995973	0.866659
ENSG00000216490	IFI30	156.095	0.527757	0.320715	1.64556	0.0998535	0.868004
ENSG00000154265	ABCA5	5.79689	-2.27342	1.38262	-1.64428	0.100118	NA
ENSG00000164776	PHKG1	7.13033	1.85671	1.12934	1.64407	0.100163	NA
ENSG00000115159	GPD2	40.0624	-0.91242	0.555952	-1.64119	0.100759	0.873873
ENSG00000231233	CFAP58-AS1	6.98767	1.83823	1.12019	1.64101	0.100796	NA
ENSG00000104361	NIPAL2	8.36429	-1.75861	1.07172	-1.64093	0.100812	0.873873
ENSG00000167208	SNX20	24.168	-1.07113	0.652847	-1.64071	0.100859	0.873873
ENSG00000186815	TPCN1	44.0381	-0.843168	0.514025	-1.64032	0.100938	0.873873
ENSG00000102003	SYP	7.98724	1.70149	1.03787	1.6394	0.10113	0.874654
ENSG00000266402	SNHG25	2.81272	3.89396	2.37553	1.6392	0.101172	NA
ENSG00000149564	ESAM	6.51243	6.5199	3.97767	1.63913	0.101187	NA
ENSG00000120063	GNA13	94.1178	0.647247	0.395058	1.63836	0.101347	0.874662
ENSG00000203497	PDCD4-AS1	9.47097	-1.69261	1.03338	-1.63793	0.101437	0.874662
ENSG00000198034	RPS4X	2253.88	0.225859	0.137894	1.63792	0.101438	0.874662
ENSG00000137819	PAQR5	30.2362	-1.02175	0.624592	-1.63587	0.101866	0.877468
ENSG00000008988	RPS20	3853.39	0.215309	0.131669	1.63523	0.102	0.877735
ENSG00000267365	KCNJ2-AS1	6.45011	1.9322	1.18179	1.63498	0.102054	NA
ENSG00000267302	RP11-178C3.2	2.74347	3.88868	2.37861	1.63485	0.10208	NA
ENSG00000177191	B3GNT8	27.7136	0.983155	0.60172	1.63391	0.102279	0.879024
ENSG00000116584	ARHGEF2	128.996	-0.564604	0.345632	-1.63354	0.102356	0.879024
ENSG00000108107	RPL28	3595.13	0.205574	0.126195	1.62902	0.103309	0.886319
ENSG00000104765	BNIP3L	97.2943	-0.620295	0.381332	-1.62665	0.103811	0.888198
ENSG00000166326	TRIM44	56.2607	-0.765238	0.470556	-1.62624	0.103898	0.888198
ENSG00000196498	NCOR2	47.9038	0.788876	0.485356	1.62536	0.104087	0.888198
ENSG00000118849	RARRES1	4.30247	-2.87061	1.76638	-1.62514	0.104133	NA
ENSG00000006327	TNFRSF12A	80.3389	-0.665016	0.409238	-1.62501	0.10416	0.888198
ENSG00000164292	RHOBTB3	11.2423	-1.47575	0.908158	-1.625	0.104163	0.888198
ENSG00000140968	IRF8	65.8102	0.739562	0.455186	1.62475	0.104216	0.888198
ENSG00000129255	MPDU1	45.3912	-0.843238	0.519326	-1.62372	0.104436	0.888198
ENSG00000063601	MTMR1	15.9992	-1.25465	0.772761	-1.6236	0.104462	0.888198
ENSG00000143207	RFWD2	26.4602	0.984976	0.606666	1.62359	0.104463	0.888198
ENSG00000204439	C6orf47	47.229	0.782202	0.482109	1.62246	0.104705	0.888634
ENSG00000165699	TSC1	12.7518	-1.36443	0.841008	-1.62238	0.104723	0.888634
ENSG00000144655	CSRNP1	4.17358	2.62552	1.61954	1.62115	0.104986	NA
ENSG00000151704	KCNJ1	5.01373	-2.57576	1.59024	-1.61973	0.105291	NA
ENSG00000084093	REST	54.7766	-0.751589	0.464301	-1.61875	0.1055	0.894346
ENSG00000134882	UBAC2	62.5955	0.712663	0.440538	1.61771	0.105725	0.89536
ENSG00000181481	RNF135	50.007	0.77202	0.477613	1.61641	0.106005	0.896519
ENSG00000166136	NDUFB8	258.764	0.439778	0.272122	1.61611	0.106071	0.896519
ENSG00000122861	PLAU	28.2603	1.01457	0.628027	1.61549	0.106204	0.89675
ENSG00000178202	KDELC2	8.25523	-1.74146	1.07857	-1.6146	0.106397	0.897016
ENSG00000109046	WSB1	176.938	0.495728	0.30707	1.61438	0.106445	0.897016
ENSG00000148303	RPL7A	2294.74	0.247814	0.153561	1.61378	0.106575	0.897223
ENSG00000141027	NCOR1	202.432	-0.48841	0.302814	-1.61291	0.106765	0.897939
ENSG00000103253	HAGHL	33.5089	0.883065	0.547711	1.61228	0.1069	0.898099
ENSG00000095066	HOOK2	26.0816	0.968302	0.60081	1.61166	0.107036	0.898099
ENSG00000177383	MAGEF1	18.5349	1.105	0.685826	1.6112	0.107137	0.898099
ENSG00000243147	MRPL33	191.527	0.484046	0.300484	1.61089	0.107204	0.898099
ENSG00000171608	PIK3CD	25.4695	-0.999652	0.620886	-1.61004	0.107389	0.898484
ENSG00000115091	ACTR3	318.609	-0.415335	0.258018	-1.60971	0.107461	0.898484
ENSG00000178623	GPR35	3.31668	3.25046	2.01952	1.60952	0.107503	NA
ENSG00000158201	ABHD3	18.9718	-1.13903	0.708385	-1.60793	0.107851	0.89954
ENSG00000184785	SMIM10	6.50269	-2.15249	1.33957	-1.60685	0.108088	NA
ENSG00000164164	OTUD4	40.4149	-0.830295	0.516823	-1.60653	0.108156	0.89954
ENSG00000161677	JOSD2	232.601	0.454611	0.283035	1.6062	0.10823	0.89954
ENSG00000087077	TRIP6	43.8484	0.792953	0.493711	1.60611	0.10825	0.89954
ENSG00000140350	ANP32A	130.289	-0.558247	0.347584	-1.60608	0.108257	0.89954
ENSG00000179163	FUCA1	72.0205	0.690858	0.430189	1.60594	0.108287	0.89954
ENSG00000169641	LUZP1	48.4973	-0.782786	0.487555	-1.60553	0.108376	0.89954
ENSG00000171552	BCL2L1	90.6262	-0.629132	0.391911	-1.60529	0.108429	0.89954
ENSG00000263528	IKBKE	57.9477	-0.742761	0.462942	-1.60443	0.108618	0.900237
ENSG00000173801	JUP	24.3682	2.75544	1.71884	1.60309	0.108915	0.901824
ENSG00000121410	A1BG	120.666	0.562714	0.351293	1.60183	0.109192	0.902786
ENSG00000167914	GSDMA	11.4606	1.41519	0.883604	1.60161	0.109243	0.902786
ENSG00000107954	NEURL1	5.64147	2.05385	1.28292	1.60092	0.109395	NA
ENSG00000125457	MIF4GD	62.3926	0.771015	0.481968	1.59972	0.10966	0.90333
ENSG00000226816	AC005082.12	7.88173	-1.81392	1.13401	-1.59956	0.109696	NA
ENSG00000143612	C1orf43	397.277	-0.377282	0.235875	-1.5995	0.10971	0.90333
ENSG00000137393	RNF144B	10.7639	-1.52644	0.95434	-1.59948	0.109715	0.90333
ENSG00000232442	CTD-3184A7.4	27.4678	0.982584	0.614412	1.59923	0.10977	0.90333
ENSG00000114978	MOB1A	277.157	0.425497	0.266114	1.59892	0.109837	0.90333
ENSG00000089597	GANAB	81.6117	-0.64994	0.407029	-1.59679	0.110312	0.904165
ENSG00000106052	TAX1BP1	89.6186	-0.625156	0.391535	-1.59668	0.110337	0.904165
ENSG00000003756	RBM5	31.5766	-0.90407	0.566253	-1.59658	0.110359	0.904165
ENSG00000105808	RASA4	20.471	-1.10183	0.690123	-1.59657	0.110362	0.904165
ENSG00000185482	STAC3	108.608	-0.601659	0.377692	-1.59299	0.111163	0.909852
ENSG00000155093	PTPRN2	3.62216	-3.36238	2.11312	-1.59119	0.111566	NA
ENSG00000132963	POMP	1014.82	-0.268229	0.168604	-1.59088	0.111637	0.911295
ENSG00000198728	LDB1	9.97451	-1.52904	0.96124	-1.5907	0.111678	0.911295
ENSG00000099901	RANBP1	158.362	0.507631	0.319149	1.59058	0.111705	0.911295
ENSG00000159658	EFCAB14	71.908	-0.683177	0.429595	-1.59028	0.111771	0.911295
ENSG00000104886	PLEKHJ1	182.845	0.525736	0.330686	1.58983	0.111872	0.911295
ENSG00000038427	VCAN	2.74978	3.71901	2.33939	1.58974	0.111894	NA
ENSG00000196705	ZNF431	24.2603	-0.998897	0.628632	-1.589	0.11206	0.911955
ENSG00000167257	RNF214	10.7618	-1.46891	0.924956	-1.58809	0.112266	0.912277
ENSG00000197535	MYO5A	37.9838	-0.841483	0.52994	-1.58788	0.112313	0.912277
ENSG00000184508	HDDC3	61.2346	0.698916	0.440737	1.58579	0.112787	0.914421
ENSG00000111676	ATN1	24.2058	-0.995684	0.628231	-1.5849	0.112989	0.914421
ENSG00000141098	GFOD2	12.6557	-1.40856	0.888801	-1.58479	0.113015	0.914421
ENSG00000173540	GMPPB	19.2596	1.07215	0.676663	1.58447	0.113086	0.914421
ENSG00000147454	SLC25A37	33.6369	0.860908	0.543656	1.58355	0.113295	0.914421
ENSG00000152818	UTRN	42.569	-0.802946	0.507067	-1.58351	0.113305	0.914421
ENSG00000110719	TCIRG1	126.848	0.550987	0.347973	1.58342	0.113326	0.914421
ENSG00000175806	MSRA	10.9528	-1.44701	0.914271	-1.58269	0.113492	0.914899
ENSG00000090006	LTBP4	4.54504	2.57338	1.62741	1.58127	0.113816	NA
ENSG00000172831	CES2	36.5125	-0.872764	0.552014	-1.58105	0.113866	0.916477
ENSG00000203778	FAM229B	7.19958	1.74318	1.10265	1.5809	0.1139	NA
ENSG00000177576	C18orf32	15.2965	1.21261	0.767044	1.58089	0.113903	0.916477
ENSG00000272211	RP11-347P5.1	5.62049	2.03347	1.28674	1.58033	0.114032	NA
ENSG00000228624	RP3-399L15.3	3.6579	-3.29324	2.08853	-1.57682	0.114836	NA
ENSG00000184634	MED12	11.1462	-1.55224	0.984525	-1.57664	0.114879	0.922408
ENSG00000072121	ZFYVE26	19.3667	-1.09995	0.698088	-1.57567	0.115103	0.922408
ENSG00000075420	FNDC3B	131.46	0.543749	0.345203	1.57516	0.11522	0.922408
ENSG00000167613	LAIR1	203.945	0.482459	0.30632	1.57502	0.115253	0.922408
ENSG00000150347	ARID5B	64.5629	0.705524	0.44796	1.57497	0.115263	0.922408
ENSG00000198520	C1orf228	36.3898	0.831987	0.528291	1.57487	0.115288	0.922408
ENSG00000166974	MAPRE2	70.1237	-0.673209	0.427763	-1.57379	0.115536	0.922815
ENSG00000151247	EIF4E	146.636	0.549942	0.349455	1.57371	0.115554	0.922815
ENSG00000182372	CLN8	170.976	0.487554	0.309942	1.57305	0.115708	0.922994
ENSG00000117450	PRDX1	588.222	0.33481	0.212929	1.57241	0.115857	0.922994
ENSG00000142676	RPL11	3904.38	0.216205	0.137532	1.57203	0.115943	0.922994
ENSG00000115919	KYNU	50.362	-0.752412	0.47871	-1.57175	0.116009	0.922994
ENSG00000157557	ETS2	5.76946	2.04906	1.30398	1.57139	0.116092	NA
ENSG00000117009	KMO	21.3143	-1.07424	0.683794	-1.57099	0.116184	0.923531
ENSG00000205056	RP11-693J15.5	5.66876	1.99426	1.27017	1.57008	0.116397	NA
ENSG00000102898	NUTF2	140.538	0.529338	0.337437	1.5687	0.116717	0.924408
ENSG00000187994	RINL	17.0271	1.12181	0.715218	1.56849	0.116766	0.924408
ENSG00000185862	EVI2B	122.636	-0.581472	0.37077	-1.56828	0.116815	0.924408
ENSG00000105472	CLEC11A	13.8962	1.22061	0.778528	1.56784	0.116918	0.924408
ENSG00000173486	FKBP2	444.86	0.349447	0.2229	1.56773	0.116944	0.924408
ENSG00000086598	TMED2	302.755	0.418321	0.266832	1.56773	0.116944	0.924408
ENSG00000101057	MYBL2	5.07718	-2.48092	1.58303	-1.5672	0.117068	NA
ENSG00000136238	RAC1	171.484	0.516638	0.32979	1.56657	0.117216	0.924597
ENSG00000164896	FASTK	80.4434	0.647466	0.413307	1.56655	0.11722	0.924597
ENSG00000100485	SOS2	19.4905	-1.08876	0.695141	-1.56624	0.117292	0.924597
ENSG00000111144	LTA4H	286.143	0.457078	0.292084	1.56488	0.11761	0.926246
ENSG00000124831	LRRFIP1	380.546	0.368899	0.236053	1.56278	0.118104	0.929282
ENSG00000127419	TMEM175	12.7602	1.26647	0.811319	1.561	0.118524	0.931729
ENSG00000088826	SMOX	5.54912	2.1017	1.34683	1.56048	0.118647	NA
ENSG00000126705	AHDC1	12.7308	1.28394	0.823428	1.55926	0.118934	0.934092
ENSG00000159640	ACE	10.5831	1.43627	0.921679	1.55832	0.119158	0.934992
ENSG00000135916	ITM2C	4.19456	2.53358	1.62639	1.55779	0.119283	NA
ENSG00000023909	GCLM	13.9948	-1.24912	0.8028	-1.55596	0.119718	0.938422
ENSG00000171634	BPTF	61.0228	-0.695855	0.447337	-1.55555	0.119815	0.938422
ENSG00000198931	APRT	523.692	0.331305	0.213246	1.55363	0.120272	0.940234
ENSG00000151458	ANKRD50	9.27322	-1.56585	1.00828	-1.55299	0.120425	0.940234
ENSG00000166669	ATF7IP2	21.9364	0.993802	0.640055	1.55268	0.120499	0.940234
ENSG00000135823	STX6	46.6113	0.752634	0.484844	1.55232	0.120585	0.940234
ENSG00000166295	ANAPC16	252.181	0.419825	0.270458	1.55228	0.120596	0.940234
ENSG00000151090	THRB	4.98645	-2.4862	1.60202	-1.55191	0.120683	NA
ENSG00000030582	GRN	753.143	0.296731	0.191341	1.55079	0.120951	0.94214
ENSG00000181924	COA4	160.221	-0.510804	0.329528	-1.55011	0.121115	0.94256
ENSG00000083099	LYRM2	118.329	-0.554657	0.35793	-1.54962	0.121232	0.942607
ENSG00000255145	STX17-AS1	3.45098	3.04376	1.96446	1.54941	0.121282	NA
ENSG00000254054	RP11-156K13.3	8.67139	1.66212	1.07329	1.54863	0.121471	0.943609
ENSG00000229124	VIM-AS1	25.3718	1.01421	0.655356	1.54757	0.121727	0.944562
ENSG00000090060	PAPOLA	202.416	-0.466073	0.301246	-1.54715	0.121826	0.944562
ENSG00000115828	QPCT	12.4872	-1.38664	0.896487	-1.54674	0.121925	0.944562
ENSG00000248810	RP11-362F19.1	6.17067	1.89197	1.22379	1.54599	0.122106	NA
ENSG00000137713	PPP2R1B	11.1151	-1.48377	0.96126	-1.54356	0.122694	0.945889
ENSG00000138172	CALHM2	109.47	-0.567088	0.367399	-1.54352	0.122704	0.945889
ENSG00000112033	PPARD	84.4402	-0.618364	0.400829	-1.54271	0.122901	0.945889
ENSG00000113552	GNPDA1	65.9631	0.664246	0.430576	1.54269	0.122905	0.945889
ENSG00000160683	CXCR5	4.49971	-2.53449	1.6431	-1.5425	0.122952	NA
ENSG00000064393	HIPK2	69.3006	-0.662903	0.429793	-1.54238	0.122982	0.945889
ENSG00000224536	RP11-134G8.7	5.4103	2.0938	1.35802	1.54181	0.123121	NA
ENSG00000105516	DBP	17.0184	1.14902	0.745524	1.54122	0.123264	0.945889
ENSG00000161618	ALDH16A1	13.6025	1.2168	0.789631	1.54097	0.123323	0.945889
ENSG00000184164	CRELD2	17.678	1.07429	0.69717	1.54093	0.123334	0.945889
ENSG00000214114	MYCBP	24.7245	-0.971866	0.631019	-1.54015	0.123523	0.945889
ENSG00000004478	FKBP4	27.9042	0.894358	0.580778	1.53993	0.123577	0.945889
ENSG00000188404	SELL	4.06238	2.53379	1.64544	1.53989	0.123588	NA
ENSG00000272360	RP11-359I18.5	2.30614	-4.24387	2.75669	-1.53948	0.123686	NA
ENSG00000185215	TNFAIP2	75.045	-0.640031	0.416012	-1.53849	0.123928	0.945889
ENSG00000172216	CEBPB	109.167	0.563453	0.366273	1.53834	0.123966	0.945889
ENSG00000175938	ORAI3	60.9009	-0.687896	0.447295	-1.53791	0.124072	0.945889
ENSG00000135912	TTLL4	23.5595	-0.984168	0.63997	-1.53783	0.124089	0.945889
ENSG00000175544	CABP4	9.38128	1.46395	0.952368	1.53717	0.124251	0.945889
ENSG00000136052	SLC41A2	23.3615	0.99287	0.645927	1.53712	0.124263	0.945889
ENSG00000259330	INAFM2	17.3096	-1.11771	0.727143	-1.53712	0.124263	0.945889
ENSG00000264443	RP4-594I10.3	11.9033	1.29812	0.845001	1.53623	0.124482	0.945889
ENSG00000130522	JUND	85.8688	0.606726	0.395027	1.53591	0.124561	0.945889
ENSG00000085871	MGST2	79.023	-0.639209	0.416183	-1.53588	0.124567	0.945889
ENSG00000133246	PRAM1	117.253	-0.574536	0.374198	-1.53538	0.12469	0.945889
ENSG00000114982	KANSL3	9.98704	-1.48063	0.964394	-1.5353	0.124711	0.945889
ENSG00000118939	UCHL3	61.0774	-0.689778	0.449318	-1.53517	0.124743	0.945889
ENSG00000133657	ATP13A3	211.301	0.474224	0.308916	1.53512	0.124753	0.945889
ENSG00000166923	GREM1	12.9691	-1.43842	0.93823	-1.53312	0.125247	0.948414
ENSG00000163221	S100A12	1.94114	4.80027	3.13135	1.53297	0.125283	NA
ENSG00000114315	HES1	1.94114	4.80027	3.13135	1.53297	0.125283	NA
ENSG00000106484	MEST	1.94114	4.80027	3.13135	1.53297	0.125283	NA
ENSG00000250274	CTB-114C7.4	1.94114	4.80027	3.13135	1.53297	0.125283	NA
ENSG00000185332	TMEM105	1.94114	4.80027	3.13135	1.53297	0.125283	NA
ENSG00000161031	PGLYRP2	1.94114	4.80027	3.13135	1.53297	0.125283	NA
ENSG00000108468	CBX1	45.4548	0.768988	0.501666	1.53287	0.125308	0.948414
ENSG00000160179	ABCG1	2.33343	-4.19453	2.7382	-1.53186	0.125557	NA
ENSG00000105197	TIMM50	22.1931	-1.04059	0.679331	-1.53179	0.125574	0.948905
ENSG00000117724	CENPF	5.72347	-2.29376	1.49744	-1.53179	0.125574	NA
ENSG00000244242	IFITM10	14.9217	-1.27136	0.830234	-1.53132	0.125689	0.948905
ENSG00000151881	C5orf28	13.2491	1.25676	0.820738	1.53126	0.125706	0.948905
ENSG00000232859	LYRM9	25.5903	0.963028	0.629632	1.52951	0.126138	0.951325
ENSG00000109472	CPE	3.43	2.99253	1.95671	1.52937	0.126173	NA
ENSG00000157538	DSCR3	66.4378	0.655035	0.428602	1.52831	0.126436	0.952731
ENSG00000093000	NUP50	26.2349	0.93535	0.612483	1.52714	0.126725	0.953552
ENSG00000158792	SPATA2L	9.3603	1.4595	0.955814	1.52697	0.126768	0.953552
ENSG00000164611	PTTG1	22.16	-1.09522	0.71771	-1.526	0.127011	0.954189
ENSG00000136868	SLC31A1	112.868	-0.553103	0.362536	-1.52565	0.127098	0.954189
ENSG00000109066	TMEM104	18.2081	-1.08078	0.708788	-1.52482	0.127303	0.954189
ENSG00000232112	TMA7	1280.76	0.236861	0.15538	1.5244	0.12741	0.954189
ENSG00000047634	SCML1	30.3046	-0.886318	0.581425	-1.52439	0.127411	0.954189
ENSG00000164638	SLC29A4	1.96212	4.74317	3.11242	1.52395	0.127522	NA
ENSG00000163449	TMEM169	1.96212	4.74317	3.11242	1.52395	0.127522	NA
ENSG00000087085	ACHE	1.96212	4.74317	3.11242	1.52395	0.127522	NA
ENSG00000101843	PSMD10	56.0494	-0.700611	0.459751	-1.52389	0.127536	0.954286
ENSG00000185905	C16orf54	11.4819	-1.3433	0.882181	-1.5227	0.127834	0.955678
ENSG00000256222	MTRNR2L3	6.328	1.82092	1.19608	1.52241	0.127907	NA
ENSG00000131473	ACLY	38.4479	-0.826338	0.543481	-1.52045	0.128397	0.95905
ENSG00000133433	GSTT2B	3.53285	2.91479	1.91744	1.52015	0.128474	NA
ENSG00000263001	GTF2I	117.533	-0.542103	0.356674	-1.51988	0.12854	0.959282
ENSG00000169508	GPR183	5.40232	-2.1743	1.43072	-1.51973	0.128579	NA
ENSG00000165502	RPL36AL	1092.13	-0.249273	0.164266	-1.51749	0.129142	0.961797
ENSG00000183648	NDUFB1	172.606	0.516575	0.340477	1.51721	0.129214	0.961797
ENSG00000168476	REEP4	29.3955	0.932087	0.614345	1.5172	0.129215	0.961797
ENSG00000006625	GGCT	167.24	-0.478324	0.315505	-1.51606	0.129505	0.962565
ENSG00000133739	LRRCC1	8.46187	1.53471	1.01241	1.5159	0.129544	0.962565
ENSG00000106261	ZKSCAN1	55.0733	-0.719076	0.47461	-1.51509	0.12975	0.962717
ENSG00000179630	LACC1	40.6919	0.771691	0.509426	1.51483	0.129817	0.962717
ENSG00000133243	BTBD2	12.691	1.25461	0.82874	1.51387	0.130058	0.962717
ENSG00000205138	SDHAF1	14.9692	1.24077	0.819623	1.51384	0.130067	0.962717
ENSG00000131398	KCNC3	23.7442	-0.955539	0.631396	-1.51338	0.130184	0.962717
ENSG00000127586	CHTF18	2.25156	-4.23644	2.80005	-1.51299	0.130283	NA
ENSG00000088888	MAVS	38.6535	-0.804246	0.53171	-1.51257	0.13039	0.962717
ENSG00000163568	AIM2	3.79131	2.56539	1.69609	1.51253	0.130399	NA
ENSG00000173744	AGFG1	39.3105	0.779426	0.515388	1.51231	0.130456	0.962717
ENSG00000130810	PPAN	23.1677	0.980754	0.648537	1.51226	0.130469	0.962717
ENSG00000260804	PKI55	2.96169	3.26128	2.15686	1.51205	0.130522	NA
ENSG00000107551	RASSF4	121.526	-0.580179	0.383789	-1.51171	0.130607	0.962717
ENSG00000151414	NEK7	14.5387	-1.19045	0.787789	-1.51113	0.130756	0.962717
ENSG00000034693	PEX3	2.94071	3.30112	2.18545	1.5105	0.130916	NA
ENSG00000206560	ANKRD28	100.344	-0.590981	0.391275	-1.5104	0.130942	0.962717
ENSG00000159884	CCDC107	170.358	0.474698	0.314289	1.51039	0.130945	0.962717
ENSG00000172716	SLFN11	60.7155	0.667135	0.44196	1.50949	0.131173	0.962717
ENSG00000135604	STX11	36.2131	0.797262	0.528416	1.50878	0.131356	0.962717
ENSG00000188186	LAMTOR4	747.696	0.29155	0.19327	1.50851	0.131424	0.962717
ENSG00000135506	OS9	68.1524	-0.650676	0.431357	-1.50844	0.131442	0.962717
ENSG00000155307	SAMSN1	48.7213	0.725253	0.480994	1.50782	0.1316	0.962717
ENSG00000122873	CISD1	100.082	0.564165	0.374279	1.50734	0.131724	0.962717
ENSG00000061938	TNK2	26.957	0.89397	0.59308	1.50733	0.131725	0.962717
ENSG00000122884	P4HA1	21.1558	-0.999081	0.663175	-1.50651	0.131936	0.962717
ENSG00000103066	PLA2G15	64.277	-0.660445	0.438483	-1.50621	0.132014	0.962717
ENSG00000184602	SNN	50.5407	-0.719631	0.477812	-1.5061	0.132043	0.962717
ENSG00000069812	HES2	2.36072	-4.09989	2.72286	-1.50573	0.132136	NA
ENSG00000223949	ROR1-AS1	2.36072	-4.09989	2.72286	-1.50573	0.132136	NA
ENSG00000151320	AKAP6	4.05902	-2.75969	1.83287	-1.50567	0.132152	NA
ENSG00000139173	TMEM117	9.77718	-1.49188	0.991128	-1.50524	0.132263	0.963424
ENSG00000196839	ADA	12.5898	1.24212	0.825418	1.50484	0.132365	0.963424
ENSG00000100580	TMED8	38.5721	-0.805015	0.535805	-1.50244	0.132983	0.967101
ENSG00000119335	SET	156.938	-0.487067	0.324348	-1.50168	0.133179	0.9675
ENSG00000121680	PEX16	25.8799	0.916066	0.610187	1.50129	0.133281	0.9675
ENSG00000111961	SASH1	27.7212	0.878375	0.585227	1.50091	0.133378	0.9675
ENSG00000173085	COQ2	6.7545	-1.83442	1.22276	-1.50023	0.133554	NA
ENSG00000154429	CCSAP	13.3145	-1.24634	0.830815	-1.50015	0.133576	0.968115
ENSG00000273341	RP5-899E9.1	34.8728	-0.831721	0.554595	-1.49969	0.133695	0.968153
ENSG00000133059	DSTYK	23.9981	-0.96788	0.646294	-1.49758	0.134241	0.971289
ENSG00000151366	NDUFC2	280.065	0.418725	0.279764	1.49671	0.134469	0.972115
ENSG00000139508	SLC46A3	10.5184	-1.38235	0.92457	-1.49513	0.134882	0.973697
ENSG00000129493	HEATR5A	16.3335	-1.11065	0.742916	-1.49499	0.134916	0.973697
ENSG00000258667	HIF1A-AS2	1.92016	4.72468	3.16166	1.49437	0.135079	NA
ENSG00000109089	CDR2L	1.92016	4.72468	3.16166	1.49437	0.135079	NA
ENSG00000177479	ARIH2	53.5973	-0.697943	0.467293	-1.49359	0.135283	0.975096
ENSG00000250722	SEPP1	23.3928	-0.988701	0.662056	-1.49338	0.135338	0.975096
ENSG00000137404	NRM	13.0876	1.19397	0.800824	1.49093	0.135981	0.978904
ENSG00000107281	NPDC1	2.45141	3.72671	2.49965	1.49089	0.13599	NA
ENSG00000168038	ULK4	6.14353	-1.95959	1.31487	-1.49034	0.136136	NA
ENSG00000137767	SQRDL	213.934	0.429362	0.288246	1.48957	0.136338	0.980645
ENSG00000149923	PPP4C	181.392	0.452608	0.304064	1.48853	0.136612	0.981368
ENSG00000094916	CBX5	42.055	-0.761827	0.51214	-1.48754	0.136873	0.981368
ENSG00000227039	ITGB2-AS1	50.1684	0.733962	0.493558	1.48708	0.136992	0.981368
ENSG00000141540	TTYH2	3.26964	-3.25438	2.18845	-1.48707	0.136996	NA
ENSG00000198053	SIRPA	172.043	-0.476437	0.320475	-1.48666	0.137105	0.981368
ENSG00000100711	ZFYVE21	48.1243	-0.732016	0.492538	-1.48621	0.137223	0.981368
ENSG00000178585	CTNNBIP1	8.71093	-1.52115	1.02379	-1.4858	0.137333	0.981368
ENSG00000160013	PTGIR	3.77033	2.52657	1.70061	1.48568	0.137364	NA
ENSG00000248429	RP11-597D13.9	16.9782	-1.08916	0.733167	-1.48556	0.137396	0.981368
ENSG00000231721	LINC-PINT	16.4263	1.08998	0.73376	1.48547	0.137419	0.981368
ENSG00000159128	IFNGR2	134.813	0.501289	0.337506	1.48527	0.137472	0.981368
ENSG00000101457	DNTTIP1	88.1717	-0.644425	0.434073	-1.4846	0.13765	0.981816
ENSG00000225924	RP1-111D6.2	3.19622	-3.2539	2.19336	-1.48352	0.137936	NA
ENSG00000204381	LAYN	3.19622	-3.2539	2.19336	-1.48352	0.137936	NA
ENSG00000068438	FTSJ1	18.1506	1.02652	0.693198	1.48084	0.138648	0.988043
ENSG00000248360	LINC00504	25.3019	-0.91964	0.621355	-1.48006	0.138858	0.988043
ENSG00000170340	B3GNT2	65.8238	-0.684778	0.462784	-1.47969	0.138955	0.988043
ENSG00000179820	MYADM	69.3858	0.628603	0.424852	1.47958	0.138985	0.988043
ENSG00000146038	DCDC2	2.22428	-4.17932	2.82495	-1.47943	0.139025	NA
ENSG00000273297	RP11-38M8.1	2.45773	3.71848	2.51362	1.47933	0.139051	NA
ENSG00000002549	LAP3	56.2261	-0.679124	0.459174	-1.47901	0.139137	0.988301
ENSG00000137752	CASP1	42.4494	0.740056	0.501427	1.4759	0.139971	0.993064
ENSG00000018869	ZNF582	3.01626	3.18969	2.16125	1.47585	0.139983	NA
ENSG00000162191	UBXN1	146.289	0.515196	0.349134	1.47564	0.14004	0.993064
ENSG00000116473	RAP1A	282.927	0.382794	0.259564	1.47476	0.140277	0.993919
ENSG00000137434	C6orf52	2.91973	3.26443	2.21438	1.4742	0.140428	NA
ENSG00000179041	RRS1	20.8492	0.98429	0.667689	1.47417	0.140435	0.993959
ENSG00000111206	FOXM1	4.24159	-2.47445	1.67859	-1.47412	0.140449	NA
ENSG00000092847	AGO1	56.9673	-0.674076	0.457454	-1.47354	0.140606	0.993959
ENSG00000074201	CLNS1A	55.8902	0.68047	0.461823	1.47344	0.140632	0.993959
ENSG00000100296	THOC5	5.15896	-2.12839	1.44543	-1.47249	0.140888	NA
ENSG00000198899	MT-ATP6	11119.1	0.182101	0.123689	1.47224	0.140955	0.995421
ENSG00000064666	CNN2	80.8206	0.591327	0.401927	1.47123	0.141228	0.995993
ENSG00000170581	STAT2	40.111	-0.760758	0.517142	-1.47108	0.141269	0.995993
ENSG00000143013	LMO4	46.3147	-0.722443	0.491402	-1.47016	0.141517	0.9967
ENSG00000156414	TDRD9	5.13167	-2.12948	1.44911	-1.46951	0.141694	NA
ENSG00000101846	STS	4.48495	-2.4304	1.65447	-1.46899	0.141837	NA
ENSG00000174370	C11orf45	59.1352	-0.666791	0.453955	-1.46885	0.141874	0.9967
ENSG00000117676	RPS6KA1	167.709	-0.460752	0.313998	-1.46737	0.142275	0.9967
ENSG00000205060	SLC35B4	40.0417	-0.76239	0.519567	-1.46736	0.142279	0.9967
ENSG00000126088	UROD	41.7296	-0.751928	0.512509	-1.46715	0.142335	0.9967
ENSG00000180389	ATP5EP2	33.1325	0.80002	0.545297	1.46713	0.142341	0.9967
ENSG00000239672	NME1	131.973	0.509539	0.347424	1.46662	0.142479	0.9967
ENSG00000182534	MXRA7	5.24419	2.19955	1.50008	1.46629	0.14257	NA
ENSG00000275074	NUDT18	6.99356	1.66452	1.13524	1.46623	0.142587	NA
ENSG00000153310	FAM49B	283.254	0.390084	0.266078	1.46605	0.142635	0.9967
ENSG00000136156	ITM2B	236.22	0.424314	0.289488	1.46574	0.142719	0.9967
ENSG00000226742	HSBP1L1	69.175	0.620546	0.423655	1.46474	0.142991	0.9967
ENSG00000186532	SMYD4	17.1628	-1.06853	0.729515	-1.46471	0.142999	0.9967
ENSG00000123159	GIPC1	27.6415	0.859375	0.586729	1.46469	0.143006	0.9967
ENSG00000182810	DDX28	11.5449	-1.31273	0.896286	-1.46464	0.14302	0.9967
ENSG00000109466	KLHL2	17.2344	1.05178	0.718237	1.46439	0.143087	0.9967
ENSG00000185010	F8	13.2051	1.21428	0.82927	1.46427	0.143119	0.9967
ENSG00000121297	TSHZ3	6.60539	1.70754	1.1666	1.46369	0.143279	NA
ENSG00000175701	LINC00116	135.611	0.49196	0.336322	1.46276	0.143532	0.998303
ENSG00000100075	SLC25A1	45.4602	-0.727047	0.497099	-1.46258	0.143583	0.998303
ENSG00000196878	LAMB3	4.30789	2.22488	1.52176	1.46204	0.143731	NA
ENSG00000111331	OAS3	24.0152	-0.925405	0.633442	-1.46092	0.144039	0.999522
ENSG00000099337	KCNK6	64.9704	-0.638394	0.437037	-1.46073	0.144089	0.999522
ENSG00000121413	ZSCAN18	5.21511	2.017	1.38196	1.45952	0.144423	NA
ENSG00000184489	PTP4A3	2.47239	3.61249	2.47588	1.45907	0.144545	NA
ENSG00000078674	PCM1	142.78	0.481995	0.330671	1.45763	0.144943	0.999522
ENSG00000083896	YTHDC1	53.9249	0.686589	0.471219	1.45705	0.145103	0.999522
ENSG00000156968	MPV17L	7.03551	1.64729	1.13111	1.45634	0.145297	NA
ENSG00000167740	CYB5D2	35.707	0.793102	0.544696	1.45605	0.14538	0.999522
ENSG00000132274	TRIM22	21.0298	-0.986551	0.677615	-1.45592	0.145415	0.999522
ENSG00000141665	FBXO15	5.21353	-2.0976	1.44086	-1.45579	0.145451	NA
ENSG00000138678	GPAT3	131.814	-0.512849	0.352475	-1.455	0.14567	0.999522
ENSG00000198089	SFI1	8.54933	-1.52645	1.04981	-1.45402	0.14594	0.999522
ENSG00000137563	GGH	13.2353	-1.21916	0.83853	-1.45393	0.145966	0.999522
ENSG00000187650	VMAC	14.9689	-1.1492	0.790596	-1.45359	0.146059	0.999522
ENSG00000119986	AVPI1	83.3125	-0.628238	0.432249	-1.45342	0.146108	0.999522
ENSG00000113328	CCNG1	35.53	-0.792106	0.545016	-1.45336	0.146123	0.999522
ENSG00000144306	SCRN3	7.9134	1.50692	1.03734	1.45267	0.146314	0.999522
ENSG00000153214	TMEM87B	37.6633	0.783093	0.539374	1.45186	0.146542	0.999522
ENSG00000078070	MCCC1	8.89972	-1.48839	1.02538	-1.45155	0.146626	0.999522
ENSG00000164056	SPRY1	7.00001	-1.70672	1.17593	-1.45138	0.146675	NA
ENSG00000123552	USP45	7.00001	-1.70672	1.17593	-1.45138	0.146675	NA
ENSG00000135525	MAP7	8.31987	-3.05181	2.10348	-1.45084	0.146824	0.999522
ENSG00000211450	C11orf31	534.747	-0.309519	0.213384	-1.45053	0.146912	0.999522
ENSG00000175063	UBE2C	2.38801	-3.93752	2.71538	-1.45008	0.147036	NA
ENSG00000242247	ARFGAP3	43.7956	0.719921	0.496754	1.44925	0.147268	0.999522
ENSG00000100612	DHRS7	73.272	0.612718	0.422801	1.44919	0.147286	0.999522
ENSG00000015285	WAS	38.2427	-0.762058	0.52605	-1.44864	0.147438	0.999522
ENSG00000132170	PPARG	41.4904	-0.739919	0.510808	-1.44853	0.147469	0.999522
ENSG00000082641	NFE2L1	41.0896	-0.809343	0.558782	-1.44841	0.147504	0.999522
ENSG00000175482	POLD4	15.1979	1.09687	0.758251	1.44658	0.148013	0.999522
ENSG00000167543	TP53I13	13.2121	1.31411	0.909163	1.44541	0.148343	0.999522
ENSG00000154134	ROBO3	11.0758	1.26731	0.877626	1.44402	0.148734	0.999522
ENSG00000174437	ATP2A2	110.143	-0.55535	0.384667	-1.44372	0.148819	0.999522
ENSG00000075391	RASAL2	39.0719	-0.753153	0.521738	-1.44355	0.148867	0.999522
ENSG00000118985	ELL2	42.6443	-0.777085	0.538589	-1.44282	0.149072	0.999522
ENSG00000069020	MAST4	3.50893	-3.01723	2.09168	-1.44249	0.149164	NA
ENSG00000173198	CYSLTR1	4.39901	-2.5193	1.74654	-1.44245	0.149175	NA
ENSG00000171204	TMEM126B	131.797	-0.493192	0.342135	-1.44151	0.14944	0.999522
ENSG00000148481	FAM188A	15.3826	-1.10119	0.763989	-1.44137	0.149481	0.999522
ENSG00000171310	CHST11	117.534	0.510271	0.354206	1.4406	0.149697	0.999522
ENSG00000123989	CHPF	4.34984	2.1929	1.52256	1.44028	0.149789	NA
ENSG00000111644	ACRBP	2.49968	3.67719	2.55479	1.43933	0.150056	NA
ENSG00000172977	KAT5	24.1201	-0.906685	0.630198	-1.43873	0.150227	0.999522
ENSG00000272189	RP3-325F22.5	6.55096	-1.78035	1.23747	-1.4387	0.150234	NA
ENSG00000168036	CTNNB1	77.5461	0.617147	0.428967	1.43868	0.150241	0.999522
ENSG00000143774	GUK1	1217	-0.232536	0.161778	-1.43738	0.150611	0.999522
ENSG00000166816	LDHD	6.89916	1.60495	1.11674	1.43717	0.150669	NA
ENSG00000109736	MFSD10	84.3985	0.578582	0.402826	1.43631	0.150915	0.999522
ENSG00000258301	RP11-488C13.5	5.80353	-1.90654	1.32864	-1.43496	0.151299	NA
ENSG00000167487	KLHL26	6.38258	1.67747	1.16903	1.43492	0.15131	NA
ENSG00000196367	TRRAP	5.92522	-1.8923	1.31917	-1.43446	0.15144	NA
ENSG00000196976	LAGE3	127.511	0.493048	0.343742	1.43435	0.151471	0.999522
ENSG00000188042	ARL4C	27.1618	0.872706	0.608517	1.43415	0.151529	0.999522
ENSG00000198843	SELT	429.199	-0.325216	0.226817	-1.43383	0.151622	0.999522
ENSG00000136273	HUS1	22.0836	-0.974806	0.679945	-1.43365	0.151671	0.999522
ENSG00000272825	LL21NC02-1C16.2	10.049	1.32285	0.92298	1.43324	0.151791	0.999522
ENSG00000169627	BOLA2B	8.42162	1.42904	0.997482	1.43265	0.151958	0.999522
ENSG00000153046	CDYL	18.4372	-1.02317	0.714417	-1.43217	0.152095	0.999522
ENSG00000204923	FBXO48	8.36705	1.43351	1.001	1.43208	0.152121	0.999522
ENSG00000128595	CALU	156.4	-0.471956	0.329604	-1.43189	0.152176	0.999522
ENSG00000144451	SPAG16	9.08922	1.3806	0.965108	1.43051	0.152571	0.999522
ENSG00000278214	RP11-442O1.4	5.89328	1.76682	1.23525	1.43034	0.15262	NA
ENSG00000111790	FGFR1OP2	96.4574	-0.545732	0.381555	-1.43029	0.152635	0.999522
ENSG00000105364	MRPL4	114.757	0.525441	0.36741	1.43012	0.152682	0.999522
ENSG00000242282	AC108488.4	2.99899	-3.16491	2.21353	-1.4298	0.152774	NA
ENSG00000129219	PLD2	5.82404	1.76856	1.23737	1.42929	0.152921	NA
ENSG00000110002	VWA5A	16.8018	-1.04266	0.729542	-1.4292	0.152948	0.999522
ENSG00000164032	H2AFZ	875.106	-0.263947	0.184791	-1.42835	0.15319	0.999522
ENSG00000256771	ZNF253	3.09338	-3.19254	2.23589	-1.42786	0.153332	NA
ENSG00000166333	ILK	73.4169	0.593837	0.41599	1.42753	0.153429	0.999522
ENSG00000013441	CLK1	26.8387	-0.881559	0.617587	-1.42743	0.153457	0.999522
ENSG00000119686	FLVCR2	9.5003	-1.40479	0.984257	-1.42726	0.153504	0.999522
ENSG00000133138	TBC1D8B	2.70152	3.49382	2.44846	1.42695	0.153595	NA
ENSG00000186104	CYP2R1	21.9613	0.927044	0.649811	1.42664	0.153685	0.999522
ENSG00000203797	DDO	6.63282	-1.76823	1.23984	-1.42618	0.153817	NA
ENSG00000186111	PIP5K1C	35.3474	-0.776126	0.544243	-1.42607	0.153849	0.999522
ENSG00000263874	LINC00672	6.24414	-1.82304	1.2786	-1.42581	0.153924	NA
ENSG00000111203	ITFG2	19.804	-0.973275	0.682901	-1.42521	0.154098	0.999522
ENSG00000137944	CCBL2	7.0609	-1.68339	1.18125	-1.42509	0.154131	NA
ENSG00000114423	CBLB	19.976	-0.970778	0.681448	-1.42458	0.154278	0.999522
ENSG00000198668	CALM1	545.219	0.29723	0.208911	1.42276	0.154805	0.999522
ENSG00000272606	RP11-554J4.1	3.7364	2.60455	1.83085	1.4226	0.154853	NA
ENSG00000221968	FADS3	10.5592	1.27665	0.898251	1.42126	0.155242	0.999522
ENSG00000120253	NUP43	8.56186	-1.49263	1.05045	-1.42094	0.155335	0.999522
ENSG00000114331	ACAP2	67.9787	-0.617257	0.434719	-1.4199	0.155637	0.999522
ENSG00000107736	CDH23	21.6053	-0.934052	0.658092	-1.41933	0.155802	0.999522
ENSG00000130244	FAM98C	9.58483	1.32276	0.932379	1.41869	0.155989	0.999522
ENSG00000172578	KLHL6	40.6469	-0.736097	0.519085	-1.41807	0.156172	0.999522
ENSG00000107872	FBXL15	104.806	0.524619	0.370027	1.41779	0.156253	0.999522
ENSG00000167525	PROCA1	8.50107	-1.46535	1.03362	-1.41768	0.156283	0.999522
ENSG00000250423	KIAA1210	6.67506	-5.63158	3.97305	-1.41744	0.156353	NA
ENSG00000143437	ARNT	22.4998	-0.946735	0.668223	-1.4168	0.156543	0.999522
ENSG00000165506	DNAAF2	12.8144	1.14685	0.809588	1.41659	0.156604	0.999522
ENSG00000133466	C1QTNF6	2.40946	3.65541	2.58195	1.41575	0.156848	NA
ENSG00000145725	PPIP5K2	53.2431	-0.665327	0.470109	-1.41526	0.156992	0.999522
ENSG00000149635	OCSTAMP	6.21338	-5.62254	3.97295	-1.41521	0.157008	NA
ENSG00000105058	FAM32A	155.932	-0.456046	0.322343	-1.41479	0.157131	0.999522
ENSG00000112306	RPS12	4842.76	0.19731	0.139529	1.41412	0.157328	0.999522
ENSG00000149761	NUDT22	103.336	0.539209	0.381437	1.41363	0.157472	0.999522
ENSG00000267673	FDX1L	40.6894	0.723187	0.511886	1.41279	0.157718	0.999522
ENSG00000099385	BCL7C	36.9494	-0.777997	0.550684	-1.41278	0.157719	0.999522
ENSG00000189180	ZNF33A	13.508	-1.14304	0.809151	-1.41264	0.157762	0.999522
ENSG00000125375	ATP5S	22.6042	-0.92049	0.651639	-1.41258	0.15778	0.999522
ENSG00000148335	NTMT1	59.2875	0.655368	0.464119	1.41207	0.15793	0.999522
ENSG00000283103	LLNLR-245B6.1	56.3706	0.639543	0.453158	1.4113	0.158155	0.999522
ENSG00000138413	IDH1	147.118	-0.466018	0.330212	-1.41127	0.158166	0.999522
ENSG00000049192	ADAMTS6	10.2313	-1.42886	1.0127	-1.41093	0.158264	0.999522
ENSG00000179222	MAGED1	11.0359	1.23541	0.875657	1.41084	0.158292	0.999522
ENSG00000090020	SLC9A1	30.9601	-0.801835	0.568408	-1.41067	0.158342	0.999522
ENSG00000224531	SMIM13	11.6658	1.18392	0.83944	1.41037	0.15843	0.999522
ENSG00000173153	ESRRA	26.7322	0.831341	0.589464	1.41033	0.158441	0.999522
ENSG00000116871	MAP7D1	60.4396	-0.662599	0.470203	-1.40918	0.158783	0.999522
ENSG00000136026	CKAP4	51.4698	-0.676338	0.48018	-1.40851	0.15898	0.999522
ENSG00000165685	TMEM52B	13.1911	-1.20359	0.854739	-1.40814	0.159089	0.999522
ENSG00000168288	MMADHC	65.5581	-0.613517	0.43571	-1.40809	0.159106	0.999522
ENSG00000068028	RASSF1	25.3907	0.851504	0.604733	1.40807	0.159111	0.999522
ENSG00000107738	C10orf54	114.166	1.05916	0.752585	1.40736	0.159322	0.999522
ENSG00000124357	NAGK	169.025	-0.460911	0.327631	-1.4068	0.159486	0.999522
ENSG00000101928	MOSPD1	33.8662	-0.794873	0.565384	-1.4059	0.159754	0.999522
ENSG00000197603	C5orf42	6.74188	-1.67014	1.1896	-1.40395	0.160333	NA
ENSG00000166548	TK2	23.9229	-0.883087	0.6291	-1.40373	0.160399	0.999522
ENSG00000153551	CMTM7	60.358	0.624251	0.444749	1.4036	0.160437	0.999522
ENSG00000039523	FAM65A	31.0503	-0.800373	0.570646	-1.40257	0.160744	0.999522
ENSG00000127920	GNG11	2.96539	-3.15202	2.24752	-1.40244	0.160783	NA
ENSG00000067064	IDI1	79.82	-0.583312	0.416399	-1.40085	0.161259	0.999522
ENSG00000089916	GPATCH2L	62.1588	-0.622902	0.44477	-1.4005	0.161363	0.999522
ENSG00000118418	HMGN3	442.084	-0.319102	0.227975	-1.39973	0.161595	0.999522
ENSG00000099330	OCEL1	31.5343	0.803055	0.573794	1.39955	0.161647	0.999522
ENSG00000234745	HLA-B	1929.61	-0.202524	0.144745	-1.39918	0.16176	0.999522
ENSG00000162924	REL	112.326	-0.509419	0.364317	-1.39828	0.162028	0.999522
ENSG00000234545	FAM133B	106.83	0.51222	0.366335	1.39823	0.162045	0.999522
ENSG00000184500	PROS1	2.94441	-3.16145	2.26214	-1.39755	0.162248	NA
ENSG00000158480	SPATA2	7.63856	1.49205	1.06808	1.39694	0.162432	NA
ENSG00000182712	CMC4	4.41196	-2.37949	1.704	-1.39641	0.162591	NA
ENSG00000110514	MADD	16.6507	-1.04599	0.749136	-1.39626	0.162636	0.999522
ENSG00000162777	DENND2D	91.5344	-0.551692	0.395141	-1.39619	0.162657	0.999522
ENSG00000176049	JAKMIP2	133.449	0.474244	0.339714	1.39601	0.162712	0.999522
ENSG00000049245	VAMP3	102.332	-0.526137	0.377025	-1.3955	0.162866	0.999522
ENSG00000155465	SLC7A7	185.809	0.420756	0.301526	1.39542	0.162888	0.999522
ENSG00000227500	SCAMP4	39.404	0.821121	0.588502	1.39527	0.162933	0.999522
ENSG00000026950	BTN3A1	14.0372	-1.11004	0.796143	-1.39427	0.163236	0.999522
ENSG00000235568	NFAM1	56.602	-0.674672	0.483953	-1.39409	0.163292	0.999522
ENSG00000272918	CTB-152G17.6	2.0753	-4.1245	2.96034	-1.39325	0.163543	NA
ENSG00000074800	ENO1	390.663	0.33237	0.23863	1.39283	0.163672	0.999522
ENSG00000166794	PPIB	175.369	0.429999	0.30884	1.39231	0.16383	0.999522
ENSG00000055732	MCOLN3	12.6367	-1.17011	0.840574	-1.39203	0.163912	0.999522
ENSG00000171148	TADA3	214.459	0.400673	0.287897	1.39173	0.164005	0.999522
ENSG00000187664	HAPLN4	4.23865	2.18996	1.57403	1.39131	0.164133	NA
ENSG00000164008	C1orf50	22.0673	-0.905674	0.651316	-1.39053	0.164368	0.999522
ENSG00000198900	TOP1	97.4323	-0.536403	0.385873	-1.3901	0.164498	0.999522
ENSG00000111540	RAB5B	60.7784	-0.62475	0.449565	-1.38967	0.164628	0.999522
ENSG00000214941	ZSWIM7	107.138	0.513894	0.369957	1.38907	0.164813	0.999522
ENSG00000170891	CYTL1	10.1607	-1.45391	1.04673	-1.38899	0.164835	0.999522
ENSG00000172116	CD8B	1.89919	4.46298	3.21454	1.38837	0.165024	NA
ENSG00000129991	TNNI3	1.89919	4.46298	3.21454	1.38837	0.165024	NA
ENSG00000138031	ADCY3	23.4881	-0.961039	0.692457	-1.38787	0.165177	0.999522
ENSG00000176890	TYMS	2.15717	-4.00813	2.88879	-1.38748	0.165297	NA
ENSG00000126226	PCID2	25.8019	0.83001	0.598252	1.38739	0.165323	0.999522
ENSG00000118046	STK11	17.4573	0.96994	0.69913	1.38735	0.165334	0.999522
ENSG00000128918	ALDH1A2	11.0412	-1.24771	0.899588	-1.38698	0.165449	0.999522
ENSG00000174851	YIF1A	105.209	0.50917	0.367208	1.3866	0.165564	0.999522
ENSG00000069482	GAL	7.93613	-1.60963	1.16091	-1.38652	0.165588	0.999522
ENSG00000196715	VKORC1L1	37.0484	-0.737039	0.531721	-1.38614	0.165705	0.999522
ENSG00000134755	DSC2	2.9381	-3.11112	2.24467	-1.386	0.165746	NA
ENSG00000148688	RPP30	22.9363	-0.886609	0.639929	-1.38548	0.165906	0.999522
ENSG00000238164	RP3-395M20.8	7.49486	-3.09104	2.23119	-1.38538	0.165937	NA
ENSG00000184007	PTP4A2	199.679	0.437107	0.315689	1.38461	0.166172	0.999522
ENSG00000107262	BAG1	45.0233	0.687915	0.496838	1.38458	0.166179	0.999522
ENSG00000004866	ST7	7.16193	-1.62968	1.17748	-1.38404	0.166345	NA
ENSG00000168936	TMEM129	14.952	1.04402	0.754511	1.3837	0.16645	0.999522
ENSG00000061794	MRPS35	56.3602	0.626398	0.452792	1.38341	0.166538	0.999522
ENSG00000164889	SLC4A2	28.4052	-0.814131	0.588782	-1.38274	0.166746	0.999522
ENSG00000240849	TMEM189	38.6816	-0.733653	0.530935	-1.38181	0.167029	0.999522
ENSG00000168569	TMEM223	29.4386	0.804952	0.583273	1.38006	0.167568	0.999522
ENSG00000161179	YDJC	31.5007	0.786826	0.570141	1.38006	0.16757	0.999522
ENSG00000140548	ZNF710	18.4859	-0.985386	0.714169	-1.37977	0.167658	0.999522
ENSG00000106245	BUD31	153.943	-0.463014	0.335596	-1.37968	0.167687	0.999522
ENSG00000164941	INTS8	9.27578	-1.35566	0.982719	-1.3795	0.167742	0.999522
ENSG00000086666	ZFAND6	167.905	0.43425	0.31484	1.37927	0.167811	0.999522
ENSG00000144120	TMEM177	8.37123	1.453	1.05356	1.37913	0.167854	0.999522
ENSG00000170571	EMB	34.7049	0.743286	0.539028	1.37894	0.167914	0.999522
ENSG00000127445	PIN1	216.636	-0.397082	0.287983	-1.37884	0.167944	0.999522
ENSG00000196550	FAM72A	19.0377	-0.951741	0.690371	-1.37859	0.16802	0.999522
ENSG00000006652	IFRD1	32.1157	0.770813	0.559153	1.37854	0.168037	0.999522
ENSG00000117751	PPP1R8	25.6361	0.830113	0.602407	1.37799	0.168205	0.999522
ENSG00000267169	CTB-55O6.12	7.5229	-1.54379	1.1204	-1.37789	0.168236	NA
ENSG00000086619	ERO1B	6.64118	-1.70097	1.23504	-1.37727	0.16843	NA
ENSG00000115138	POMC	32.4686	0.762199	0.553497	1.37706	0.168494	0.999522
ENSG00000198799	LRIG2	6.47745	-1.71286	1.24562	-1.37511	0.169098	NA
ENSG00000111271	ACAD10	10.6789	1.20865	0.879505	1.37424	0.169367	0.999522
ENSG00000065883	CDK13	22.1301	-0.894422	0.650885	-1.37416	0.169391	0.999522
ENSG00000088543	C3orf18	9.16273	1.31519	0.957206	1.37399	0.169446	0.999522
ENSG00000175197	DDIT3	81.5099	-0.555178	0.404238	-1.37339	0.16963	0.999522
ENSG00000156709	AIFM1	26.3415	0.820836	0.597688	1.37335	0.169643	0.999522
ENSG00000162694	EXTL2	11.5579	-1.20178	0.875217	-1.37313	0.169713	0.999522
ENSG00000176454	LPCAT4	17.5706	0.96721	0.704649	1.37261	0.169873	0.999522
ENSG00000183741	CBX6	69.1035	0.582578	0.424508	1.37236	0.169951	0.999522
ENSG00000068697	LAPTM4A	158.678	0.437614	0.318979	1.37192	0.170088	0.999522
ENSG00000160124	CCDC58	8.15686	1.40539	1.0248	1.37138	0.170256	0.999522
ENSG00000112110	MRPL18	151.384	-0.446556	0.325666	-1.37121	0.17031	0.999522
ENSG00000013288	MAN2B2	27.8802	-0.827303	0.603591	-1.37063	0.170489	0.999522
ENSG00000266412	NCOA4	93.1027	-0.541617	0.395237	-1.37036	0.170574	0.999522
ENSG00000281162	LINC01127	12.7495	1.18334	0.863664	1.37014	0.170643	0.999522
ENSG00000143590	EFNA3	2.968	2.77202	2.0265	1.36789	0.171348	NA
ENSG00000204291	COL15A1	2.968	2.77202	2.0265	1.36789	0.171348	NA
ENSG00000258315	C17orf49	9.14807	1.32264	0.967037	1.36772	0.171398	0.999522
ENSG00000057657	PRDM1	15.9412	0.993156	0.726164	1.36767	0.171414	0.999522
ENSG00000105401	CDC37	178.107	0.418183	0.30585	1.36728	0.171538	0.999522
ENSG00000189046	ALKBH2	12.0922	1.13935	0.8334	1.3671	0.171593	0.999522
ENSG00000171130	ATP6V0E2	47.2278	0.66015	0.482893	1.36707	0.171602	0.999522
ENSG00000148229	POLE3	68.0409	0.581017	0.425186	1.3665	0.171782	0.999522
ENSG00000064115	TM7SF3	30.832	-0.777899	0.569339	-1.36632	0.171839	0.999522
ENSG00000108528	SLC25A11	75.806	0.583684	0.427208	1.36627	0.171853	0.999522
ENSG00000151304	SRFBP1	23.3851	0.855217	0.626053	1.36604	0.171925	0.999522
ENSG00000147604	RPL7	2762.2	0.183688	0.134486	1.36585	0.171985	0.999522
ENSG00000165516	KLHDC2	10.2361	1.29652	0.949361	1.36567	0.172042	0.999522
ENSG00000126351	THRA	56.3222	0.628648	0.460457	1.36527	0.172168	0.999522
ENSG00000158169	FANCC	2.04802	-4.0794	2.98962	-1.36452	0.172403	NA
ENSG00000204642	HLA-F	78.7323	-0.578158	0.423824	-1.36415	0.172521	0.999522
ENSG00000159346	ADIPOR1	177.982	-0.440027	0.322792	-1.36319	0.172822	0.999522
ENSG00000160271	RALGDS	23.8887	0.853953	0.626455	1.36315	0.172835	0.999522
ENSG00000172590	MRPL52	165.471	0.428974	0.314825	1.36258	0.173015	0.999522
ENSG00000149541	B3GAT3	76.0578	0.560989	0.411731	1.36251	0.173036	0.999522
ENSG00000120029	C10orf76	21.1288	-0.907058	0.66574	-1.36248	0.173046	0.999522
ENSG00000173786	CNP	24.7499	-0.84833	0.622686	-1.36237	0.17308	0.999522
ENSG00000165898	ISCA2	132.995	0.482386	0.354184	1.36197	0.173209	0.999522
ENSG00000165355	FBXO33	16.4115	-1.04099	0.764673	-1.36136	0.173401	0.999522
ENSG00000187266	EPOR	13.984	1.0545	0.774856	1.3609	0.173546	0.999522
ENSG00000168564	CDKN2AIP	17.0981	-1.02429	0.753018	-1.36025	0.173752	0.999522
ENSG00000182108	DEXI	23.0348	-0.9157	0.673273	-1.36007	0.173807	0.999522
ENSG00000089057	SLC23A2	46.3675	-0.673668	0.495389	-1.35988	0.173869	0.999522
ENSG00000093010	COMT	165.751	-0.447658	0.329214	-1.35978	0.1739	0.999522
ENSG00000067057	PFKP	21.5497	0.877775	0.64571	1.35939	0.174022	0.999522
ENSG00000106477	CEP41	17.1673	-1.00645	0.740524	-1.3591	0.174114	0.999522
ENSG00000142669	SH3BGRL3	10654.4	-0.176414	0.129854	-1.35855	0.174288	0.999522
ENSG00000111181	SLC6A12	8.29752	-1.41703	1.04319	-1.35836	0.17435	0.999522
ENSG00000166479	TMX3	19.7893	-0.943178	0.69438	-1.3583	0.174368	0.999522
ENSG00000162222	TTC9C	28.38	-0.798312	0.587729	-1.3583	0.174369	0.999522
ENSG00000169087	HSPBAP1	13.2498	-1.10382	0.813217	-1.35735	0.174671	0.999522
ENSG00000183172	SMDT1	377.55	-0.32604	0.240277	-1.35693	0.174803	0.999522
ENSG00000145050	MANF	158.762	0.432341	0.318643	1.35682	0.174839	0.999522
ENSG00000153208	MERTK	28.0452	0.866235	0.638543	1.35658	0.174914	0.999522
ENSG00000163840	DTX3L	29.9184	-0.793817	0.585228	-1.35642	0.174964	0.999522
ENSG00000101017	CD40	45.5723	-0.681735	0.502602	-1.35641	0.174969	0.999522
ENSG00000133106	EPSTI1	23.6103	-0.855116	0.630827	-1.35555	0.175243	0.999522
ENSG00000164332	UBLCP1	28.6637	-0.798003	0.588695	-1.35555	0.175244	0.999522
ENSG00000224164	RP3-369A17.4	4.77701	-2.18376	1.61193	-1.35475	0.175496	NA
ENSG00000144028	SNRNP200	43.5399	-0.698237	0.515442	-1.35464	0.175533	0.999522
ENSG00000123636	BAZ2B	45.0953	-0.685724	0.506317	-1.35434	0.175629	0.999522
ENSG00000273899	NOL12	13.4346	-1.11733	0.825038	-1.35427	0.17565	0.999522
ENSG00000273802	HIST1H2BG	7.1618	1.59497	1.17777	1.35423	0.175663	NA
ENSG00000130203	APOE	218.104	-0.386912	0.285822	-1.35368	0.175839	0.999522
ENSG00000234906	APOC2	36.368	-0.727049	0.537122	-1.3536	0.175864	0.999522
ENSG00000184599	FAM19A3	15.8794	1.03697	0.766087	1.35359	0.175867	0.999522
ENSG00000183340	JRKL	10.6579	1.19067	0.880295	1.35258	0.17619	0.999522
ENSG00000166920	C15orf48	515.253	0.288457	0.213273	1.35252	0.176208	0.999522
ENSG00000234284	ZNF879	6.55253	1.55918	1.15296	1.35233	0.176271	NA
ENSG00000165915	SLC39A13	41.8359	0.692233	0.512088	1.35179	0.176444	0.999522
ENSG00000177105	RHOG	368.436	0.330519	0.244627	1.35111	0.176659	0.999522
ENSG00000166197	NOLC1	16.4641	0.96974	0.717734	1.35111	0.176659	0.999522
ENSG00000143793	C1orf35	40.5993	0.6876	0.509191	1.35038	0.176895	0.999522
ENSG00000108773	KAT2A	9.76109	1.2476	0.924039	1.35016	0.176965	0.999522
ENSG00000162407	PLPP3	22.1343	-0.879673	0.651608	-1.35	0.177015	0.999522
ENSG00000120519	SLC10A7	5.72167	-1.80778	1.33925	-1.34985	0.177065	NA
ENSG00000186522	2010-09-01	9.10583	-1.34285	0.994869	-1.34978	0.177087	0.999522
ENSG00000105514	RAB3D	23.3051	0.84506	0.62623	1.34944	0.177196	0.999522
ENSG00000215256	DHRS4-AS1	40.3555	0.714044	0.529223	1.34923	0.177263	0.999522
ENSG00000011198	ABHD5	22.5901	-0.869741	0.644699	-1.34907	0.177316	0.999522
ENSG00000273841	TAF9	122.907	-0.474116	0.351615	-1.34839	0.177532	0.999522
ENSG00000141543	EIF4A3	15.4309	0.993849	0.737074	1.34837	0.17754	0.999522
ENSG00000111237	VPS29	309.293	-0.34882	0.258706	-1.34833	0.177553	0.999522
ENSG00000100311	PDGFB	3.50556	2.38606	1.77025	1.34787	0.177702	NA
ENSG00000164440	TXLNB	4.04312	2.16789	1.60884	1.34749	0.177824	NA
ENSG00000129355	CDKN2D	3.94659	2.18834	1.62434	1.34722	0.17791	NA
ENSG00000249141	RP11-514O12.4	3.45729	2.40067	1.78248	1.34682	0.178039	NA
ENSG00000228623	ZNF883	3.45729	2.40067	1.78248	1.34682	0.178039	NA
ENSG00000087206	UIMC1	14.0259	1.05143	0.780694	1.34679	0.178048	0.999522
ENSG00000054148	PHPT1	283.766	-0.353408	0.26254	-1.34611	0.178266	0.999522
ENSG00000235750	KIAA0040	18.8153	-0.941285	0.699304	-1.34603	0.178292	0.999522
ENSG00000124733	MEA1	101.338	-0.504364	0.374765	-1.34581	0.178363	0.999522
ENSG00000000938	FGR	276.891	-0.366656	0.272547	-1.34529	0.17853	0.999522
ENSG00000130202	PVRL2	40.4414	0.685176	0.50932	1.34528	0.178536	0.999522
ENSG00000178922	HYI	3.07454	-3.0506	2.26824	-1.34492	0.178651	NA
ENSG00000219545	UMAD1	24.2485	-0.838707	0.62368	-1.34477	0.178699	0.999522
ENSG00000128791	TWSG1	16.6323	-0.99976	0.743747	-1.34422	0.178877	0.999522
ENSG00000188612	SUMO2	696.985	-0.277575	0.206581	-1.34366	0.179057	0.999522
ENSG00000125868	DSTN	181.746	0.416249	0.309798	1.34362	0.179073	0.999522
ENSG00000149646	CNBD2	9.38901	-1.33714	0.995432	-1.34328	0.179182	0.999522
ENSG00000038945	MSR1	365.986	0.679209	0.505698	1.34311	0.179235	0.999522
ENSG00000204314	PRRT1	2.49337	3.3196	2.4721	1.34282	0.179329	NA
ENSG00000104129	DNAJC17	13.5492	1.05423	0.785213	1.3426	0.179402	0.999522
ENSG00000141480	ARRB2	619.444	-0.28722	0.214184	-1.341	0.17992	0.999522
ENSG00000131378	RFTN1	17.5895	-0.974109	0.726475	-1.34087	0.179963	0.999522
ENSG00000183484	GPR132	3.93994	2.36382	1.7631	1.34072	0.180012	NA
ENSG00000131069	ACSS2	36.0303	-0.721054	0.53785	-1.34062	0.180043	0.999522
ENSG00000258227	CLEC5A	29.8753	0.809381	0.603821	1.34043	0.180105	0.999522
ENSG00000075415	SLC25A3	334.493	-0.338874	0.252819	-1.34038	0.180121	0.999522
ENSG00000211445	GPX3	106.431	-1.04136	0.777806	-1.33884	0.180621	0.999522
ENSG00000116260	QSOX1	51.8851	-0.636029	0.475363	-1.33799	0.180901	0.999522
ENSG00000198804	MT-CO1	42199.2	0.227284	0.16997	1.3372	0.181158	0.999522
ENSG00000112511	PHF1	18.2634	0.924086	0.691127	1.33707	0.181199	0.999522
ENSG00000158373	HIST1H2BD	7.34	-1.58298	1.18412	-1.33684	0.181275	NA
ENSG00000055163	CYFIP2	5.5446	1.72032	1.28688	1.33681	0.181284	NA
ENSG00000101255	TRIB3	5.5446	1.72032	1.28688	1.33681	0.181284	NA
ENSG00000170515	PA2G4	76.5492	0.546085	0.408749	1.33599	0.181552	0.999522
ENSG00000110876	SELPLG	31.4794	0.781764	0.585184	1.33593	0.181573	0.999522
ENSG00000137692	DCUN1D5	41.0462	0.679958	0.509208	1.33532	0.18177	0.999522
ENSG00000165458	INPPL1	31.2878	-0.754485	0.565142	-1.33504	0.181865	0.999522
ENSG00000169118	CSNK1G1	22.611	-0.856574	0.641635	-1.33499	0.181881	0.999522
ENSG00000228486	LINC01125	2.79544	-3.07325	2.30221	-1.33492	0.181904	NA
ENSG00000130775	THEMIS2	133.344	-0.478565	0.35858	-1.33461	0.182003	0.999522
ENSG00000149639	SOGA1	14.8369	-1.05898	0.79382	-1.33403	0.182193	0.999522
ENSG00000113845	TIMMDC1	60.9835	0.594386	0.445585	1.33395	0.182222	0.999522
ENSG00000100644	HIF1A	105.814	-0.533961	0.400387	-1.33361	0.18233	0.999522
ENSG00000177951	BET1L	39.7399	-0.689945	0.517825	-1.33239	0.182732	0.999522
ENSG00000152556	PFKM	6.07585	1.60348	1.20469	1.33103	0.183179	NA
ENSG00000005059	CCDC109B	40.3828	0.675366	0.507538	1.33067	0.183297	0.999522
ENSG00000198417	MT1F	174.344	1.28546	0.966033	1.33066	0.1833	0.999522
ENSG00000177628	GBA	67.9613	-0.576036	0.432971	-1.33043	0.183378	0.999522
ENSG00000170421	KRT8	3.51557	-2.59309	1.94947	-1.33015	0.183467	NA
ENSG00000152223	EPG5	19.783	-0.916804	0.689257	-1.33013	0.183474	0.999522
ENSG00000137133	HINT2	93.0638	0.541331	0.407003	1.33004	0.183504	0.999522
ENSG00000198346	ZNF813	5.75109	-1.78111	1.3392	-1.32998	0.183526	NA
ENSG00000167702	KIFC2	3.49925	2.37319	1.78604	1.32875	0.183931	NA
ENSG00000179082	C9orf106	3.49925	2.37319	1.78604	1.32875	0.183931	NA
ENSG00000154237	LRRK1	10.504	-1.23601	0.93038	-1.3285	0.184012	0.999522
ENSG00000141446	ESCO1	27.3745	-0.789464	0.594538	-1.32786	0.184224	0.999522
ENSG00000095303	PTGS1	53.5168	-0.622031	0.468613	-1.32739	0.18438	0.999522
ENSG00000204435	CSNK2B	148.255	0.450692	0.339729	1.32662	0.184634	0.999522
ENSG00000139625	MAP3K12	6.4896	1.5409	1.16156	1.32658	0.184646	NA
ENSG00000204257	HLA-DMA	260.464	0.387415	0.292043	1.32657	0.184652	0.999522
ENSG00000054219	LY75	12.2444	-1.12056	0.845138	-1.32589	0.184876	0.999522
ENSG00000197056	ZMYM1	3.54286	-2.55973	1.93079	-1.32574	0.184925	NA
ENSG00000140678	ITGAX	277.408	-0.348287	0.262742	-1.32559	0.184977	0.999522
ENSG00000260135	RP11-212I21.2	4.60911	-2.19581	1.65649	-1.32558	0.184978	NA
ENSG00000226471	CTA-292E10.6	8.5556	1.37565	1.03864	1.32447	0.185347	0.999522
ENSG00000124444	ZNF576	50.7728	-0.63088	0.476396	-1.32428	0.185411	0.999522
ENSG00000221983	UBA52	2024.39	0.185062	0.139769	1.32406	0.185485	0.999522
ENSG00000272047	GTF2H5	166.549	0.414568	0.31335	1.32302	0.185829	0.999522
ENSG00000187474	FPR3	45.2538	0.702922	0.531343	1.32292	0.185863	0.999522
ENSG00000089723	OTUB2	5.791	-1.7957	1.35781	-1.3225	0.186002	NA
ENSG00000119878	CRIPT	57.2257	-0.628181	0.475053	-1.32234	0.186055	0.999522
ENSG00000172534	HCFC1	38.8981	-0.69011	0.522484	-1.32082	0.18656	0.999522
ENSG00000250510	GPR162	5.06998	1.79885	1.36196	1.32078	0.186574	NA
ENSG00000163644	PPM1K	18.2715	-0.940944	0.712501	-1.32062	0.186628	0.999522
ENSG00000139343	SNRPF	163.417	0.420111	0.318117	1.32062	0.186629	0.999522
ENSG00000100564	PIGH	23.4057	0.828347	0.627625	1.31981	0.186898	0.999522
ENSG00000168282	MGAT2	52.5233	-0.626892	0.475233	-1.31913	0.187127	0.999522
ENSG00000114026	OGG1	21.6881	0.84318	0.639218	1.31908	0.187142	0.999522
ENSG00000145743	FBXL17	15.4773	-0.998046	0.757013	-1.3184	0.18737	0.999522
ENSG00000042286	AIFM2	16.9176	-0.960612	0.728628	-1.31839	0.187375	0.999522
ENSG00000123427	METTL21B	13.0526	-1.07758	0.817451	-1.31822	0.187428	0.999522
ENSG00000149554	CHEK1	9.3706	-1.30745	0.991903	-1.31813	0.187461	0.999522
ENSG00000110717	NDUFS8	436.349	0.304976	0.231372	1.31812	0.187463	0.999522
ENSG00000122126	OCRL	6.42287	-1.65655	1.25738	-1.31746	0.187683	NA
ENSG00000174903	RAB1B	90.8031	-0.520136	0.394864	-1.31725	0.187754	0.999522
ENSG00000182979	MTA1	6.04857	1.5791	1.19895	1.31707	0.187814	NA
ENSG00000138074	SLC5A6	14.6838	-1.01842	0.773253	-1.31705	0.187821	0.999522
ENSG00000100403	ZC3H7B	14.6838	-1.01842	0.773253	-1.31705	0.187821	0.999522
ENSG00000133997	MED6	31.2017	-0.754015	0.572644	-1.31673	0.18793	0.999522
ENSG00000008083	JARID2	98.1716	0.508139	0.386065	1.3162	0.188106	0.999522
ENSG00000172273	HINFP	6.17115	-1.67047	1.26924	-1.31612	0.188134	NA
ENSG00000198791	CNOT7	83.4	-0.527307	0.400706	-1.31594	0.188193	0.999522
ENSG00000164949	GEM	19.439	-0.902719	0.686388	-1.31517	0.188452	0.999522
ENSG00000169442	CD52	6205.27	-0.619481	0.471101	-1.31496	0.188522	0.999522
ENSG00000173166	RAPH1	21.1951	0.854548	0.64989	1.31491	0.18854	0.999522
ENSG00000233822	HIST1H2BN	5.53288	-1.7967	1.3669	-1.31444	0.188699	NA
ENSG00000140264	SERF2	9336.62	-0.161402	0.122814	-1.3142	0.188778	0.999522
ENSG00000149636	DSN1	12.4609	-1.13274	0.862104	-1.31392	0.188872	0.999522
ENSG00000166997	CNPY4	5.53829	1.66727	1.26896	1.31388	0.188886	NA
ENSG00000073792	IGF2BP2	10.0658	1.19315	0.909343	1.3121	0.189485	0.999522
ENSG00000106003	LFNG	15.6827	0.961503	0.732802	1.31209	0.189489	0.999522
ENSG00000178719	GRINA	113.586	-0.473488	0.36092	-1.31189	0.189557	0.999522
ENSG00000110851	PRDM4	15.8169	0.990318	0.755041	1.31161	0.189652	0.999522
ENSG00000090659	CD209	6.64749	-1.57871	1.20389	-1.31134	0.189742	NA
ENSG00000110801	PSMD9	38.4361	0.697081	0.53165	1.31117	0.189802	0.999522
ENSG00000137414	FAM8A1	7.25216	-1.48481	1.13317	-1.31032	0.190089	NA
ENSG00000072736	NFATC3	92.138	-0.50757	0.387433	-1.31008	0.190167	0.999522
ENSG00000136824	SMC2	20.9195	-0.886988	0.677166	-1.30985	0.190245	0.999522
ENSG00000260805	RP11-61J19.5	8.85601	1.28669	0.98243	1.30971	0.190295	0.999522
ENSG00000180354	MTURN	7.19711	1.4333	1.09447	1.30959	0.190336	NA
ENSG00000153179	RASSF3	47.7027	0.629013	0.480372	1.30943	0.190389	0.999522
ENSG00000231672	DIRC3	2.31867	-3.66325	2.79764	-1.30941	0.190397	NA
ENSG00000154710	RABGEF1	5.18872	-1.97734	1.51045	-1.3091	0.190499	NA
ENSG00000158710	TAGLN2	319.64	0.336774	0.257426	1.30824	0.190793	0.999522
ENSG00000172936	MYD88	95.6689	-0.568313	0.434569	-1.30776	0.190953	0.999522
ENSG00000272463	RP11-532F6.3	3.4636	2.34087	1.79017	1.30762	0.191001	NA
ENSG00000162086	ZNF75A	30.5661	0.732403	0.560458	1.30679	0.191283	0.999522
ENSG00000213246	SUPT4H1	160.513	-0.419914	0.321476	-1.30621	0.191483	0.999522
ENSG00000157637	SLC38A10	34.7465	0.706614	0.540992	1.30614	0.191503	0.999522
ENSG00000149781	FERMT3	202.133	0.38166	0.292248	1.30595	0.191571	0.999522
ENSG00000160410	SHKBP1	80.7253	0.529349	0.405538	1.3053	0.191791	0.999522
ENSG00000177311	ZBTB38	31.3095	-0.829863	0.635864	-1.30509	0.191861	0.999522
ENSG00000132589	FLOT2	42.8072	-0.671467	0.514729	-1.30451	0.192061	0.999522
ENSG00000168268	NT5DC2	16.0561	0.965049	0.739856	1.30438	0.192106	0.999522
ENSG00000102226	USP11	6.94586	-1.56051	1.19638	-1.30437	0.192108	NA
ENSG00000262919	FAM58A	56.4332	0.597981	0.458597	1.30393	0.192256	0.999522
ENSG00000102409	BEX4	120.322	0.457961	0.351228	1.30388	0.192273	0.999522
ENSG00000183401	CCDC159	29.9781	0.762712	0.585378	1.30294	0.192596	0.999522
ENSG00000100478	AP4S1	8.8477	-1.30726	1.00347	-1.30274	0.192663	0.999522
ENSG00000129993	CBFA2T3	5.04269	1.75907	1.35052	1.30251	0.192741	NA
ENSG00000119912	IDE	13.8147	-1.03902	0.797726	-1.30248	0.192752	0.999522
ENSG00000123338	NCKAP1L	141.187	-0.452592	0.347623	-1.30196	0.19293	0.999522
ENSG00000168517	HEXIM2	9.38726	1.23737	0.950433	1.3019	0.192951	0.999522
ENSG00000198771	RCSD1	49.5044	-0.67143	0.515761	-1.30182	0.192977	0.999522
ENSG00000120832	MTERF2	4.5261	1.90098	1.46035	1.30173	0.19301	NA
ENSG00000168237	GLYCTK	7.14276	-1.55988	1.19868	-1.30133	0.193145	NA
ENSG00000116205	TCEANC2	7.57117	-1.45	1.11479	-1.30069	0.193364	NA
ENSG00000169499	PLEKHA2	74.425	-0.541321	0.416332	-1.30021	0.193527	0.999522
ENSG00000145781	COMMD10	30.5402	-0.743662	0.572332	-1.29935	0.193823	0.999522
ENSG00000092853	CLSPN	12.6117	-1.10068	0.847266	-1.29909	0.193912	0.999522
ENSG00000055211	GINM1	28.6361	0.749662	0.577249	1.29868	0.194054	0.999522
ENSG00000247134	RP11-11N9.4	27.3239	0.758702	0.584342	1.29839	0.194154	0.999522
ENSG00000172922	RNASEH2C	186.306	-0.393629	0.303236	-1.29809	0.194255	0.999522
ENSG00000151465	CDC123	71.1824	0.549274	0.423205	1.29789	0.194325	0.999522
ENSG00000138668	HNRNPD	58.2222	0.581487	0.448044	1.29783	0.194344	0.999522
ENSG00000129657	SEC14L1	91.6675	-0.507199	0.390834	-1.29773	0.194379	0.999522
ENSG00000178971	CTC1	6.27138	1.56207	1.2037	1.29772	0.194384	NA
ENSG00000153406	NMRAL1	42.3753	0.64824	0.499692	1.29728	0.194535	0.999522
ENSG00000009830	POMT2	6.51688	1.48933	1.14822	1.29707	0.194606	NA
ENSG00000100889	PCK2	28.0695	-0.772328	0.595824	-1.29623	0.194895	0.999522
ENSG00000131626	PPFIA1	36.3978	-0.692637	0.534425	-1.29604	0.194961	0.999522
ENSG00000159720	ATP6V0D1	248.868	0.364152	0.281006	1.29588	0.195015	0.999522
ENSG00000021574	SPAST	13.019	-1.06048	0.818454	-1.29571	0.195075	0.999522
ENSG00000154016	GRAP	3.50295	-2.56234	1.97774	-1.29559	0.195117	NA
ENSG00000010818	HIVEP2	4.69728	-1.95821	1.51168	-1.29539	0.195187	NA
ENSG00000172171	TEFM	19.3806	0.865885	0.668596	1.29508	0.195293	0.999522
ENSG00000120616	EPC1	43.9641	-0.65017	0.502273	-1.29445	0.195509	0.999522
ENSG00000142512	SIGLEC10	7.14467	1.43086	1.10556	1.29424	0.195583	NA
ENSG00000185436	IFNLR1	8.07299	-1.36481	1.05511	-1.29352	0.195832	0.999522
ENSG00000083290	ULK2	12.1163	-1.10734	0.85609	-1.29349	0.195841	0.999522
ENSG00000006715	VPS41	43.6573	-0.655419	0.506736	-1.29341	0.195868	0.999522
ENSG00000171456	ASXL1	9.73147	-1.22886	0.950329	-1.29309	0.19598	0.999522
ENSG00000137100	DCTN3	89.5262	-0.509393	0.393936	-1.29309	0.195981	0.999522
ENSG00000152127	MGAT5	30.3452	-0.744839	0.576046	-1.29302	0.196004	0.999522
ENSG00000157617	C2CD2	6.36838	-1.57377	1.21793	-1.29216	0.1963	NA
ENSG00000250222	CTC-338M12.5	2.14469	3.54377	2.74327	1.29181	0.196424	NA
ENSG00000176105	YES1	2.14469	3.54377	2.74327	1.29181	0.196424	NA
ENSG00000180304	OAZ2	307.505	-0.357984	0.277154	-1.29164	0.196481	0.999522
ENSG00000156030	ELMSAN1	25.0688	0.792539	0.613596	1.29163	0.196485	0.999522
ENSG00000180228	PRKRA	45.0735	0.643386	0.498425	1.29084	0.19676	0.999522
ENSG00000120217	CD274	6.45647	-1.56585	1.21351	-1.29034	0.196931	NA
ENSG00000102125	TAZ	28.397	0.742978	0.575944	1.29002	0.197044	0.999522
ENSG00000131446	MGAT1	291.129	-0.341548	0.264809	-1.28979	0.197123	0.999522
ENSG00000163866	SMIM12	167.094	-0.405275	0.314218	-1.28979	0.197124	0.999522
ENSG00000110958	PTGES3	226.918	0.366812	0.284486	1.28939	0.197263	0.999522
ENSG00000152464	RPP38	32.2627	0.71677	0.555909	1.28937	0.197271	0.999522
ENSG00000105223	PLD3	502.604	0.277676	0.215367	1.28931	0.197289	0.999522
ENSG00000082068	WDR70	8.7825	1.25243	0.971712	1.28889	0.197438	0.999522
ENSG00000101224	CDC25B	14.4383	-1.00642	0.781186	-1.28832	0.197634	0.999522
ENSG00000211455	STK38L	47.0286	0.631906	0.490506	1.28827	0.197651	0.999522
ENSG00000142552	RCN3	2.1174	3.53911	2.74956	1.28715	0.198041	NA
ENSG00000059573	ALDH18A1	4.55339	1.87832	1.45934	1.2871	0.198058	NA
ENSG00000144579	CTDSP1	48.2025	-0.630426	0.489847	-1.28699	0.198099	0.999522
ENSG00000136877	FPGS	27.8048	0.746959	0.580563	1.28661	0.198229	0.999522
ENSG00000223960	AC009948.5	13.1197	-1.05667	0.821463	-1.28632	0.19833	0.999522
ENSG00000197021	CXorf40B	24.9246	-0.811991	0.631324	-1.28617	0.198383	0.999522
ENSG00000134324	LPIN1	47.9383	-0.669645	0.521069	-1.28514	0.198745	0.999522
ENSG00000105379	ETFB	100.578	0.514139	0.400067	1.28513	0.198747	0.999522
ENSG00000122008	POLK	38.961	0.661442	0.514698	1.28511	0.198755	0.999522
ENSG00000159314	ARHGAP27	17.7678	-0.910601	0.708917	-1.2845	0.198968	0.999522
ENSG00000228022	HCG20	2.6403	2.97965	2.32188	1.28329	0.19939	NA
ENSG00000232434	C9orf172	2.6403	2.97965	2.32188	1.28329	0.19939	NA
ENSG00000110536	PTPMT1	143.49	0.43743	0.340968	1.2829	0.199526	0.999522
ENSG00000189067	LITAF	813.415	-0.233797	0.182326	-1.2823	0.199737	0.999522
ENSG00000088538	DOCK3	7.32557	-1.43694	1.12071	-1.28217	0.199782	NA
ENSG00000152315	KCNK13	11.3878	-1.12528	0.877704	-1.28208	0.199816	0.999522
ENSG00000144747	TMF1	25.5922	-0.794009	0.619924	-1.28082	0.200258	0.999522
ENSG00000007944	MYLIP	11.4299	-1.12177	0.877305	-1.27866	0.201019	0.999522
ENSG00000090924	PLEKHG2	6.83581	1.46818	1.14921	1.27755	0.201408	NA
ENSG00000065060	UHRF1BP1	10.4495	-1.19783	0.938276	-1.27662	0.201735	0.999522
ENSG00000104522	TSTA3	42.65	0.637061	0.499332	1.27583	0.202017	0.999522
ENSG00000203325	RP11-277A4.4	2.16567	3.524	2.76252	1.27565	0.20208	NA
ENSG00000263280	LA16c-325D7.2	2.16567	3.524	2.76252	1.27565	0.20208	NA
ENSG00000161509	GRIN2C	2.16567	3.524	2.76252	1.27565	0.20208	NA
ENSG00000143178	TBX19	3.4337	-2.54477	1.99505	-1.27554	0.202118	NA
ENSG00000163106	HPGDS	3.4337	-2.54477	1.99505	-1.27554	0.202118	NA
ENSG00000121940	CLCC1	14.5894	-0.992775	0.778337	-1.27551	0.20213	0.999522
ENSG00000164609	SLU7	31.8211	-0.732873	0.574768	-1.27508	0.202282	0.999522
ENSG00000128951	DUT	95.7513	0.533703	0.418933	1.27396	0.202679	0.999522
ENSG00000131931	THAP1	19.647	0.846583	0.664533	1.27395	0.20268	0.999522
ENSG00000115594	IL1R1	9.39186	1.22006	0.958124	1.27338	0.202882	0.999522
ENSG00000076864	RAP1GAP	1.92633	-3.97547	3.12489	-1.27219	0.203304	NA
ENSG00000155876	RRAGA	33.5728	0.690426	0.542911	1.27171	0.203476	0.999522
ENSG00000117020	AKT3	10.603	1.14069	0.897412	1.27109	0.203696	0.999522
ENSG00000143994	ABHD1	2.58572	3.03176	2.38583	1.27074	0.203822	NA
ENSG00000180423	HARBI1	4.95247	1.75108	1.37824	1.27051	0.203902	NA
ENSG00000070010	UFD1L	93.5618	-0.499122	0.393016	-1.26998	0.204092	0.999522
ENSG00000145990	GFOD1	37.1087	-0.709085	0.558501	-1.26962	0.20422	0.999522
ENSG00000108861	DUSP3	64.3892	-0.556965	0.439058	-1.26854	0.204604	0.999522
ENSG00000169609	C15orf40	85.0315	0.50649	0.399352	1.26828	0.204698	0.999522
ENSG00000102181	CD99L2	12.8008	-1.05304	0.830582	-1.26784	0.204855	0.999522
ENSG00000143333	RGS16	24.9459	0.791452	0.624641	1.26705	0.205137	0.999522
ENSG00000171766	GATM	14.3486	1.00882	0.796285	1.26691	0.205188	0.999522
ENSG00000204272	LINC01420	255.943	-0.358634	0.283098	-1.26682	0.20522	0.999522
ENSG00000176476	SGF29	9.77371	1.15999	0.915698	1.26679	0.205231	0.999522
ENSG00000174780	SRP72	62.7056	-0.559658	0.441811	-1.26674	0.20525	0.999522
ENSG00000058799	YIPF1	26.6485	-0.849483	0.671059	-1.26589	0.205554	0.999522
ENSG00000226179	LINC00685	40.3767	0.655542	0.517945	1.26566	0.205635	0.999522
ENSG00000103978	TMEM87A	35.6	-0.689545	0.545176	-1.26481	0.205939	0.999522
ENSG00000278311	GGNBP2	74.4636	-0.535449	0.423355	-1.26478	0.205951	0.999522
ENSG00000134046	MBD2	123.5	-0.449415	0.355335	-1.26476	0.205956	0.999522
ENSG00000077782	FGFR1	47.8898	-0.638688	0.505026	-1.26466	0.205992	0.999522
ENSG00000160211	G6PD	100.638	-0.476813	0.377061	-1.26455	0.206032	0.999522
ENSG00000126391	FRMD8	17.0683	0.908377	0.718606	1.26408	0.206201	0.999522
ENSG00000198909	MAP3K3	37.6534	-0.668193	0.528829	-1.26353	0.206398	0.999522
ENSG00000162341	TPCN2	17.4825	-0.900919	0.713603	-1.26249	0.206772	0.999522
ENSG00000135269	TES	18.681	0.859573	0.680883	1.26244	0.206791	0.999522
ENSG00000188647	PTAR1	16.8295	0.917944	0.727127	1.26243	0.206796	0.999522
ENSG00000168818	STX18	29.6755	-0.768327	0.608988	-1.26165	0.207076	0.999522
ENSG00000138030	KHK	11.6235	1.07134	0.849417	1.26127	0.207213	0.999522
ENSG00000161888	SPC24	1.95362	-3.90407	3.09684	-1.26066	0.20743	NA
ENSG00000273314	RP5-1136G13.2	1.62811	4.52062	3.58679	1.26035	0.207542	NA
ENSG00000182197	EXT1	1.62811	4.52062	3.58679	1.26035	0.207542	NA
ENSG00000183734	ASCL2	1.62811	4.52062	3.58679	1.26035	0.207542	NA
ENSG00000174669	SLC29A2	1.62811	4.52062	3.58679	1.26035	0.207542	NA
ENSG00000231133	HAR1B	1.62811	4.52062	3.58679	1.26035	0.207542	NA
ENSG00000133678	TMEM254	13.6657	-1.01117	0.802467	-1.26007	0.207643	0.999522
ENSG00000125734	GPR108	49.2667	0.5974	0.4742	1.25981	0.207739	0.999522
ENSG00000135387	CAPRIN1	68.0387	-0.540672	0.429273	-1.25951	0.207848	0.999522
ENSG00000205208	C4orf46	9.33695	1.2311	0.977539	1.25938	0.207892	0.999522
ENSG00000157259	GATAD1	42.8244	-0.63477	0.50405	-1.25934	0.207907	0.999522
ENSG00000175573	C11orf68	7.1766	-1.41971	1.12744	-1.25922	0.207949	NA
ENSG00000196943	NOP9	14.8033	-0.993719	0.789452	-1.25875	0.208122	0.999522
ENSG00000087266	SH3BP2	112.996	0.453825	0.360817	1.25777	0.208474	0.999522
ENSG00000181631	P2RY13	5.98791	-1.79825	1.43003	-1.25749	0.208575	NA
ENSG00000181804	SLC9A9	6.68773	-1.5211	1.20972	-1.25739	0.208611	NA
ENSG00000255198	SNHG9	4.00486	-2.24508	1.78554	-1.25737	0.208621	NA
ENSG00000091527	CDV3	86.1468	-0.537802	0.42787	-1.25693	0.208779	0.999522
ENSG00000106554	CHCHD3	64.2042	0.560101	0.445833	1.2563	0.209006	0.999522
ENSG00000107130	NCS1	14.4231	-1.0044	0.799505	-1.25628	0.209014	0.999522
ENSG00000128708	HAT1	16.9533	-0.913399	0.727409	-1.25569	0.209229	0.999522
ENSG00000189298	ZKSCAN3	3.33519	2.47449	1.97116	1.25535	0.209353	NA
ENSG00000237765	FAM200B	199.404	-0.388358	0.309442	-1.25502	0.20947	0.999522
ENSG00000114209	PDCD10	71.2193	0.529139	0.421621	1.25501	0.209475	0.999522
ENSG00000196975	ANXA4	68.7224	0.540905	0.431161	1.25453	0.209649	0.999522
ENSG00000223501	VPS52	9.72545	1.1633	0.927688	1.25397	0.209852	0.999522
ENSG00000112576	CCND3	42.4378	-0.647192	0.516418	-1.25323	0.210121	0.999522
ENSG00000040487	PQLC2	23.3816	-0.805095	0.642604	-1.25286	0.210256	0.999522
ENSG00000011405	PIK3C2A	23.7198	-0.786347	0.627814	-1.25251	0.210382	0.999522
ENSG00000166451	CENPN	21.4231	-0.828908	0.661829	-1.25245	0.210406	0.999522
ENSG00000172361	CFAP53	2.12371	3.43862	2.74601	1.25222	0.210489	NA
ENSG00000006831	ADIPOR2	35.9761	-0.671367	0.536166	-1.25216	0.21051	0.999522
ENSG00000253982	CTD-2336O2.1	193.134	-0.379143	0.3028	-1.25212	0.210526	0.999522
ENSG00000154620	TMSB4Y	7.99958	-1.32896	1.06144	-1.25204	0.210554	0.999522
ENSG00000104341	LAPTM4B	2.09642	3.50011	2.79576	1.25193	0.210594	NA
ENSG00000156471	PTDSS1	55.9225	0.572475	0.457404	1.25158	0.210725	0.999522
ENSG00000100344	PNPLA3	8.67035	-3.13779	2.50826	-1.25098	0.210941	0.999522
ENSG00000169359	SLC33A1	29.705	0.715795	0.572271	1.2508	0.211009	0.999522
ENSG00000158717	RNF166	47.7567	0.60321	0.48237	1.25051	0.211112	0.999522
ENSG00000124207	CSE1L	12.493	1.01719	0.81387	1.24982	0.211365	0.999522
ENSG00000025039	RRAGD	105.962	-0.474241	0.379524	-1.24957	0.211458	0.999522
ENSG00000125735	TNFSF14	105.105	0.480915	0.384968	1.24924	0.211579	0.999522
ENSG00000204514	ZNF814	7.76196	1.29165	1.03401	1.24916	0.211605	NA
ENSG00000100294	MCAT	8.18257	-1.37221	1.09851	-1.24916	0.211607	0.999522
ENSG00000177706	FAM20C	225.57	-0.407499	0.326289	-1.24889	0.211705	0.999522
ENSG00000061676	NCKAP1	4.97975	1.69975	1.36177	1.24819	0.21196	NA
ENSG00000165501	LRR1	22.1976	-0.804171	0.644475	-1.24779	0.212107	0.999522
ENSG00000089248	ERP29	291.68	0.32225	0.258311	1.24753	0.212204	0.999522
ENSG00000276216	CH17-373J23.1	4.10154	2.14703	1.72195	1.24686	0.212448	NA
ENSG00000172531	PPP1CA	293.452	0.329194	0.264161	1.24619	0.212696	0.999522
ENSG00000166949	SMAD3	3.27719	5.45341	4.37619	1.24615	0.212708	NA
ENSG00000029153	ARNTL2	3.68552	-2.22924	1.78901	-1.24607	0.212738	NA
ENSG00000186818	LILRB4	208.678	-0.404818	0.325071	-1.24532	0.213013	0.999522
ENSG00000260032	LINC00657	93.4416	-0.484367	0.389248	-1.24437	0.213365	0.999522
ENSG00000141401	IMPA2	26.2677	0.785943	0.631742	1.24409	0.213467	0.999522
ENSG00000186088	GSAP	37.2737	-0.659201	0.529882	-1.24405	0.213481	0.999522
ENSG00000276509	CH17-353B19.1	1.60713	4.50874	3.6244	1.24399	0.213502	NA
ENSG00000256633	RP11-169D4.2	1.60713	4.50874	3.6244	1.24399	0.213502	NA
ENSG00000021300	PLEKHB1	1.60713	4.50874	3.6244	1.24399	0.213502	NA
ENSG00000182376	RP5-1142A6.8	1.60713	4.50874	3.6244	1.24399	0.213502	NA
ENSG00000127952	STYXL1	26.4523	0.735407	0.591432	1.24344	0.213708	0.999522
ENSG00000166783	KIAA0430	20.6294	-0.827011	0.665323	-1.24302	0.21386	0.999522
ENSG00000133028	SCO1	39.3282	0.637392	0.512855	1.24283	0.21393	0.999522
ENSG00000104356	POP1	12.1357	-1.07676	0.866452	-1.24273	0.213969	0.999522
ENSG00000148814	LRRC27	9.07251	1.19473	0.96164	1.24239	0.214094	0.999522
ENSG00000143842	SOX13	1.87176	-3.9652	3.19177	-1.24232	0.214118	NA
ENSG00000275385	CCL18	1.87176	-3.9652	3.19177	-1.24232	0.214118	NA
ENSG00000168675	LDLRAD4	24.5154	-0.769875	0.619774	-1.24219	0.214168	0.999522
ENSG00000197892	KIF13B	20.5958	-0.829487	0.667965	-1.24181	0.214306	0.999522
ENSG00000231609	AC009501.4	8.86437	1.20773	0.972846	1.24144	0.214442	0.999522
ENSG00000224397	LINC01272	707.749	-0.23791	0.191674	-1.24122	0.214525	0.999522
ENSG00000100097	LGALS1	4903.2	0.35652	0.287319	1.24085	0.214661	0.999522
ENSG00000196081	ZNF724P	2.61918	-2.95186	2.37993	-1.24032	0.214859	NA
ENSG00000101665	SMAD7	11.6344	1.11738	0.901163	1.23993	0.214999	0.999522
ENSG00000131652	THOC6	23.0801	0.771571	0.622505	1.23946	0.215174	0.999522
ENSG00000141504	SAT2	222.052	-0.363334	0.293192	-1.23924	0.215258	0.999522
ENSG00000173848	NET1	3.9529	1.98749	1.60381	1.23923	0.215259	NA
ENSG00000119471	HSDL2	19.2773	0.848861	0.685172	1.2389	0.215381	0.999522
ENSG00000105254	TBCB	99.1542	0.475222	0.383639	1.23872	0.215448	0.999522
ENSG00000141750	STAC2	9.4061	1.16877	0.943583	1.23865	0.215473	0.999522
ENSG00000074181	NOTCH3	5.95622	1.57089	1.26832	1.23856	0.215509	NA
ENSG00000114125	RNF7	480.59	-0.270176	0.218236	-1.238	0.215717	0.999522
[truncated: 13,782 more rows]

## Sheet: cluster_2
gene_id	gene_name	baseMean	log2FoldChange	lfcSE	stat	pvalue	padj
ENSG00000163220	S100A9	2535.04	2.21532	0.11755	18.8457	3.18486e-79	1.81728e-75
ENSG00000204287	HLA-DRA	2562.66	1.78419	0.108007	16.5193	2.6664e-61	7.60725e-58
ENSG00000101439	CST3	1682.49	1.82866	0.121262	15.0803	2.18438e-51	4.1547e-48
ENSG00000196154	S100A4	3921.02	1.50759	0.101414	14.8657	5.50352e-50	7.85077e-47
ENSG00000019582	CD74	4289.43	1.3805	0.101092	13.656	1.86027e-42	2.12294e-39
ENSG00000223865	HLA-DPB1	1572.27	1.56971	0.12345	12.7153	4.86214e-37	4.62389e-34
ENSG00000109475	RPL34	3135.48	1.18884	0.105209	11.2998	1.31591e-29	1.07265e-26
ENSG00000130208	APOC1	2381.81	-2.20543	0.196065	-11.2485	2.35659e-29	1.68084e-26
ENSG00000133048	CHI3L1	245.302	-3.80768	0.340186	-11.1929	4.41565e-29	2.79952e-26
ENSG00000198918	RPL39	2336.55	1.30807	0.118611	11.0282	2.79499e-28	1.59482e-25
ENSG00000173372	C1QA	212.519	-3.27152	0.29997	-10.9062	1.07683e-27	5.58579e-25
ENSG00000177954	RPS27	2387.98	1.26407	0.116494	10.8509	1.9743e-27	9.3878e-25
ENSG00000177600	RPLP2	3910.99	1.04146	0.0975514	10.676	1.31777e-26	5.78398e-24
ENSG00000196126	HLA-DRB1	908.514	1.65323	0.158531	10.4284	1.83988e-25	7.49883e-23
ENSG00000161970	RPL26	2598.6	1.00081	0.104368	9.58922	8.87574e-22	3.37633e-19
ENSG00000173369	C1QB	89.4006	-4.72886	0.498665	-9.48303	2.4701e-21	8.80899e-19
ENSG00000085265	FCN1	419.738	2.19072	0.231922	9.44594	3.52214e-21	1.1822e-18
ENSG00000198840	MT-ND3	2299.6	1.01171	0.107279	9.43061	4.07709e-21	1.29244e-18
ENSG00000196735	HLA-DQA1	333.783	2.44464	0.26132	9.35498	8.36193e-21	2.51122e-18
ENSG00000123689	G0S2	128.497	-3.50267	0.386402	-9.06484	1.24792e-19	3.56031e-17
ENSG00000233927	RPS28	2392.41	1.13247	0.125274	9.03996	1.56725e-19	4.25843e-17
ENSG00000159189	C1QC	78.3004	-4.56158	0.511993	-8.90944	5.12901e-19	1.33028e-16
ENSG00000134419	RPS15A	2718.81	0.893969	0.103212	8.66149	4.65643e-18	1.1552e-15
ENSG00000197766	CFD	226.242	2.4939	0.289886	8.60306	7.76182e-18	1.84537e-15
ENSG00000113140	SPARC	74.2023	-4.48767	0.522733	-8.58502	9.08244e-18	2.07298e-15
ENSG00000131469	RPL27	1774.15	1.02826	0.120571	8.5282	1.48638e-17	3.26203e-15
ENSG00000197956	S100A6	2555.9	0.941282	0.11507	8.18012	2.83568e-16	5.99273e-14
ENSG00000135929	CYP27A1	90.1939	-3.21474	0.401697	-8.00289	1.2153e-15	2.4766e-13
ENSG00000136942	RPL35	1708.8	0.928366	0.117868	7.87634	3.3711e-15	6.63292e-13
ENSG00000231389	HLA-DPA1	796.382	1.25272	0.168148	7.45007	9.32899e-14	1.77437e-11
ENSG00000144713	RPL32	3211.06	0.795187	0.107366	7.40631	1.29861e-13	2.39027e-11
ENSG00000112306	RPS12	4326.04	0.691977	0.0941108	7.35278	1.94119e-13	3.46139e-11
ENSG00000182774	RPS17	2191.6	0.815853	0.112281	7.2662	3.69744e-13	6.39321e-11
ENSG00000198502	HLA-DRB5	332.527	1.74432	0.240983	7.23836	4.54151e-13	7.40538e-11
ENSG00000165140	FBP1	191.699	-2.0649	0.285273	-7.23833	4.54238e-13	7.40538e-11
ENSG00000145592	RPL37	1492.57	1.0165	0.141688	7.17419	7.27344e-13	1.13739e-10
ENSG00000170458	CD14	167.16	-2.08085	0.290123	-7.17229	7.37527e-13	1.13739e-10
ENSG00000167996	FTH1	28407.4	-0.859119	0.120459	-7.13204	9.88956e-13	1.485e-10
ENSG00000071082	RPL31	1683.65	0.840355	0.117937	7.12546	1.03732e-12	1.51769e-10
ENSG00000179344	HLA-DQB1	354.561	1.56816	0.222425	7.05025	1.78594e-12	2.54765e-10
ENSG00000143546	S100A8	1201.42	3.75838	0.534179	7.0358	1.98119e-12	2.75724e-10
ENSG00000118181	RPS25	2029.76	0.786423	0.111991	7.02223	2.18358e-12	2.96654e-10
ENSG00000122026	RPL21	3359.05	0.675389	0.100056	6.75013	1.47715e-11	1.96015e-09
ENSG00000245532	NEAT1	986.897	-1.00174	0.148543	-6.74381	1.5429e-11	2.00086e-09
ENSG00000204397	CARD16	154.972	2.11791	0.318815	6.64307	3.07214e-11	3.89547e-09
ENSG00000124172	ATP5E	1756.38	0.778182	0.11827	6.57973	4.71288e-11	5.84602e-09
ENSG00000105372	RPS19	4349.68	0.63747	0.0969699	6.57389	4.90167e-11	5.95084e-09
ENSG00000138326	RPS24	2955.17	0.647875	0.100128	6.47044	9.77199e-11	1.16164e-08
ENSG00000172809	RPL38	820.309	0.997206	0.156059	6.38994	1.65947e-10	1.93243e-08
ENSG00000197756	RPL37A	1551.03	0.79413	0.124722	6.36719	1.9252e-10	2.19704e-08
ENSG00000124614	RPS10	441.129	1.26421	0.202231	6.25131	4.07031e-10	4.55396e-08
ENSG00000171858	RPS21	699.016	1.05758	0.169856	6.22637	4.77369e-10	5.21974e-08
ENSG00000149806	FAU	1439.75	0.785464	0.1262	6.22394	4.84834e-10	5.21974e-08
ENSG00000241343	RPL36A	242.514	1.7526	0.283098	6.19077	5.98721e-10	6.32649e-08
ENSG00000135404	CD63	646.441	-1.06513	0.175504	-6.06898	1.28725e-09	1.31441e-07
ENSG00000125691	RPL23	1496.31	0.744248	0.122638	6.06864	1.28999e-09	1.31441e-07
ENSG00000257764	RP11-1143G9.4	815.083	3.48115	0.574654	6.05781	1.37986e-09	1.38131e-07
ENSG00000265972	TXNIP	300.375	1.4767	0.245845	6.00664	1.89412e-09	1.86343e-07
ENSG00000187193	MT1X	98.1304	2.42387	0.403875	6.00155	1.95448e-09	1.89021e-07
ENSG00000105193	RPS16	3008.58	0.608146	0.101508	5.99112	2.08397e-09	1.98185e-07
ENSG00000198242	RPL23A	2429.03	0.72355	0.120959	5.98176	2.2074e-09	2.06483e-07
ENSG00000229117	RPL41	2019.45	0.697947	0.117413	5.94437	2.77527e-09	2.55415e-07
ENSG00000166441	RPL27A	3497.03	0.574295	0.096801	5.93273	2.97934e-09	2.69843e-07
ENSG00000231500	RPS18	4637.33	0.580086	0.0979989	5.91931	3.23287e-09	2.88231e-07
ENSG00000155368	DBI	837.449	-0.915611	0.154852	-5.91281	3.36321e-09	2.95238e-07
ENSG00000130429	ARPC1B	1266.45	-0.756649	0.129709	-5.83343	5.4299e-09	4.69439e-07
ENSG00000108688	CCL7	27.4289	-4.5868	0.78873	-5.81542	6.04811e-09	5.15082e-07
ENSG00000115268	RPS15	2551.47	0.65296	0.112336	5.81255	6.15291e-09	5.16302e-07
ENSG00000158869	FCER1G	1180.69	-0.802147	0.138431	-5.79458	6.84944e-09	5.66419e-07
ENSG00000130255	RPL36	1006.77	0.847489	0.148656	5.70103	1.19088e-08	9.70734e-07
ENSG00000198832	SELM	42.695	3.7731	0.66421	5.68058	1.34236e-08	1.07881e-06
ENSG00000197629	MPEG1	164.124	1.74956	0.308164	5.67736	1.36786e-08	1.08403e-06
ENSG00000213741	RPS29	839.851	0.956416	0.170655	5.60437	2.0901e-08	1.63372e-06
ENSG00000182899	RPL35A	1472.73	0.75354	0.136847	5.50644	3.66161e-08	2.8234e-06
ENSG00000066294	CD84	121.89	-1.79483	0.326924	-5.49004	4.0185e-08	3.05727e-06
ENSG00000142534	RPS11	1624.92	0.670401	0.122526	5.47148	4.46284e-08	3.35066e-06
ENSG00000130203	APOE	165.86	-1.6908	0.310976	-5.43707	5.41642e-08	4.01378e-06
ENSG00000169429	CXCL8	85.5824	-2.10851	0.388004	-5.43426	5.5025e-08	4.02529e-06
ENSG00000203747	FCGR3A	107.169	-1.88643	0.347482	-5.42884	5.67207e-08	4.07985e-06
ENSG00000026025	VIM	1245.31	-0.768774	0.141649	-5.42734	5.72008e-08	4.07985e-06
ENSG00000143320	CRABP2	22.5784	-5.44394	1.01208	-5.37894	7.49269e-08	5.27819e-06
ENSG00000137818	RPLP1	7365.79	0.499241	0.0931993	5.3567	8.47557e-08	5.89776e-06
ENSG00000143947	RPS27A	2899.03	0.588131	0.110256	5.33422	9.59556e-08	6.59666e-06
ENSG00000149273	RPS3	2577.91	0.579387	0.10868	5.33114	9.75959e-08	6.62955e-06
ENSG00000167526	RPL13	4973.68	0.503053	0.0954709	5.26918	1.37035e-07	9.19907e-06
ENSG00000145425	RPS3A	2854.28	0.535033	0.10304	5.19249	2.07502e-07	1.37431e-05
ENSG00000025434	NR1H3	24.7474	-3.69228	0.711523	-5.18927	2.11123e-07	1.37431e-05
ENSG00000132965	ALOX5AP	190.027	1.45037	0.279533	5.18854	2.11951e-07	1.37431e-05
ENSG00000142676	RPL11	3258.79	0.557121	0.108607	5.12969	2.90222e-07	1.86068e-05
ENSG00000141505	ASGR1	84.186	2.06215	0.406302	5.07542	3.86647e-07	2.45134e-05
ENSG00000030582	GRN	554.664	0.952148	0.18776	5.07109	3.95549e-07	2.48022e-05
ENSG00000063177	RPL18	1863.02	0.626615	0.12393	5.05621	4.2768e-07	2.65254e-05
ENSG00000197728	RPS26	559.077	0.924037	0.184697	5.00299	5.64483e-07	3.46338e-05
ENSG00000196683	TOMM7	655.793	0.862234	0.175473	4.91378	8.93365e-07	5.42291e-05
ENSG00000108107	RPL28	3308.74	0.522817	0.107389	4.86845	1.12477e-06	6.75572e-05
ENSG00000074416	MGLL	31.7123	-2.88176	0.593439	-4.85604	1.19756e-06	7.11799e-05
ENSG00000221983	UBA52	1710.38	0.585196	0.121807	4.80427	1.55316e-06	9.09055e-05
ENSG00000155115	GTF3C6	97.648	-1.75313	0.36499	-4.80323	1.56129e-06	9.09055e-05
ENSG00000163221	S100A12	76.964	7.59729	1.59551	4.76168	1.91987e-06	0.000110655
ENSG00000163682	RPL9	2285.65	0.518658	0.109943	4.71753	2.38726e-06	0.000136217
ENSG00000076662	ICAM3	39.4548	2.69795	0.573081	4.7078	2.50402e-06	0.000141465
ENSG00000164733	CTSB	1310.97	-1.29077	0.274799	-4.69713	2.63838e-06	0.000147594
ENSG00000161016	RPL8	2144.72	0.579494	0.123989	4.67376	2.95736e-06	0.000163832
ENSG00000089157	RPLP0	1451.11	0.599578	0.128451	4.66776	3.04494e-06	0.000167062
ENSG00000090382	LYZ	8284.38	2.51801	0.541342	4.65143	3.29641e-06	0.000179136
ENSG00000140379	BCL2A1	59.4818	-2.03242	0.438266	-4.6374	3.52818e-06	0.000189923
ENSG00000169020	ATP5I	187.733	1.31832	0.2846	4.63219	3.61816e-06	0.000192946
ENSG00000129226	CD68	466.46	-0.883118	0.190802	-4.62846	3.684e-06	0.000194638
ENSG00000116251	RPL22	1219.74	0.654641	0.141505	4.62627	3.7231e-06	0.000194899
ENSG00000276085	CCL3L3	45.9894	-2.37094	0.512737	-4.62408	3.76266e-06	0.000195179
ENSG00000127184	COX7C	798.409	0.720612	0.156919	4.59225	4.38497e-06	0.000225411
ENSG00000136156	ITM2B	346.623	0.995469	0.218727	4.5512	5.33414e-06	0.000271756
ENSG00000147403	RPL10	5339.98	0.41725	0.0923084	4.52017	6.17887e-06	0.000312006
ENSG00000095970	TREM2	133.642	-1.44749	0.323229	-4.47821	7.52714e-06	0.000376753
ENSG00000156411	C14orf2	418.41	0.938078	0.210135	4.46417	8.03813e-06	0.000398831
ENSG00000142937	RPS8	2804.21	0.481342	0.108673	4.42928	9.45495e-06	0.000465086
ENSG00000137154	RPS6	3157.72	0.456438	0.103286	4.41916	9.90862e-06	0.000483236
ENSG00000027697	IFNGR1	112.6	1.51836	0.348428	4.35775	1.31408e-05	0.000635437
ENSG00000160213	CSTB	1574.01	-0.553942	0.127421	-4.34734	1.37799e-05	0.000660742
ENSG00000125144	MT1G	24.1402	3.7963	0.874007	4.34356	1.4019e-05	0.000666605
ENSG00000204252	HLA-DOA	32.1873	2.66596	0.619277	4.30496	1.67019e-05	0.000787612
ENSG00000164935	DCSTAMP	17.0754	-3.70977	0.863805	-4.29468	1.74944e-05	0.000818219
ENSG00000145107	TM4SF19	16.2195	-3.79204	0.887245	-4.27395	1.92037e-05	0.00088989
ENSG00000198258	UBL5	425.756	0.859303	0.201129	4.27239	1.93387e-05	0.00088989
ENSG00000133063	CHIT1	14.4466	-5.90982	1.38686	-4.26131	2.03231e-05	0.000923794
ENSG00000103569	AQP9	15.8522	-3.83234	0.89951	-4.26048	2.03992e-05	0.000923794
ENSG00000110700	RPS13	2301.15	0.441441	0.106906	4.12926	3.63931e-05	0.00163355
ENSG00000103363	TCEB2	521.933	0.774958	0.187747	4.12768	3.66447e-05	0.00163355
ENSG00000125743	SNRPD2	216.083	1.13003	0.276079	4.09316	4.25536e-05	0.00188225
ENSG00000266835	GAPLINC	21.9841	-2.6937	0.658662	-4.08966	4.32015e-05	0.00189621
ENSG00000115009	CCL20	12.5109	-5.12014	1.25705	-4.07315	4.63819e-05	0.00202027
ENSG00000121552	CSTA	301.769	0.945314	0.233277	4.05233	5.0711e-05	0.0021921
ENSG00000130592	LSP1	236.104	1.01833	0.252156	4.0385	5.37951e-05	0.00230793
ENSG00000169245	CXCL10	150.926	-1.50811	0.374005	-4.03232	5.52293e-05	0.00235178
ENSG00000123349	PFDN5	1015.21	0.572918	0.14269	4.01513	5.94139e-05	0.00251123
ENSG00000213889	PPM1N	47.955	2.14399	0.535548	4.00336	6.24495e-05	0.00262012
ENSG00000125148	MT2A	359.432	1.10715	0.278077	3.98146	6.8493e-05	0.00285271
ENSG00000108298	RPL19	3620.17	0.454609	0.114358	3.97533	7.02826e-05	0.00290603
ENSG00000119632	IFI27L2	198.227	1.06898	0.270536	3.95135	7.77107e-05	0.00319005
ENSG00000121807	CCR2	21.166	5.88008	1.48973	3.94709	7.91065e-05	0.00322416
ENSG00000151474	FRMD4A	12.065	-5.9538	1.51292	-3.9353	8.30926e-05	0.0033626
ENSG00000123095	BHLHE41	24.1131	-2.49365	0.634217	-3.93185	8.42953e-05	0.00338725
ENSG00000142541	RPL13A	5250.11	0.368878	0.0940395	3.92259	8.76031e-05	0.00349555
ENSG00000175445	LPL	28.2998	-2.4249	0.621734	-3.90022	9.61049e-05	0.00380816
ENSG00000224821	COL4A2-AS2	13.9168	-3.79814	0.975759	-3.8925	9.92165e-05	0.00390434
ENSG00000137752	CASP1	87.2795	1.49835	0.385289	3.88889	0.000100706	0.0039358
ENSG00000250722	SEPP1	57.1267	-3.46387	0.899624	-3.85035	0.000117951	0.00457843
ENSG00000019169	MARCO	37.2615	-1.9838	0.516982	-3.83727	0.000124411	0.00479654
ENSG00000123416	TUBA1B	802.446	-0.682732	0.178597	-3.82275	0.000131971	0.00505388
ENSG00000198848	CES1	20.2013	5.78853	1.51721	3.81525	0.000136047	0.00517524
ENSG00000135047	CTSL	100.369	-1.5241	0.40031	-3.80731	0.000140487	0.00529074
ENSG00000108700	CCL8	47.6759	-1.8947	0.497751	-3.80652	0.000140938	0.00529074
ENSG00000160014	CALM3	208.637	-0.983244	0.258453	-3.80435	0.000142177	0.00530238
ENSG00000132514	CLEC10A	30.6477	2.43666	0.641806	3.79657	0.000146711	0.00541633
ENSG00000180953	ST20	17.8884	-2.77345	0.730651	-3.79586	0.000147131	0.00541633
ENSG00000251562	MALAT1	16854.9	-0.497442	0.13158	-3.78054	0.000156487	0.00572382
ENSG00000135678	CPM	63.4074	-1.5631	0.415707	-3.7601	0.000169848	0.00617296
ENSG00000136689	IL1RN	33.8195	-2.06076	0.548599	-3.7564	0.000172373	0.00622508
ENSG00000265681	RPL17	114.107	1.31479	0.351909	3.73615	0.000186856	0.00670363
ENSG00000083544	TDRD3	18.8979	-3.00696	0.80515	-3.73465	0.000187974	0.00670363
ENSG00000166803	KIAA0101	21.4127	-2.56658	0.689777	-3.72089	0.000198525	0.00703593
ENSG00000197958	RPL12	2739.76	0.379861	0.102145	3.71885	0.000200132	0.0070491
ENSG00000164120	HPGD	8.79397	-5.60025	1.50647	-3.71747	0.000201225	NA
ENSG00000103187	COTL1	290.627	0.859409	0.231194	3.71727	0.000201389	0.00704984
ENSG00000276070	CCL4L2	44.1542	-1.8799	0.508357	-3.69799	0.000217314	0.00756092
ENSG00000166920	C15orf48	166.404	-1.08033	0.293919	-3.6756	0.000237293	0.00820603
ENSG00000168028	RPSA	1173.78	0.504972	0.137547	3.67127	0.000241345	0.00829588
ENSG00000197006	METTL9	57.6646	1.7297	0.472085	3.66396	0.000248347	0.00848544
ENSG00000105697	HAMP	25.8535	-2.3864	0.653359	-3.65252	0.000259684	0.00881998
ENSG00000266964	FXYD1	18.1574	5.43601	1.49126	3.64524	0.000267139	0.00901949
ENSG00000156482	RPL30	1882.33	0.426742	0.118373	3.60505	0.000312095	0.0104754
ENSG00000132432	SEC61G	202.066	0.962215	0.267563	3.59622	0.000322877	0.0107739
ENSG00000103145	HCFC1R1	130.312	1.16019	0.323595	3.58532	0.000336669	0.0111688
ENSG00000204257	HLA-DMA	352.025	0.855001	0.238972	3.57784	0.00034645	0.0114077
ENSG00000118242	MREG	11.0944	-3.57088	0.998354	-3.57677	0.000347869	0.0114077
ENSG00000007264	MATK	20.2033	-2.39412	0.671362	-3.56606	0.000362382	0.0118157
ENSG00000110079	MS4A4A	47.401	-1.64997	0.463449	-3.56021	0.000370562	0.0120138
ENSG00000164687	FABP5	292.669	-1.92197	0.54077	-3.55413	0.000379237	0.0122256
ENSG00000115956	PLEK	163.072	-1.01492	0.286382	-3.54395	0.000394187	0.0126361
ENSG00000105373	GLTSCR2	111.284	1.37055	0.387671	3.53536	0.000407223	0.0129811
ENSG00000142583	SLC2A5	9.63	-4.17559	1.18218	-3.5321	0.000412274	0.0130691
ENSG00000118257	NRP2	44.9775	-1.71592	0.486963	-3.52373	0.000425522	0.0134145
ENSG00000125810	CD93	25.713	2.32995	0.663343	3.51244	0.000444014	0.0138526
ENSG00000128524	ATP6V1F	494.776	-0.663889	0.189081	-3.51113	0.000446201	0.0138526
ENSG00000117228	GBP1	73.46	-1.40753	0.400912	-3.51084	0.000446701	0.0138526
ENSG00000282988	RP1-34B20.21	8.00009	-5.17736	1.47694	-3.50545	0.00045583	NA
ENSG00000148400	NOTCH1	20.5549	2.65299	0.758966	3.49553	0.000473128	0.0145928
ENSG00000157216	SSBP3	31.4551	-1.92175	0.551486	-3.48467	0.000492743	0.0151161
ENSG00000126432	PRDX5	218.697	0.895734	0.258613	3.4636	0.000532992	0.0162634
ENSG00000196405	EVL	75.7741	-1.35981	0.393617	-3.45466	0.000550993	0.0167232
ENSG00000166681	NGFRAP1	58.5091	1.55682	0.45191	3.44498	0.000571095	0.0172416
ENSG00000099377	HSD3B7	13.3218	-2.89868	0.844958	-3.43056	0.000602339	0.0180892
ENSG00000189403	HMGB1	195.503	-0.909335	0.266686	-3.40976	0.000650204	0.0194113
ENSG00000106211	HSPB1	246.635	0.866682	0.254269	3.40852	0.000653165	0.0194113
ENSG00000136826	KLF4	18.1637	2.97012	0.872535	3.40401	0.000664051	0.0196325
ENSG00000114391	RPL24	1169.02	0.454065	0.133467	3.40209	0.000668736	0.0196691
ENSG00000162244	RPL29	2109.57	0.433687	0.127884	3.39126	0.000695716	0.0203577
ENSG00000120594	PLXDC2	103.894	1.18053	0.352053	3.35327	0.000798614	0.0232494
ENSG00000153071	DAB2	181.8	-1.00547	0.302724	-3.32141	0.000895628	0.0259414
ENSG00000242574	HLA-DMB	235.427	0.923208	0.278264	3.31775	0.000907472	0.0261517
ENSG00000127540	UQCR11	487.556	0.632768	0.191122	3.31081	0.000930259	0.0266737
ENSG00000177706	FAM20C	26.6491	-1.93189	0.584092	-3.3075	0.000941318	0.0268558
ENSG00000129824	RPS4Y1	384.507	0.696058	0.210933	3.29991	0.000967161	0.0274558
ENSG00000238005	RP11-443B7.1	20.3918	2.43347	0.738482	3.29523	0.000983404	0.0277787
ENSG00000105640	RPL18A	3035.42	0.751828	0.229415	3.27716	0.00104857	0.0294736
ENSG00000152518	ZFP36L2	196.251	0.888963	0.27218	3.26609	0.00109045	0.0305005
ENSG00000174886	NDUFA11	189.423	0.906769	0.277798	3.26413	0.00109801	0.0305623
ENSG00000137959	IFI44L	9.65552	-3.6245	1.11167	-3.2604	0.00111256	0.0308168
ENSG00000137642	SORL1	64.4668	1.42789	0.439091	3.25193	0.00114623	0.031596
ENSG00000175899	A2M	38.741	-1.62884	0.502768	-3.23974	0.00119641	0.032723
ENSG00000007255	TRAPPC6A	57.2817	1.54778	0.477825	3.23922	0.00119858	0.032723
ENSG00000182853	VMO1	16.3793	-2.37596	0.73421	-3.23607	0.00121187	0.0329282
ENSG00000038945	MSR1	47.4312	-1.47856	0.457281	-3.23338	0.00122336	0.0330829
ENSG00000166228	PCBD1	108.431	-1.08262	0.335551	-3.22638	0.00125368	0.0337428
ENSG00000134333	LDHA	98.398	-1.16063	0.360331	-3.22101	0.00127739	0.0342197
ENSG00000184678	HIST2H2BE	10.4185	-3.39241	1.05457	-3.21686	0.001296	0.0345561
ENSG00000187837	HIST1H1C	25.0259	-1.99975	0.623168	-3.209	0.00133196	0.0351668
ENSG00000105404	RABAC1	114.137	1.09389	0.340954	3.20832	0.00133511	0.0351668
ENSG00000137726	FXYD6	70.7981	1.41635	0.441529	3.20783	0.0013374	0.0351668
ENSG00000155659	VSIG4	134.609	-0.982537	0.311249	-3.15676	0.00159534	0.0417569
ENSG00000130005	GAMT	11.794	3.95108	1.25471	3.14901	0.00163824	0.042684
ENSG00000116741	RGS2	88.5717	1.26833	0.403602	3.14252	0.00167502	0.0434439
ENSG00000188243	COMMD6	385.774	0.666824	0.212291	3.14109	0.00168322	0.0434592
ENSG00000179921	GPBAR1	16.5791	2.68011	0.855572	3.13253	0.00173305	0.044544
ENSG00000233276	GPX1	2493.33	0.383706	0.122607	3.12956	0.00175068	0.0446136
ENSG00000099194	SCD	106.161	-1.07891	0.34476	-3.12944	0.00175139	0.0446136
ENSG00000105048	TNNT1	127.201	4.64663	1.48867	3.12133	0.00180035	0.0456569
ENSG00000121966	CXCR4	35.3003	1.69158	0.542486	3.1182	0.00181957	0.0459402
ENSG00000145715	RASA1	15.1532	-2.40705	0.774498	-3.10788	0.00188434	0.0473659
ENSG00000177469	PTRF	10.0355	4.12585	1.33039	3.10124	0.00192714	0.0482292
ENSG00000121769	FABP3	12.2757	-2.87928	0.931399	-3.09135	0.00199251	0.0496475
ENSG00000198959	TGM2	25.7576	-1.78509	0.58082	-3.0734	0.00211636	0.0525042
ENSG00000120708	TGFBI	323.187	0.677791	0.221132	3.0651	0.00217599	0.0537497
ENSG00000171863	RPS7	1714.64	0.368855	0.120519	3.06056	0.00220922	0.0543354
ENSG00000198034	RPS4X	2001.67	0.358745	0.117613	3.05021	0.00228681	0.0560022
ENSG00000120437	ACAT2	19.9252	-1.98893	0.655122	-3.03597	0.00239766	0.0584661
ENSG00000130598	TNNI2	32.3555	1.67714	0.561126	2.98888	0.00280004	0.0678467
ENSG00000125534	PPDPF	311.7	0.689299	0.230673	2.98821	0.00280614	0.0678467
ENSG00000126264	HCST	607.51	0.532071	0.178158	2.98651	0.00282182	0.0679379
ENSG00000008988	RPS20	2469.57	0.312804	0.104872	2.98273	0.00285691	0.0684938
ENSG00000119865	CNRIP1	7.16979	-4.11273	1.38185	-2.97624	0.00291808	NA
ENSG00000204161	C10orf128	40.3961	1.50344	0.507473	2.9626	0.0030505	0.0728292
ENSG00000186818	LILRB4	103.59	-1.06188	0.358867	-2.95898	0.00308658	0.0733836
ENSG00000105711	SCN1B	19.1174	2.21997	0.750685	2.95726	0.00310388	0.0734885
ENSG00000198830	HMGN2	245.134	-0.742452	0.251431	-2.95291	0.00314796	0.0742243
ENSG00000125538	IL1B	67.5824	-1.19138	0.40407	-2.94845	0.00319376	0.0749941
ENSG00000157933	SKI	14.8615	2.63404	0.897463	2.93498	0.00333568	0.0780057
ENSG00000079819	EPB41L2	17.1517	-2.18453	0.747565	-2.92219	0.00347575	0.0809494
ENSG00000184009	ACTG1	620.847	-0.502957	0.172679	-2.91267	0.00358352	0.0828664
ENSG00000213719	CLIC1	231.556	-0.720946	0.247596	-2.91179	0.00359368	0.0828664
ENSG00000232112	TMA7	485.731	0.578562	0.198744	2.9111	0.00360162	0.0828664
ENSG00000112304	ACOT13	46.839	-1.31404	0.452559	-2.90357	0.00368935	0.084544
ENSG00000127951	FGL2	142.163	0.95541	0.329355	2.90085	0.00372152	0.0849401
ENSG00000156642	NPTN	27.695	1.76437	0.610356	2.89072	0.00384361	0.087377
ENSG00000102962	CCL22	6.02552	-4.94872	1.71607	-2.88375	0.00392967	NA
ENSG00000198879	SFMBT2	12.6597	-2.39149	0.83001	-2.88128	0.0039606	0.0896775
ENSG00000267364	RP11-47L3.1	9.84691	3.7146	1.28977	2.88004	0.00397624	0.0896775
ENSG00000100985	MMP9	325.494	-0.638506	0.221833	-2.87831	0.00399806	0.0898148
ENSG00000205544	TMEM256	88.6034	1.06995	0.373242	2.86664	0.00414859	0.0925003
ENSG00000186407	CD300E	16.7285	2.35859	0.822806	2.86653	0.00415003	0.0925003
ENSG00000188186	LAMTOR4	474.541	0.55114	0.192886	2.85734	0.00427211	0.0948509
ENSG00000117410	ATP6V0B	268.812	-0.673674	0.236061	-2.85382	0.00431975	0.0955369
ENSG00000177556	ATOX1	516.724	0.525279	0.184591	2.84564	0.00443226	0.0976466
ENSG00000148303	RPL7A	1765.66	0.358361	0.126076	2.84242	0.00447721	0.0982576
ENSG00000067560	RHOA	381.226	0.596634	0.210518	2.83412	0.00459516	0.0998981
ENSG00000141480	ARRB2	184.26	-0.769664	0.271614	-2.83366	0.00460177	0.0998981
ENSG00000198899	MT-ATP6	5860.43	0.266939	0.094228	2.8329	0.00461273	0.0998981
ENSG00000178695	KCTD12	238.779	0.703602	0.248443	2.83204	0.00462519	0.0998981
ENSG00000136238	RAC1	143.816	0.88237	0.311676	2.83105	0.0046395	0.0998981
ENSG00000146540	C7orf50	93.4687	1.08143	0.382342	2.82843	0.00467766	0.100341
ENSG00000111144	LTA4H	213.58	0.830106	0.293757	2.82582	0.00471596	0.100784
ENSG00000274536	RP6-159A1.4	40.5143	1.41852	0.502789	2.82131	0.00478278	0.10183
ENSG00000130332	LSM7	113.097	0.968787	0.344399	2.81298	0.00490844	0.103966
ENSG00000161921	CXCL16	53.5239	-1.21948	0.433629	-2.81226	0.00491952	0.103966
ENSG00000148773	MKI67	7.19824	-3.82982	1.36339	-2.80904	0.00496901	NA
ENSG00000103202	NME4	73.1361	1.27221	0.452951	2.80871	0.00497407	0.104731
ENSG00000006625	GGCT	61.5405	-1.16684	0.415755	-2.80657	0.00500722	0.105041
ENSG00000089009	RPL6	1794.21	0.325121	0.116116	2.79997	0.00511076	0.106821
ENSG00000160446	ZDHHC12	83.891	-1.05067	0.37566	-2.79688	0.00515987	0.107453
ENSG00000196141	SPATS2L	12.1888	-2.38118	0.853228	-2.7908	0.00525785	0.108838
ENSG00000104267	CA2	16.8062	-1.98586	0.711752	-2.7901	0.00526916	0.108838
ENSG00000215845	TSTD1	49.8675	1.29003	0.462505	2.78921	0.0052836	0.108838
ENSG00000185825	BCAP31	111.51	-0.975568	0.351848	-2.7727	0.00555938	0.114107
ENSG00000229833	PET100	40.2219	1.41768	0.51155	2.77134	0.00558257	0.114109
ENSG00000198786	MT-ND5	1371.07	0.366942	0.132453	2.77036	0.00559947	0.114109
ENSG00000122378	FAM213A	92.3794	-0.998083	0.361556	-2.76052	0.00577086	0.117183
ENSG00000115718	PROC	9.07085	3.67698	1.33251	2.75944	0.00579006	NA
ENSG00000182551	ADI1	55.037	-1.22707	0.447734	-2.74063	0.00613218	0.124079
ENSG00000147604	RPL7	2311.56	0.333087	0.121683	2.73735	0.00619373	0.124881
ENSG00000172889	EGFL7	9.44842	3.60313	1.31773	2.73436	0.00625026	NA
ENSG00000132274	TRIM22	27.3142	-1.53607	0.562813	-2.72926	0.00634757	0.127533
ENSG00000172936	MYD88	25.6539	-1.57265	0.577329	-2.72402	0.00644935	0.12878
ENSG00000085117	CD82	31.3659	-1.45547	0.534367	-2.72374	0.00645482	0.12878
ENSG00000112149	CD83	31.8368	-1.47094	0.541879	-2.71453	0.00663709	0.131955
ENSG00000083845	RPS5	1410.76	0.344061	0.127102	2.70697	0.00679011	0.134529
ENSG00000164587	RPS14	4216.88	0.696879	0.258376	2.69715	0.00699348	0.138079
ENSG00000226791	AC109826.1	24.1877	1.70185	0.631351	2.69557	0.00702676	0.138258
ENSG00000167608	TMC4	4.66281	5.20401	1.93732	2.68619	0.00722715	NA
ENSG00000135077	HAVCR2	49.115	-1.20384	0.448376	-2.68489	0.00725536	0.142265
ENSG00000125995	ROMO1	76.4455	1.06026	0.395104	2.6835	0.0072855	0.142367
ENSG00000180573	HIST1H2AC	8.79728	-2.90999	1.0858	-2.68005	0.00736115	NA
ENSG00000140105	WARS	104.582	-0.912158	0.341742	-2.66914	0.00760447	0.148092
ENSG00000178860	MSC	10.7974	-2.45535	0.920717	-2.66678	0.00765809	0.14863
ENSG00000081189	MEF2C	79.4589	1.06823	0.402248	2.65566	0.00791545	0.153104
ENSG00000158234	FAIM	4.95102	-4.86968	1.83936	-2.64748	0.00810934	NA
ENSG00000171700	RGS19	82.4912	-0.99221	0.375251	-2.64413	0.00819023	0.157883
ENSG00000112514	CUTA	138.525	0.84806	0.320963	2.64223	0.00823614	0.157907
ENSG00000082781	ITGB5	15.0277	-1.98025	0.749584	-2.6418	0.00824678	0.157907
ENSG00000138061	CYP1B1	203.297	0.73605	0.278936	2.63878	0.00832049	0.158785
ENSG00000143387	CTSK	7.28787	-3.1559	1.19979	-2.63037	0.0085291	NA
ENSG00000105609	LILRB5	10.8141	-2.34792	0.892643	-2.6303	0.00853094	0.162258
ENSG00000090376	IRAK3	28.8358	1.52074	0.579011	2.62644	0.00862825	0.163056
ENSG00000025708	TYMP	196.88	-0.709053	0.269974	-2.62637	0.00863001	0.163056
ENSG00000185650	ZFP36L1	317.986	0.589693	0.224765	2.6236	0.00870061	0.163847
ENSG00000144426	NBEAL1	121.483	0.862972	0.329667	2.61771	0.00885215	0.166153
ENSG00000184076	UQCR10	392.759	0.54276	0.207853	2.61128	0.00902051	0.168757
ENSG00000158186	MRAS	27.5145	-1.50649	0.577232	-2.60986	0.00905794	0.168904
ENSG00000105619	TFPT	52.1833	-1.13576	0.436171	-2.60393	0.00921611	0.171293
ENSG00000131174	COX7B	393.616	0.533758	0.205328	2.59954	0.00933493	0.172939
ENSG00000234906	APOC2	12.4941	-2.22727	0.857576	-2.59717	0.00939943	0.17357
ENSG00000042286	AIFM2	5.87665	-3.8617	1.48789	-2.59542	0.0094474	NA
ENSG00000176049	JAKMIP2	14.9045	-2.14054	0.827129	-2.58791	0.00965599	0.177733
ENSG00000116990	MYCL	10.425	2.70725	1.05058	2.5769	0.00996911	0.182906
ENSG00000172339	ALG14	8.45471	-2.68097	1.04218	-2.57246	0.0100979	NA
ENSG00000135821	GLUL	250.354	-0.666803	0.259619	-2.56839	0.0102171	0.186855
ENSG00000038427	VCAN	44.5924	2.89681	1.13076	2.56183	0.0104123	0.189816
ENSG00000159685	CHCHD6	31.5455	1.43307	0.559672	2.56055	0.0104507	0.18991
ENSG00000129515	SNX6	49.2438	-1.14508	0.447874	-2.55671	0.0105667	0.191409
ENSG00000146070	PLA2G7	71.2683	-1.06027	0.414948	-2.55519	0.010613	0.191638
ENSG00000254703	SENCR	15.7166	2.02301	0.792657	2.55219	0.0107049	0.192689
ENSG00000148834	GSTO1	180.899	-0.699678	0.274794	-2.54619	0.0108906	0.195415
ENSG00000170906	NDUFA3	92.8557	0.934114	0.367627	2.54093	0.0110559	0.1972
ENSG00000169567	HINT1	400.403	-0.516167	0.20315	-2.54082	0.0110592	0.1972
ENSG00000118640	VAMP8	549.151	-0.45326	0.178512	-2.5391	0.0111137	0.197292
ENSG00000026751	SLAMF7	21.7828	-1.70248	0.670755	-2.53816	0.0111438	0.197292
ENSG00000111906	HDDC2	38.3702	-1.25274	0.493711	-2.53739	0.0111681	0.197292
ENSG00000260517	RP11-426C22.5	10.8279	2.6748	1.05578	2.53348	0.0112938	0.198885
ENSG00000108960	MMD	20.8484	-1.66698	0.658256	-2.53241	0.011328	0.198885
ENSG00000143153	ATP1B1	26.3016	-1.43976	0.569256	-2.52919	0.0114327	0.199099
ENSG00000162772	ATF3	10.4073	-2.37349	0.938522	-2.52897	0.0114397	0.199099
ENSG00000185088	RPS27L	359.991	-0.535726	0.211849	-2.52881	0.0114448	0.199099
ENSG00000102804	TSC22D1	29.798	-1.3758	0.544421	-2.52708	0.0115015	0.199476
ENSG00000130748	TMEM160	22.3271	1.73239	0.68706	2.52145	0.0116872	0.202082
ENSG00000126709	IFI6	119.792	-0.818088	0.32496	-2.5175	0.0118191	0.20357
ENSG00000104529	EEF1D	567.638	0.450553	0.179022	2.51674	0.0118446	0.20357
ENSG00000107798	LIPA	371.302	-1.23909	0.494117	-2.50768	0.0121526	0.208237
ENSG00000157557	ETS2	10.7566	2.57807	1.03036	2.50209	0.0123461	0.210292
ENSG00000136732	GYPC	77.3143	-0.968755	0.387179	-2.50209	0.0123463	0.210292
ENSG00000186010	NDUFA13	82.9597	0.960452	0.38437	2.49877	0.0124625	0.21164
ENSG00000167642	SPINT2	50.2898	1.1663	0.467644	2.49399	0.0126315	0.213873
ENSG00000070831	CDC42	170.91	0.715011	0.287016	2.49119	0.0127316	0.214489
ENSG00000100097	LGALS1	2476.78	0.29067	0.116694	2.49087	0.012743	0.214489
ENSG00000125356	NDUFA1	246.578	0.613687	0.246606	2.48854	0.012827	0.215268
ENSG00000186468	RPS23	2879.97	0.257374	0.103585	2.48467	0.012967	0.216979
ENSG00000101146	RAE1	13.1186	2.18453	0.882291	2.47598	0.0132872	0.221686
ENSG00000124491	F13A1	13.2267	2.42516	0.980521	2.47334	0.0133856	0.222677
ENSG00000100364	KIAA0930	134.436	0.778203	0.315131	2.46946	0.0135318	0.223952
ENSG00000135094	SDS	18.8868	1.80551	0.731205	2.46922	0.0135407	0.223952
ENSG00000137965	IFI44	14.1552	-1.87687	0.762722	-2.46076	0.0138644	0.228642
ENSG00000186188	FFAR4	3.15856	-5.60723	2.2794	-2.45996	0.0138951	NA
ENSG00000101017	CD40	33.7558	-1.26769	0.517919	-2.44767	0.0143783	0.236433
ENSG00000149485	FADS1	67.0625	-1.03767	0.425395	-2.4393	0.0147157	0.241287
ENSG00000234883	MIR155HG	11.4816	-2.0563	0.845929	-2.43082	0.0150649	0.246304
ENSG00000014641	MDH1	49.866	-1.0797	0.444565	-2.42866	0.0151548	0.247067
ENSG00000099282	TSPAN15	4.41525	-4.67829	1.92744	-2.4272	0.0152158	NA
ENSG00000241990	PRR34-AS1	19.3744	1.68751	0.695492	2.42636	0.0152512	0.24793
ENSG00000122641	INHBA	4.56683	-4.66117	1.9228	-2.42416	0.0153439	NA
ENSG00000173193	PARP14	47.6147	-1.09317	0.45139	-2.42179	0.0154442	0.249613
ENSG00000172216	CEBPB	62.626	1.0232	0.422535	2.42158	0.0154531	0.249613
ENSG00000171552	BCL2L1	23.3876	-1.48923	0.615178	-2.42081	0.015486	0.249613
ENSG00000157168	NRG1	3.97857	4.94686	2.04534	2.41859	0.0155807	NA
ENSG00000096092	TMEM14A	6.56485	4.13572	1.71214	2.41553	0.0157125	NA
ENSG00000173559	NABP1	53.5956	-1.04802	0.434469	-2.41218	0.0158576	0.254201
ENSG00000106546	AHR	44.7213	1.17939	0.489009	2.41179	0.0158745	0.254201
ENSG00000140995	DEF8	38.4427	-1.17128	0.485802	-2.41103	0.0159074	0.254201
ENSG00000205726	ITSN1	15.2856	-1.76162	0.730936	-2.41008	0.0159488	0.254201
ENSG00000198931	APRT	269.162	0.570299	0.236923	2.4071	0.0160796	0.255571
ENSG00000100526	CDKN3	10.5195	-2.14466	0.89202	-2.40427	0.0162046	0.256843
ENSG00000184831	APOO	12.3015	-2.11334	0.880772	-2.39942	0.0164211	0.259554
ENSG00000135218	CD36	57.3118	1.04517	0.436194	2.3961	0.0165704	0.260528
ENSG00000116016	EPAS1	10.2083	-2.21391	0.923995	-2.39602	0.0165741	0.260528
ENSG00000101220	C20orf27	87.0775	0.894751	0.374153	2.3914	0.0167842	0.262923
ENSG00000105223	PLD3	158.908	-0.696869	0.291498	-2.39065	0.0168186	0.262923
ENSG00000206560	ANKRD28	17.7936	-1.61701	0.676909	-2.38881	0.016903	0.26352
ENSG00000229891	LINC01315	3.86053	4.93452	2.06837	2.38571	0.0170463	NA
ENSG00000236700	LINC01010	8.99074	-2.7013	1.13296	-2.38428	0.0171124	NA
ENSG00000165092	ALDH1A1	95.163	0.919675	0.386513	2.37941	0.0173403	0.269601
ENSG00000109756	RAPGEF2	12.4102	-1.92218	0.810397	-2.3719	0.0176969	0.274397
ENSG00000258227	CLEC5A	102.288	0.828288	0.34969	2.36863	0.017854	0.276065
ENSG00000176731	C8orf59	80.9346	0.91797	0.387713	2.36766	0.0179012	0.276065
ENSG00000177700	POLR2L	295.641	0.539092	0.229064	2.35345	0.0186001	0.28607
ENSG00000198003	CCDC151	8.92586	2.9661	1.26201	2.35029	0.0187586	NA
ENSG00000128016	ZFP36	72.6054	0.952492	0.405305	2.35006	0.0187703	0.287912
ENSG00000185201	IFITM2	44.6507	1.11307	0.474044	2.34803	0.018873	0.288673
ENSG00000165474	GJB2	6.27239	-2.97651	1.26778	-2.34782	0.0188836	NA
ENSG00000177575	CD163	43.2808	-1.17013	0.498546	-2.34708	0.0189211	0.288673
ENSG00000110203	FOLR3	6.71057	3.49559	1.49172	2.34332	0.019113	NA
ENSG00000255823	MTRNR2L8	484.217	0.462711	0.197873	2.33843	0.0193651	0.294659
ENSG00000179104	TMTC2	6.08317	3.45872	1.48005	2.33689	0.0194448	NA
ENSG00000162734	PEA15	73.926	-0.910693	0.39061	-2.33146	0.0197291	0.2994
ENSG00000167613	LAIR1	75.4485	-0.937794	0.403767	-2.32261	0.0202001	0.305734
ENSG00000155307	SAMSN1	101.213	0.82517	0.355606	2.32046	0.0203158	0.306672
ENSG00000134825	TMEM258	192.353	0.637954	0.275115	2.31887	0.0204022	0.306861
ENSG00000100316	RPL3	1970.74	0.270278	0.116587	2.31825	0.0204359	0.306861
ENSG00000140749	IGSF6	188.146	-0.663933	0.286618	-2.31644	0.0205343	0.307529
ENSG00000157827	FMNL2	14.3154	-1.77555	0.769228	-2.30823	0.0209864	0.313477
ENSG00000108691	CCL2	1105.51	-0.913461	0.396155	-2.30581	0.021121	0.314665
ENSG00000001036	FUCA2	25.3285	-1.36936	0.594532	-2.30326	0.021264	0.31597
ENSG00000166295	ANAPC16	137.953	0.715566	0.31147	2.29738	0.021597	0.320085
ENSG00000276966	HIST1H4E	4.02809	-4.30454	1.8754	-2.29526	0.0217181	NA
ENSG00000130340	SNX9	13.905	-1.78654	0.778727	-2.29417	0.0217805	0.321968
ENSG00000167680	SEMA6B	22.3837	1.50605	0.657815	2.28947	0.0220518	0.324373
ENSG00000115355	CCDC88A	108.842	-0.767063	0.335052	-2.28939	0.0220569	0.324373
ENSG00000163513	TGFBR2	47.0521	1.10181	0.481723	2.28723	0.0221823	0.325378
ENSG00000134057	CCNB1	5.21475	-3.62646	1.58582	-2.2868	0.0222074	NA
ENSG00000134668	SPOCD1	4.51077	-4.22156	1.8528	-2.27848	0.022698	NA
ENSG00000138755	CXCL9	50.6708	-1.2302	0.540025	-2.27803	0.0227246	0.332478
ENSG00000134531	EMP1	64.8445	-0.982824	0.432481	-2.27252	0.023055	0.336201
ENSG00000175857	GAPT	33.0799	1.22912	0.541142	2.27135	0.0231258	0.336201
ENSG00000109971	HSPA8	223.221	-0.57094	0.251461	-2.27049	0.023178	0.336201
ENSG00000247134	RP11-11N9.4	33.7577	1.21251	0.534174	2.26988	0.0232147	0.336201
ENSG00000157601	MX1	13.7825	-1.82872	0.806174	-2.26839	0.0233054	0.336659
ENSG00000112799	LY86	124.875	0.727625	0.322331	2.25738	0.023984	0.345588
ENSG00000137819	PAQR5	2.8444	-5.41888	2.40349	-2.25459	0.0241593	NA
ENSG00000172183	ISG20	13.9538	1.86298	0.826475	2.25413	0.0241878	0.347569
ENSG00000145428	RNF175	3.56323	4.811	2.1346	2.25382	0.0242076	NA
ENSG00000128340	RAC2	108.152	-0.757195	0.336046	-2.25325	0.0242434	0.347569
ENSG00000108846	ABCC3	27.9377	-1.24424	0.55244	-2.25227	0.0243051	0.347581
ENSG00000159346	ADIPOR1	73.7115	-0.877502	0.389852	-2.25086	0.0243943	0.347985
ENSG00000187764	SEMA4D	17.1466	1.64311	0.730775	2.24845	0.0245475	0.349297
ENSG00000163171	CDC42EP3	16.8163	3.71846	1.65589	2.24559	0.0247302	0.351022
ENSG00000166224	SGPL1	21.9174	-1.37528	0.612737	-2.24449	0.024801	0.351152
ENSG00000171051	FPR1	13.1447	1.9967	0.892658	2.23681	0.025299	0.357317
ENSG00000115919	KYNU	28.8604	-1.21813	0.545085	-2.23476	0.025433	0.358322
ENSG00000197043	ANXA6	25.653	1.34448	0.602342	2.23209	0.0256088	0.359911
ENSG00000154359	LONRF1	4.39835	-3.84458	1.72322	-2.23105	0.0256779	NA
ENSG00000197632	SERPINB2	3.53482	4.77862	2.14366	2.22918	0.0258016	NA
ENSG00000035681	NSMAF	20.3	1.52491	0.684354	2.22824	0.0258642	0.362607
ENSG00000156467	UQCRB	662.652	0.369224	0.166301	2.22021	0.0264044	0.369273
ENSG00000122008	POLK	19.4846	1.52634	0.688471	2.21701	0.0266226	0.371126
ENSG00000105202	FBL	81.5392	0.859207	0.387666	2.21636	0.026667	0.371126
ENSG00000134824	FADS2	28.7547	-1.2264	0.555065	-2.20948	0.0271412	0.376808
ENSG00000242258	LINC00996	8.55582	2.62043	1.18667	2.20822	0.0272291	NA
ENSG00000155962	CLIC2	5.20378	-3.41673	1.54842	-2.20659	0.0273427	NA
ENSG00000256235	SMIM3	18.5041	-1.50378	0.681778	-2.20567	0.0274073	0.378666
ENSG00000101849	TBL1X	15.4858	1.69749	0.769605	2.20566	0.0274079	0.378666
ENSG00000162144	CYB561A3	64.2457	0.933757	0.423989	2.20231	0.0276431	0.380994
ENSG00000149925	ALDOA	318.457	-0.543304	0.246916	-2.20036	0.0277815	0.381706
ENSG00000112667	DNPH1	138.778	-0.670481	0.304806	-2.19969	0.0278285	0.381706
ENSG00000105379	ETFB	55.9617	0.957557	0.436513	2.19365	0.0282605	0.386701
ENSG00000138758	2011-09-01	19.4348	-1.41687	0.647487	-2.18827	0.0286503	0.391097
ENSG00000182165	TP53TG1	35.6511	1.13403	0.518497	2.18715	0.0287317	0.391272
ENSG00000125991	ERGIC3	108.237	0.749184	0.342781	2.1856	0.0288446	0.391874
ENSG00000169439	SDC2	18.4335	-3.4178	1.5645	-2.1846	0.0289182	0.391942
ENSG00000227017	AC007036.6	7.45402	2.72282	1.25158	2.17551	0.0295923	NA
ENSG00000138867	GUCD1	22.346	-1.38424	0.636331	-2.17534	0.0296047	0.39939
ENSG00000136868	SLC31A1	35.4499	-1.09137	0.501859	-2.17465	0.0296561	0.39939
ENSG00000088827	SIGLEC1	22.5937	-1.38154	0.635476	-2.17402	0.0297033	0.39939
ENSG00000126267	COX6B1	459.565	0.427175	0.196554	2.17332	0.0297564	0.39939
ENSG00000172716	SLFN11	49.012	0.994864	0.457934	2.1725	0.0298178	0.39939
ENSG00000184293	CLECL1	22.0078	-1.34277	0.618663	-2.17044	0.0299736	0.400537
ENSG00000154518	ATP5G3	289.578	-0.494227	0.228213	-2.16564	0.030339	0.404473
ENSG00000064687	ABCA7	9.10622	2.38851	1.10382	2.16386	0.0304752	NA
ENSG00000227039	ITGB2-AS1	41.1959	1.07975	0.499348	2.16231	0.0305942	0.406255
ENSG00000075239	ACAT1	19.617	-1.39143	0.6436	-2.16195	0.0306217	0.406255
ENSG00000113532	ST8SIA4	32.3168	1.19676	0.553767	2.16112	0.0306863	0.406255
ENSG00000230606	AC159540.1	3.902	-4.42456	2.04909	-2.15928	0.0308286	NA
ENSG00000161091	MFSD12	35.7129	-1.0923	0.506231	-2.15772	0.0309498	0.408795
ENSG00000198223	CSF2RA	32.3418	1.17662	0.545624	2.15647	0.0310472	0.409135
ENSG00000134250	NOTCH2	73.3397	0.859497	0.398871	2.15482	0.0311757	0.409323
ENSG00000186665	C17orf58	5.50913	-3.14634	1.46015	-2.1548	0.0311774	NA
ENSG00000118785	SPP1	653.174	-4.66825	2.16679	-2.15445	0.0312049	0.409323
ENSG00000114942	EEF1B2	818.018	0.338675	0.157425	2.15134	0.0314491	0.410434
ENSG00000118971	CCND2	18.3703	1.5254	0.709185	2.15092	0.0314829	0.410434
ENSG00000198804	MT-CO1	21991.4	0.253787	0.118006	2.15063	0.0315055	0.410434
ENSG00000119705	SLIRP	116.865	0.716198	0.333306	2.14877	0.0316529	0.411242
ENSG00000183605	SFXN4	12.9152	-1.70872	0.795484	-2.14803	0.0317116	0.411242
ENSG00000092841	MYL6	835.084	-0.326962	0.152372	-2.14582	0.0318876	0.411876
ENSG00000053254	FOXN3	60.4168	0.9149	0.426602	2.14462	0.0319831	0.411876
ENSG00000163106	HPGDS	8.37328	-4.86431	2.26854	-2.14424	0.0320135	NA
ENSG00000130303	BST2	207.007	0.579837	0.270465	2.14385	0.0320445	0.411876
ENSG00000011422	PLAUR	111.02	-0.712092	0.332164	-2.1438	0.0320492	0.411876
ENSG00000133872	SARAF	196.628	0.582702	0.271929	2.14285	0.0321254	0.411928
ENSG00000111275	ALDH2	49.1227	0.978197	0.45749	2.13818	0.032502	0.415821
ENSG00000115107	STEAP3	6.38751	-2.6076	1.22244	-2.13312	0.0329151	NA
ENSG00000163466	ARPC2	612.703	-0.379739	0.178086	-2.13233	0.03298	0.420544
ENSG00000175197	DDIT3	32.9814	-1.18296	0.554897	-2.13186	0.0330185	0.420544
ENSG00000196507	TCEAL3	13.2884	-1.69644	0.797051	-2.12839	0.0333048	0.423152
ENSG00000099622	CIRBP	105.727	0.737058	0.346429	2.12758	0.0333716	0.423152
ENSG00000211592	IGKC	2.62279	-5.31881	2.50206	-2.12577	0.0335222	NA
ENSG00000264707	L3MBTL4-AS1	2.62279	-5.31881	2.50206	-2.12577	0.0335222	NA
ENSG00000111817	DSE	43.3684	1.02433	0.482403	2.12339	0.0337215	0.42664
ENSG00000006695	COX10	6.31748	-2.67426	1.26105	-2.12066	0.0339507	NA
ENSG00000132386	SERPINF1	28.1404	1.22648	0.578887	2.11868	0.0341173	0.430693
ENSG00000069998	CECR5	30.6788	1.18389	0.560058	2.11386	0.034527	0.434903
ENSG00000075391	RASAL2	9.94729	-1.90671	0.90511	-2.10661	0.0351513	0.441518
ENSG00000168961	LGALS9	130.199	-0.662566	0.314613	-2.10597	0.0352069	0.441518
ENSG00000153208	MERTK	15.3583	-1.55446	0.740671	-2.09872	0.0358412	0.448022
ENSG00000241839	PLEKHO2	52.9012	-0.906686	0.432114	-2.09825	0.0358826	0.448022
ENSG00000140988	RPS2	3061.72	0.208547	0.099614	2.09355	0.0362999	0.452243
ENSG00000223482	NUTM2A-AS1	5.3115	3.26242	1.55846	2.09336	0.0363172	NA
ENSG00000120696	KBTBD7	7.30244	2.68665	1.28568	2.08968	0.0366468	NA
ENSG00000197249	SERPINA1	74.6187	0.834204	0.399391	2.08869	0.0367358	0.456677
ENSG00000136888	ATP6V1G1	365.121	0.455551	0.218201	2.08776	0.0368194	0.456721
ENSG00000136867	SLC31A2	36.2569	-1.06107	0.508763	-2.08558	0.0370165	0.45817
ENSG00000213015	ZNF580	9.21622	2.1774	1.0452	2.08324	0.037229	NA
ENSG00000100412	ACO2	43.4431	-0.965176	0.463635	-2.08176	0.0373645	0.461476
ENSG00000184557	SOCS3	19.5284	1.44193	0.693772	2.07839	0.0376738	0.46429
ENSG00000204472	AIF1	878	0.308498	0.14866	2.07519	0.0379691	0.466922
ENSG00000179271	GADD45GIP1	125.318	0.666057	0.321503	2.0717	0.0382939	0.469903
ENSG00000154146	NRGN	29.076	-1.13169	0.54693	-2.06918	0.0385294	0.471779
ENSG00000143344	RGL1	31.5241	-1.11495	0.539241	-2.06763	0.0386746	0.472542
ENSG00000132170	PPARG	6.50259	-2.60896	1.26275	-2.06609	0.0388195	NA
ENSG00000169131	ZNF354A	5.55198	3.26339	1.5808	2.06438	0.0389813	NA
ENSG00000051523	CYBA	559.639	0.367227	0.177933	2.06385	0.0390317	0.475886
ENSG00000141655	TNFRSF11A	5.93328	-2.87893	1.39554	-2.06295	0.0391172	NA
ENSG00000099250	NRP1	21.3111	-5.37172	2.60484	-2.06221	0.039188	0.476773
ENSG00000099800	TIMM13	138.405	0.660583	0.320558	2.06073	0.0393292	0.477474
ENSG00000174939	ASPHD1	5.0157	-3.03581	1.47356	-2.06019	0.0393806	NA
ENSG00000169715	MT1E	31.1606	2.30632	1.12146	2.05652	0.039732	0.480667
ENSG00000152234	ATP5A1	114.215	-0.675489	0.328555	-2.05594	0.0397883	0.480667
ENSG00000119669	IRF2BPL	13.0639	-1.60514	0.780955	-2.05535	0.039845	0.480667
ENSG00000143314	MRPL24	17.6942	1.55564	0.758848	2.05	0.0403643	0.4853
ENSG00000169084	DHRSX	11.2016	-1.78099	0.868926	-2.04964	0.0403992	0.4853
ENSG00000186862	PDZD7	5.22406	3.25407	1.59244	2.04344	0.0410086	NA
ENSG00000150787	PTS	21.6709	-1.2573	0.615326	-2.04331	0.0410218	0.491744
ENSG00000156011	PSD3	6.81383	-2.37636	1.16421	-2.04118	0.041233	NA
ENSG00000166825	ANPEP	32.9322	1.10627	0.542035	2.04096	0.0412544	0.493481
ENSG00000196642	RABL6	20.251	-1.28673	0.630717	-2.04011	0.0413396	0.493481
ENSG00000170540	ARL6IP1	73.8708	-0.820128	0.402229	-2.03896	0.0414542	0.493816
ENSG00000156113	KCNMA1	26.4688	-1.1964	0.587317	-2.03706	0.0416441	0.495044
ENSG00000172590	MRPL52	101.067	0.713159	0.350245	2.03617	0.041733	0.495069
ENSG00000139734	DIAPH3	2.49374	-5.21794	2.56266	-2.03614	0.0417364	NA
ENSG00000258867	LINC01146	2.49374	-5.21794	2.56266	-2.03614	0.0417364	NA
ENSG00000171659	GPR34	18.8902	-1.32628	0.65187	-2.03457	0.041894	0.495948
ENSG00000178449	COX14	213.351	0.529941	0.261141	2.02933	0.0424244	0.501188
ENSG00000014914	MTMR11	6.0432	2.98124	1.46985	2.02826	0.0425335	NA
ENSG00000141905	NFIC	68.7244	-0.808018	0.398758	-2.02633	0.0427305	0.503275
ENSG00000089327	FXYD5	240.499	0.506056	0.24997	2.02446	0.0429224	0.503275
ENSG00000171055	FEZ2	31.3857	-1.08905	0.538093	-2.02391	0.0429794	0.503275
ENSG00000172594	SMPDL3A	11.9756	-1.66238	0.821544	-2.02349	0.0430231	0.503275
ENSG00000100300	TSPO	675.668	0.348501	0.172244	2.0233	0.0430421	0.503275
ENSG00000090861	AARS	10.6155	1.89692	0.939517	2.01903	0.0434836	0.506826
ENSG00000196776	CD47	37.4249	-0.988838	0.489851	-2.01865	0.0435234	0.506826
ENSG00000100219	XBP1	50.7789	0.932384	0.462395	2.01642	0.0437559	0.508496
ENSG00000111110	PPM1H	4.17971	-3.42473	1.69881	-2.01596	0.0438044	NA
ENSG00000106992	AK1	13.9729	1.63727	0.812934	2.01403	0.0440069	0.510372
ENSG00000160932	LY6E	166.197	-0.587552	0.291906	-2.01281	0.0441347	0.510817
ENSG00000119185	ITGB1BP1	78.5211	-0.772908	0.384166	-2.01191	0.0442294	0.510877
ENSG00000163694	RBM47	114.246	0.669114	0.33278	2.01068	0.0443594	0.511342
ENSG00000156711	MAPK13	14.8765	-1.4758	0.735123	-2.00756	0.0446902	0.514117
ENSG00000173113	TRMT112	190.003	0.545174	0.271689	2.00661	0.0447913	0.514244
ENSG00000121316	PLBD1	21.4879	-1.24682	0.623748	-1.99891	0.0456179	0.522682
ENSG00000163565	IFI16	93.8577	0.721836	0.361272	1.99804	0.0457122	0.522707
ENSG00000057657	PRDM1	22.9558	1.34444	0.67316	1.9972	0.0458033	0.522707
ENSG00000097021	ACOT7	4.83059	-2.99824	1.50239	-1.99565	0.0459715	NA
ENSG00000165949	IFI27	5.74817	-2.84592	1.42709	-1.99421	0.0461286	NA
ENSG00000225921	NOL7	36.2784	-1.01573	0.509444	-1.9938	0.0461739	0.523563
ENSG00000130830	MPP1	56.6722	-0.842892	0.422786	-1.99366	0.0461892	0.523563
ENSG00000111145	ELK3	16.6527	1.47366	0.739259	1.99342	0.046215	0.523563
ENSG00000139725	RHOF	22.8897	1.30064	0.652558	1.99315	0.0462453	0.523563
ENSG00000185215	TNFAIP2	119.127	-0.641356	0.322282	-1.99004	0.0465862	0.52585
ENSG00000087884	AAMDC	23.4646	1.23028	0.618518	1.98907	0.046693	0.52585
ENSG00000008083	JARID2	26.5088	1.20867	0.607741	1.9888	0.0467238	0.52585
ENSG00000172232	AZU1	8.83441	2.10178	1.05786	1.98681	0.0469434	NA
ENSG00000160207	HSF2BP	2.40118	-5.20493	2.62138	-1.98557	0.0470812	NA
ENSG00000160991	ORAI2	25.788	-1.14456	0.576458	-1.98551	0.0470875	0.52861
ENSG00000171522	PTGER4	20.454	1.31083	0.660396	1.98491	0.0471544	0.52861
ENSG00000183688	FAM101B	10.9545	-1.71982	0.867124	-1.98336	0.0473275	0.529511
ENSG00000085514	PILRA	57.3667	-0.843324	0.425458	-1.98215	0.047462	0.529977
ENSG00000179583	CIITA	23.9777	1.25218	0.632655	1.97924	0.0477886	0.531857
ENSG00000141753	IGFBP4	2.58629	-5.00363	2.5285	-1.97889	0.0478282	NA
ENSG00000127952	STYXL1	12.987	1.65862	0.838458	1.97818	0.047908	0.531857
ENSG00000175315	CST6	17.2544	1.50786	0.76227	1.97812	0.0479148	0.531857
ENSG00000188906	LRRK2	30.033	1.12504	0.568977	1.9773	0.0480073	0.531857
ENSG00000101160	CTSZ	399.168	-0.398843	0.201791	-1.97652	0.0480964	0.531857
ENSG00000197405	C5AR1	66.268	-0.798931	0.404526	-1.97498	0.0482703	0.532748
ENSG00000140264	SERF2	3756.37	0.191002	0.0967543	1.97409	0.048371	0.532828
ENSG00000186395	KRT10	20.6071	1.31442	0.666421	1.97236	0.0485688	0.533976
ENSG00000143612	C1orf43	100.166	-0.683937	0.347157	-1.97011	0.048826	0.535772
ENSG00000162444	RBP7	19.3231	1.35351	0.689325	1.96353	0.0495852	0.543057
ENSG00000119922	IFIT2	8.46041	-1.98539	1.01149	-1.96284	0.0496652	NA
ENSG00000109943	CRTAM	15.5491	-1.40388	0.715405	-1.96236	0.0497206	0.543498
ENSG00000131732	ZCCHC9	15.4779	1.4911	0.760382	1.96098	0.0498808	0.544206
ENSG00000172428	MYEOV2	206.486	0.517449	0.264222	1.95838	0.0501849	0.546479
ENSG00000146072	TNFRSF21	6.46613	-2.33913	1.19486	-1.95766	0.0502702	NA
ENSG00000167733	HSD11B1L	7.19614	2.45687	1.25617	1.95583	0.0504847	NA
ENSG00000130513	GDF15	13.4087	-1.71426	0.877909	-1.95266	0.0508595	0.55277
ENSG00000168268	NT5DC2	10.2139	1.92634	0.987836	1.95006	0.0511687	0.555073
ENSG00000068323	TFE3	17.5273	-1.32571	0.6817	-1.94471	0.0518102	0.560966
ENSG00000134575	ACP2	30.415	-1.05142	0.541019	-1.94341	0.0519665	0.561593
ENSG00000184988	TMEM106A	26.7071	-1.11273	0.574443	-1.93705	0.0527386	0.567011
ENSG00000122565	CBX3	47.3404	0.907509	0.46873	1.9361	0.0528552	0.567011
ENSG00000163041	H3F3A	866.634	-0.297116	0.153476	-1.93591	0.0528787	0.567011
ENSG00000214253	FIS1	141.816	0.598419	0.309434	1.93391	0.053124	0.567011
ENSG00000111669	TPI1	234.583	-0.529098	0.273592	-1.93389	0.0531265	0.567011
ENSG00000079277	MKNK1	52.1211	-0.839763	0.434258	-1.93379	0.0531394	0.567011
ENSG00000075415	SLC25A3	231.304	-0.49362	0.255287	-1.93359	0.0531635	0.567011
ENSG00000178718	RPP25	9.95674	1.89289	0.979933	1.93165	0.0534025	0.568497
ENSG00000143669	LYST	28.3687	1.11021	0.575273	1.92989	0.0536209	0.56976
ENSG00000105371	ICAM4	6.25014	2.738	1.41927	1.92917	0.0537103	NA
ENSG00000197471	SPN	44.9873	0.995151	0.515973	1.92869	0.0537697	0.570279
ENSG00000111247	RAD51AP1	7.13954	-2.29792	1.19204	-1.92772	0.0538895	NA
ENSG00000125730	C3	38.3052	-0.943077	0.489256	-1.92757	0.0539081	0.570685
ENSG00000143878	RHOB	21.3314	1.25956	0.653909	1.9262	0.054079	0.570757
ENSG00000120616	EPC1	20.5768	-1.21133	0.628964	-1.92592	0.0541149	0.570757
ENSG00000198826	ARHGAP11A	3.9581	-3.34613	1.73833	-1.9249	0.0542413	NA
ENSG00000244242	IFITM10	3.54842	-3.66883	1.91279	-1.91805	0.0551042	NA
ENSG00000233822	HIST1H2BN	4.04773	-3.37133	1.75796	-1.91776	0.0551419	NA
ENSG00000204387	C6orf48	123.801	-0.608714	0.317423	-1.91768	0.0551521	0.580513
ENSG00000093072	CECR1	148.479	0.590194	0.307981	1.91633	0.055323	0.580513
ENSG00000067225	PKM	399.699	-0.398097	0.207758	-1.91616	0.0553451	0.580513
ENSG00000170345	FOS	290.859	1.03503	0.540461	1.91508	0.0554822	0.580883
ENSG00000198695	MT-ND6	96.6499	-0.673589	0.352037	-1.9134	0.0556962	0.582056
ENSG00000122862	SRGN	706.617	-0.310149	0.1622	-1.91214	0.055858	0.582679
ENSG00000150782	IL18	71.6579	-0.753464	0.395972	-1.90282	0.0570637	0.593723
ENSG00000212907	MT-ND4L	113.878	0.635735	0.334183	1.90235	0.0571248	0.593723
ENSG00000275302	CCL4	70.501	-2.90973	1.5322	-1.89906	0.057557	0.597128
ENSG00000168653	NDUFS5	273.463	0.444341	0.234141	1.89775	0.0577289	0.597568
ENSG00000173915	USMG5	228.3	0.483232	0.25478	1.89667	0.0578718	0.597568
ENSG00000115828	QPCT	22.3386	1.21667	0.641586	1.89635	0.0579136	0.597568
ENSG00000092068	SLC7A8	7.41724	-2.09823	1.10902	-1.89197	0.0584943	NA
ENSG00000179144	GIMAP7	55.5759	0.826118	0.436705	1.89171	0.0585298	0.602809
ENSG00000135912	TTLL4	10.5389	-1.64879	0.872236	-1.89031	0.0587172	0.602809
ENSG00000100664	EIF5	75.67	-0.729446	0.38594	-1.89005	0.0587513	0.602809
ENSG00000119403	PHF19	7.23725	-2.0742	1.09744	-1.89004	0.0587523	NA
ENSG00000050344	NFE2L3	13.4432	1.62463	0.860109	1.88887	0.0589092	0.602809
ENSG00000136250	AOAH	24.6038	1.14242	0.604913	1.88857	0.0589498	0.602809
ENSG00000162654	GBP4	35.9388	-0.944085	0.500577	-1.88599	0.0592957	0.604184
ENSG00000006327	TNFRSF12A	11.4675	-1.57013	0.832531	-1.88597	0.0592994	0.604184
ENSG00000111229	ARPC3	309.765	-0.423848	0.224828	-1.88521	0.0594019	0.604184
ENSG00000184060	ADAP2	129.457	-0.611958	0.324845	-1.88384	0.0595862	0.604981
ENSG00000248810	RP11-362F19.1	4.68848	3.09595	1.64444	1.88268	0.0597437	NA
ENSG00000116898	MRPS15	77.5438	-0.719504	0.382706	-1.88004	0.0601022	0.609136
ENSG00000110917	MLEC	34.4431	-0.949464	0.50524	-1.87923	0.0602128	0.609174
ENSG00000161265	U2AF1L4	22.2637	1.18386	0.630241	1.87842	0.0603231	0.60921
ENSG00000231074	HCG18	13.0418	-1.48537	0.791211	-1.87734	0.0604711	0.609626
ENSG00000172819	RARG	2.79156	4.47327	2.3845	1.87598	0.0606586	NA
ENSG00000233461	RP11-295G20.2	18.549	1.32488	0.706336	1.8757	0.0606962	0.610816
ENSG00000137996	RTCA	14.9886	-1.38165	0.737756	-1.87277	0.0611002	0.613346
ENSG00000103507	BCKDK	50.2025	-0.879646	0.469817	-1.87232	0.0611627	0.613346
ENSG00000079313	REXO1	7.66946	-1.95066	1.04266	-1.87085	0.0613658	NA
ENSG00000213551	DNAJC9	11.5579	-1.584	0.846931	-1.87028	0.0614446	0.614284
ENSG00000187514	PTMA	1556.71	0.231282	0.123674	1.87009	0.0614715	0.614284
ENSG00000099364	FBXL19	4.28894	-3.13997	1.67908	-1.87005	0.0614767	NA
ENSG00000277632	CCL3	175.97	-1.64534	0.880425	-1.86881	0.0616498	0.614665
ENSG00000162783	IER5	16.0887	1.39755	0.748045	1.86827	0.0617251	0.614665
ENSG00000256262	USP30-AS1	10.2505	-1.67815	0.8987	-1.86731	0.0618588	0.614924
ENSG00000205581	HMGN1	273.589	0.451581	0.242194	1.86454	0.0622456	0.617693
ENSG00000018189	RUFY3	9.96104	-1.73336	0.930692	-1.86244	0.0625406	0.618602
ENSG00000065833	ME1	19.6736	-1.21157	0.650965	-1.86119	0.0627174	0.618602
ENSG00000171940	ZNF217	19.4389	1.25996	0.676972	1.86117	0.0627204	0.618602
ENSG00000265808	SEC22B	44.8932	0.87292	0.469193	1.86047	0.0628189	0.618602
ENSG00000123124	WWP1	18.348	1.30049	0.699171	1.86004	0.0628793	0.618602
ENSG00000148926	ADM	14.9304	-1.42536	0.766838	-1.85875	0.0630625	0.619303
ENSG00000277443	MARCKS	196.419	0.502117	0.270346	1.85732	0.0632662	0.619303
ENSG00000118985	ELL2	11.4281	-1.56008	0.840062	-1.8571	0.0632969	0.619303
ENSG00000228474	OST4	522.997	0.341267	0.183888	1.85585	0.0634753	0.619303
ENSG00000093010	COMT	58.332	-0.836401	0.450843	-1.85519	0.0635684	0.619303
ENSG00000143977	SNRPG	207.48	0.48615	0.262174	1.8543	0.0636958	0.619303
ENSG00000162777	DENND2D	22.479	-1.14086	0.615318	-1.85409	0.0637261	0.619303
ENSG00000180304	OAZ2	131.859	-0.574718	0.310081	-1.85344	0.0638188	0.619303
ENSG00000263465	SRSF8	22.693	1.15608	0.624606	1.8509	0.0641838	0.621788
ENSG00000104904	OAZ1	3454.04	0.182366	0.0986372	1.84885	0.0644793	0.623592
ENSG00000121797	CCRL2	17.4266	-1.31672	0.71577	-1.83958	0.0658295	0.634742
ENSG00000273802	HIST1H2BG	18.0679	-3.6647	1.99232	-1.83941	0.0658547	0.634742
ENSG00000196636	SDHAF3	21.3885	1.17713	0.640456	1.83795	0.0660691	0.635734
ENSG00000188015	S100A3	2.73254	4.42994	2.41129	1.83716	0.0661858	NA
ENSG00000185651	UBE2L3	118.11	-0.601021	0.327587	-1.83469	0.0665519	0.639113
ENSG00000188921	HACD4	46.1943	0.879398	0.47948	1.83407	0.0666443	0.639113
ENSG00000124635	HIST1H2BJ	2.17958	-5.07273	2.76849	-1.83231	0.0669054	NA
ENSG00000121152	NCAPH	2.30863	-4.96503	2.71024	-1.83195	0.0669583	NA
ENSG00000131238	PPT1	184.306	0.502727	0.274585	1.83086	0.0671213	0.64118
ENSG00000165637	VDAC2	67.0216	-0.736748	0.40244	-1.8307	0.0671452	0.64118
ENSG00000126768	TIMM17B	32.1869	0.982581	0.536947	1.82994	0.067259	0.64118
ENSG00000134574	DDB2	7.95524	-2.04726	1.11888	-1.82974	0.0672888	NA
ENSG00000158714	SLAMF8	71.5524	-0.731957	0.400187	-1.82904	0.067394	0.64118
ENSG00000187840	EIF4EBP1	146.073	0.604064	0.330297	1.82885	0.0674217	0.64118
ENSG00000235169	SMIM1	7.66407	2.10643	1.15215	1.82826	0.0675101	NA
ENSG00000174307	PHLDA3	5.59363	-2.37738	1.30073	-1.82773	0.06759	NA
ENSG00000188343	FAM92A1	6.74087	-2.10283	1.15082	-1.82724	0.0676635	NA
ENSG00000119326	CTNNAL1	3.98062	-3.33614	1.82606	-1.82696	0.0677062	NA
ENSG00000165458	INPPL1	15.415	-1.30862	0.716708	-1.82588	0.0678683	0.644353
ENSG00000125651	GTF2F1	20.9943	-1.12805	0.619018	-1.82233	0.0684051	0.648371
ENSG00000257605	RP11-680A11.5	5.63013	-2.36772	1.29981	-1.82159	0.0685179	NA
ENSG00000180233	ZNRF2	22.2098	1.14461	0.628967	1.81982	0.0687867	0.649205
ENSG00000214194	LINC00998	152.269	0.539043	0.296357	1.8189	0.0689273	0.649205
ENSG00000223799	IL10RB-AS1	47.4295	0.844569	0.46436	1.81878	0.068945	0.649205
ENSG00000111802	TDP2	20.0096	-1.15509	0.635098	-1.81876	0.0689481	0.649205
ENSG00000063046	EIF4B	126.115	0.58451	0.322046	1.81499	0.0695256	0.652827
ENSG00000132334	PTPRE	142.724	0.576107	0.317539	1.81429	0.0696331	0.652827
ENSG00000198625	MDM4	33.9848	0.950467	0.524011	1.81383	0.069704	0.652827
ENSG00000086300	SNX10	91.251	-0.650209	0.358852	-1.81191	0.0699999	0.652827
ENSG00000088833	NSFL1C	21.1735	-1.12699	0.622078	-1.81166	0.0700392	0.652827
ENSG00000258289	CHURC1	55.9003	0.791287	0.436878	1.81123	0.0701047	0.652827
ENSG00000125753	VASP	77.6132	0.706138	0.389906	1.81105	0.0701337	0.652827
ENSG00000129450	SIGLEC9	18.8989	-1.17451	0.64898	-1.80978	0.0703298	0.653586
ENSG00000145194	ECE2	11.4348	1.60981	0.890053	1.80866	0.0705031	0.654131
ENSG00000111331	OAS3	9.37799	-1.69391	0.936927	-1.80795	0.0706147	NA
ENSG00000131370	SH3BP5	15.9398	-1.27612	0.706186	-1.80706	0.0707527	0.655381
ENSG00000161944	ASGR2	4.76857	3.45382	1.9113	1.80705	0.0707541	NA
ENSG00000084207	GSTP1	283.786	0.430628	0.239046	1.80145	0.0716323	0.661462
ENSG00000110422	HIPK3	26.3304	1.05561	0.586372	1.80025	0.0718218	0.661462
ENSG00000100577	GSTZ1	25.1239	-1.03608	0.575572	-1.80009	0.071846	0.661462
ENSG00000185359	HGS	12.0484	-1.44542	0.803047	-1.79992	0.0718729	0.661462
ENSG00000063241	ISOC2	47.0216	-0.838642	0.466437	-1.79797	0.0721811	0.66323
ENSG00000116667	C1orf21	6.00628	-2.61137	1.45373	-1.79633	0.0724425	NA
ENSG00000160818	GPATCH4	13.3225	-1.39569	0.777073	-1.79609	0.0724805	0.66491
ENSG00000115318	LOXL3	4.19931	-2.87335	1.60128	-1.7944	0.072749	NA
ENSG00000174600	CMKLR1	57.1611	0.773432	0.43128	1.79334	0.0729184	0.667345
ENSG00000173166	RAPH1	17.2869	1.29461	0.722107	1.79282	0.0730019	0.667345
ENSG00000139793	MBNL2	7.5103	2.06449	1.15189	1.79227	0.0730898	NA
ENSG00000140350	ANP32A	64.1255	0.746185	0.416345	1.79223	0.0730969	0.667345
ENSG00000170889	RPS9	2361.85	0.205472	0.114722	1.79105	0.0732859	0.668002
ENSG00000129991	TNNI3	2.67352	4.36191	2.44035	1.78741	0.0738707	NA
ENSG00000120457	KCNJ5	6.41866	-2.19913	1.23063	-1.78699	0.0739383	NA
ENSG00000117395	EBNA1BP2	14.5111	-1.32216	0.740379	-1.78579	0.0741337	0.670845
ENSG00000117724	CENPF	5.00177	-2.56483	1.437	-1.78485	0.0742855	NA
ENSG00000100387	RBX1	234.769	0.446333	0.250143	1.78431	0.0743734	0.670845
ENSG00000174917	C19orf70	139.102	0.547009	0.30666	1.78376	0.0744621	0.670845
ENSG00000126106	TMEM53	16.2735	-1.2492	0.700556	-1.78315	0.0745618	0.670845
ENSG00000099795	NDUFB7	266.152	0.423264	0.237398	1.78293	0.0745974	0.670845
ENSG00000164096	C4orf3	263.548	-0.421671	0.236522	-1.7828	0.0746192	0.670845
ENSG00000137976	DNASE2B	9.77028	-7.09146	3.97794	-1.7827	0.0746359	0.670845
ENSG00000004478	FKBP4	22.7848	1.11734	0.626879	1.78238	0.0746876	0.670845
ENSG00000144136	SLC20A1	36.7631	0.911019	0.511262	1.7819	0.0747653	0.670845
ENSG00000152193	RNF219	7.12044	2.21018	1.24074	1.78134	0.074857	NA
ENSG00000169136	ATF5	51.0865	-0.828393	0.465084	-1.78117	0.0748847	0.670845
ENSG00000106355	LSM5	146.301	0.53634	0.301123	1.78113	0.074891	0.670845
ENSG00000139675	HNRNPA1L2	5.46765	2.7887	1.56656	1.78014	0.075053	NA
ENSG00000154310	TNIK	7.91066	-1.81743	1.02136	-1.77941	0.0751723	NA
ENSG00000135048	TMEM2	7.91066	-1.81743	1.02136	-1.77941	0.0751723	NA
ENSG00000171049	FPR2	10.6345	1.65079	0.928088	1.7787	0.0752886	0.672141
ENSG00000196935	SRGAP1	5.88212	-2.42346	1.36264	-1.77851	0.0753204	NA
ENSG00000168255	POLR2J3	86.0641	-0.660153	0.371259	-1.77815	0.0753799	0.672141
ENSG00000107833	NPM3	46.9814	0.834938	0.469659	1.77776	0.0754439	0.672141
ENSG00000182578	CSF1R	106.92	0.60724	0.34165	1.77737	0.0755069	0.672141
ENSG00000156508	EEF1A1	5044.24	0.165783	0.093346	1.776	0.0757328	0.673102
ENSG00000124795	DEK	105.446	-0.627953	0.354058	-1.77359	0.0761313	0.674765
ENSG00000051108	HERPUD1	124.704	0.578556	0.326493	1.77203	0.0763891	0.674765
ENSG00000005022	SLC25A5	221.794	-0.446295	0.251856	-1.77203	0.0763901	0.674765
ENSG00000173801	JUP	10.5486	1.66521	0.939731	1.77201	0.076393	0.674765
ENSG00000136720	HS6ST1	5.03238	-2.47796	1.40276	-1.76649	0.0773144	NA
ENSG00000198855	FICD	5.03238	-2.47796	1.40276	-1.76649	0.0773144	NA
ENSG00000119686	FLVCR2	5.03238	-2.47796	1.40276	-1.76649	0.0773144	NA
ENSG00000198417	MT1F	43.3049	0.895832	0.507381	1.7656	0.0774632	0.682919
ENSG00000105701	FKBP8	134.84	0.583791	0.33075	1.76505	0.0775555	0.682919
ENSG00000239998	LILRA2	34.1693	0.962102	0.545654	1.76321	0.0778656	0.684593
ENSG00000068903	SIRT2	22.7143	-1.05478	0.59892	-1.76113	0.0782157	0.685935
ENSG00000175701	LINC00116	55.6831	0.818413	0.464775	1.76088	0.0782586	0.685935
ENSG00000168275	COA6	48.7624	-0.794853	0.451605	-1.76006	0.078397	0.686094
ENSG00000156026	MCU	7.63004	-1.84084	1.04624	-1.75947	0.0784969	NA
ENSG00000198727	MT-CYB	5706.42	-0.165526	0.0942309	-1.7566	0.0789864	0.690193
ENSG00000162894	FCMR	2.92302	-4.02525	2.29153	-1.75658	0.0789894	NA
ENSG00000225107	AC092484.1	2.92302	-4.02525	2.29153	-1.75658	0.0789894	NA
ENSG00000181135	ZNF707	2.92302	-4.02525	2.29153	-1.75658	0.0789894	NA
ENSG00000204220	PFDN6	26.0004	1.1228	0.639997	1.75438	0.079365	0.691272
ENSG00000073803	MAP3K13	61.2424	0.749212	0.42709	1.75422	0.0793923	0.691272
ENSG00000146592	CREB5	11.9231	1.5132	0.863002	1.75342	0.0795305	0.691272
ENSG00000138821	SLC39A8	19.517	-1.14506	0.653182	-1.75304	0.0795944	0.691272
ENSG00000101493	ZNF516	9.52103	1.73232	0.988614	1.75227	0.0797272	NA
ENSG00000128581	IFT22	5.68326	-2.21525	1.26445	-1.75195	0.0797828	NA
ENSG00000135451	TROAP	4.00319	-3.0987	1.76935	-1.75132	0.0798901	NA
ENSG00000233016	SNHG7	6.97179	2.19087	1.25456	1.74633	0.0807535	NA
ENSG00000157045	NTAN1	53.9438	-0.789522	0.452155	-1.74613	0.0807879	0.700571
ENSG00000128829	EIF2AK4	18.8288	-1.13258	0.649246	-1.74445	0.0810802	0.702038
ENSG00000163131	CTSS	577.777	-0.307912	0.176747	-1.7421	0.0814905	0.704522
ENSG00000198755	RPL10A	1532.87	0.220183	0.126466	1.74105	0.0816749	0.705048
ENSG00000187164	SHTN1	18.955	-1.1307	0.650287	-1.73877	0.0820752	0.707433
ENSG00000154537	FAM27C	2.6123	4.28648	2.46877	1.73628	0.0825138	NA
ENSG00000013275	PSMC4	20.7391	-1.07904	0.621542	-1.73607	0.082552	0.708679
ENSG00000184983	NDUFA6	102.268	-0.620505	0.357697	-1.73472	0.0827898	0.708679
ENSG00000095794	CREM	16.4587	-1.20195	0.693078	-1.73422	0.0828797	0.708679
ENSG00000178096	BOLA1	11.1659	1.57144	0.906245	1.73401	0.0829168	0.708679
ENSG00000169413	RNASE6	145.97	-0.515564	0.29735	-1.73386	0.0829429	0.708679
ENSG00000106780	MEGF9	17.612	1.22533	0.706758	1.73374	0.0829648	0.708679
ENSG00000136404	TM6SF1	17.2166	-1.20847	0.69751	-1.73255	0.0831763	0.70917
ENSG00000138172	CALHM2	19.9514	-1.10629	0.639117	-1.73097	0.083457	0.70917
ENSG00000189043	NDUFA4	354.208	0.369461	0.213506	1.73045	0.0835502	0.70917
ENSG00000110092	CCND1	42.2524	-0.830146	0.479777	-1.73027	0.0835812	0.70917
ENSG00000176485	PLA2G16	12.5098	3.44285	1.99018	1.72992	0.0836438	0.70917
ENSG00000164949	GEM	3.01557	-3.88915	2.24919	-1.72913	0.0837851	NA
ENSG00000127528	KLF2	8.7303	1.77521	1.0282	1.72653	0.0842528	NA
ENSG00000105583	WDR83OS	152.245	0.527718	0.305708	1.72622	0.0843083	0.712803
ENSG00000125740	FOSB	12.3728	1.47207	0.852811	1.72614	0.0843221	0.712803
ENSG00000167123	CERCAM	2.55328	4.30978	2.4972	1.72584	0.0843757	NA
ENSG00000146083	RNF44	10.6718	1.57288	0.911581	1.72544	0.084448	0.712811
ENSG00000101444	AHCY	21.7968	-1.06181	0.615861	-1.7241	0.0846896	0.713794
ENSG00000175352	NRIP3	5.12493	-2.42701	1.40826	-1.72341	0.0848146	NA
ENSG00000042753	AP2S1	542.677	0.323822	0.188269	1.72	0.0854325	0.717942
ENSG00000112096	SOD2	277.899	-0.397029	0.230832	-1.71999	0.0854334	0.717942
ENSG00000143333	RGS16	3.60777	3.42116	1.98995	1.71922	0.0855752	NA
ENSG00000049860	HEXB	64.708	-0.725749	0.422472	-1.71786	0.0858216	0.720145
ENSG00000188229	TUBB4B	27.7265	-0.96581	0.562547	-1.71685	0.0860063	0.72017
ENSG00000158195	WASF2	111.832	-0.567831	0.330948	-1.71577	0.0862046	0.72017
ENSG00000279483	AC090498.1	80.3657	0.691451	0.40316	1.71508	0.0863305	0.72017
ENSG00000181222	POLR2A	19.9061	-1.08521	0.632968	-1.71447	0.0864421	0.72017
ENSG00000184277	TM2D3	30.4445	0.941191	0.549147	1.71391	0.0865446	0.72017
ENSG00000136147	PHF11	19.3005	-1.10966	0.647558	-1.71361	0.0865998	0.72017
ENSG00000144711	IQSEC1	20.9862	-1.05983	0.618689	-1.71302	0.0867082	0.72017
ENSG00000196743	GM2A	188.873	-0.459977	0.268678	-1.712	0.0868965	0.720555
ENSG00000103811	CTSH	207.687	0.455098	0.265955	1.71118	0.0870472	0.720555
ENSG00000160284	SPATC1L	5.87788	2.36863	1.3844	1.71095	0.0870913	NA
ENSG00000115904	SOS1	10.7189	-1.50606	0.880382	-1.71069	0.0871391	0.720555
ENSG00000174891	RSRC1	33.5179	-0.886364	0.518481	-1.70954	0.0873508	0.720555
ENSG00000171492	LRRC8D	22.895	1.0714	0.626785	1.70935	0.0873859	0.720555
ENSG00000173264	GPR137	15.2495	-1.22259	0.715786	-1.70804	0.0876287	0.721093
ENSG00000094916	CBX5	21.9658	-1.04673	0.612969	-1.70764	0.0877039	0.721093
ENSG00000162869	PPP1R21	11.8276	1.47375	0.863965	1.7058	0.0880457	0.722396
ENSG00000127084	FGD3	14.358	1.32463	0.776714	1.70542	0.0881156	0.722396
ENSG00000122952	ZWINT	7.22624	-1.8304	1.07412	-1.70409	0.0883639	NA
ENSG00000075089	ACTR6	7.22624	-1.8304	1.07412	-1.70409	0.0883639	NA
ENSG00000148358	GPR107	9.83007	1.62634	0.955312	1.70242	0.0886761	0.725948
ENSG00000273841	TAF9	55.1885	-0.732249	0.430677	-1.70023	0.089088	0.728275
ENSG00000151726	ACSL1	27.1346	-0.944773	0.556233	-1.69852	0.0894096	0.729704
ENSG00000071553	ATP6AP1	75.2061	-0.669202	0.394125	-1.69794	0.0895185	0.729704
ENSG00000137673	MMP7	11.989	-7.38863	4.35829	-1.6953	0.0900176	0.732058
ENSG00000073050	XRCC1	9.57092	-1.63462	0.964377	-1.695	0.0900754	NA
ENSG00000028116	VRK2	9.97841	-1.5911	0.938977	-1.69451	0.090169	0.732058
ENSG00000137491	SLCO2B1	58.6572	-0.790848	0.466746	-1.69438	0.0901922	0.732058
ENSG00000156398	SFXN2	4.21598	-2.83656	1.67471	-1.69376	0.0903114	NA
ENSG00000101294	HM13	68.8142	-0.675578	0.399584	-1.6907	0.0908937	0.736704
ENSG00000119487	MAPKAP1	31.6383	-0.883031	0.522498	-1.69002	0.0910246	0.736719
ENSG00000173465	SSSCA1	15.8053	1.26669	0.749982	1.68895	0.0912282	0.737321
ENSG00000185745	IFIT1	7.38075	-1.93379	1.14633	-1.68694	0.091615	NA
ENSG00000115524	SF3B1	44.086	0.790519	0.469122	1.6851	0.0919687	0.742037
ENSG00000168522	FNTA	26.0268	-0.951704	0.564954	-1.68457	0.0920719	0.742037
ENSG00000178726	THBD	12.9893	1.37641	0.817433	1.68382	0.0922173	0.74216
ENSG00000169813	HNRNPF	66.4337	0.704453	0.418862	1.68182	0.0926028	0.742273
ENSG00000152689	RASGRP3	32.0798	-0.915786	0.544558	-1.6817	0.0926261	0.742273
ENSG00000119318	RAD23B	32.2613	0.920223	0.547335	1.68128	0.0927085	0.742273
ENSG00000134153	EMC7	35.9501	-0.83509	0.496764	-1.68106	0.0927516	0.742273
ENSG00000155252	PI4K2A	23.7464	-1.03593	0.616657	-1.67992	0.0929729	0.742301
ENSG00000112695	COX7A2	487.684	0.316453	0.188398	1.6797	0.0930153	0.742301
ENSG00000184599	FAM19A3	3.75902	-3.16133	1.88257	-1.67926	0.093102	NA
ENSG00000143382	ADAMTSL4	12.9333	1.43052	0.852671	1.6777	0.0934063	0.74438
ENSG00000074842	MYDGF	150.56	-0.493328	0.294244	-1.6766	0.0936214	0.744571
ENSG00000110931	CAMKK2	11.679	1.4546	0.867775	1.67624	0.0936912	0.744571
ENSG00000107957	SH3PXD2A	5.64973	-2.10895	1.25982	-1.674	0.09413	NA
ENSG00000168288	MMADHC	39.1431	-0.838264	0.50133	-1.67208	0.0945087	0.750023
ENSG00000174695	TMEM167A	155.625	0.500282	0.299724	1.66914	0.0950892	0.753582
ENSG00000277258	PCGF2	7.61094	1.97766	1.18782	1.66495	0.0959228	NA
ENSG00000151702	FLI1	32.6717	0.897473	0.539078	1.66483	0.0959468	0.757664
ENSG00000115541	HSPE1	193.967	0.448626	0.269493	1.6647	0.0959725	0.757664
ENSG00000163935	SFMBT1	1.95797	-4.91495	2.95366	-1.66402	0.096108	NA
ENSG00000111665	CDCA3	1.95797	-4.91495	2.95366	-1.66402	0.096108	NA
ENSG00000101916	TLR8	16.6187	1.20843	0.726506	1.66334	0.0962446	0.757664
ENSG00000169230	PRELID1	156.999	1.17989	0.709673	1.66258	0.0963967	0.757664
ENSG00000169100	SLC25A6	733.352	-0.274413	0.165082	-1.66228	0.0964558	0.757664
ENSG00000106460	TMEM106B	13.9762	1.32391	0.796643	1.66186	0.0965399	0.757664
ENSG00000099624	ATP5D	18.4559	1.1364	0.684056	1.66127	0.0966602	0.757664
ENSG00000172965	MIR4435-2HG	35.6569	0.854013	0.514083	1.66123	0.0966665	0.757664
ENSG00000135862	LAMC1	2.05052	-4.77664	2.87756	-1.65996	0.0969224	NA
ENSG00000176945	MUC20	2.05052	-4.77664	2.87756	-1.65996	0.0969224	NA
ENSG00000181817	LSM10	116.849	0.558867	0.33687	1.659	0.0971163	0.758149
ENSG00000175606	TMEM70	48.22	-0.737573	0.444609	-1.65893	0.0971308	0.758149
ENSG00000090339	ICAM1	41.788	-0.778678	0.469427	-1.65879	0.0971589	0.758149
ENSG00000137714	FDX1	29.1361	-0.902986	0.54453	-1.65829	0.0972599	0.758149
ENSG00000138180	CEP55	3.78158	-3.02026	1.82208	-1.65759	0.0974003	NA
ENSG00000133106	EPSTI1	29.6888	-0.900852	0.543555	-1.65733	0.0974519	0.758609
ENSG00000119866	BCL11A	7.22332	-1.7761	1.07261	-1.65587	0.0977476	NA
ENSG00000162493	PDPN	2.54983	-3.94971	2.38639	-1.6551	0.0979041	NA
ENSG00000170396	ZNF804A	2.54983	-3.94971	2.38639	-1.6551	0.0979041	NA
ENSG00000042980	ADAM28	29.3587	0.944639	0.570879	1.65471	0.0979834	0.761707
ENSG00000197746	PSAP	2244.48	0.198909	0.120261	1.65398	0.0981318	0.761823
ENSG00000180596	HIST1H2BC	3.1052	-3.36958	2.03968	-1.65201	0.0985315	NA
ENSG00000119917	IFIT3	21.0771	-1.08978	0.66101	-1.64865	0.0992186	0.768433
ENSG00000168394	TAP1	55.0664	-0.715353	0.433945	-1.64849	0.0992526	0.768433
ENSG00000048052	HDAC9	6.458	2.06658	1.25365	1.64844	0.0992614	NA
ENSG00000187688	TRPV2	16.3186	-1.16328	0.706014	-1.64768	0.0994184	0.768674
ENSG00000143545	RAB13	186.482	-0.463199	0.281392	-1.6461	0.0997439	0.770147
ENSG00000137710	RDX	32.2162	-0.866831	0.527043	-1.64471	0.10003	0.771314
ENSG00000167920	TMEM99	5.33937	2.43339	1.48126	1.64278	0.100428	NA
ENSG00000183648	NDUFB1	116.097	0.546513	0.332714	1.64259	0.100467	0.773637
ENSG00000167748	KLK1	2.55548	4.11859	2.50861	1.64178	0.100635	NA
ENSG00000099330	OCEL1	20.0922	1.09768	0.67019	1.63786	0.101451	0.78016
ENSG00000122861	PLAU	21.2588	-1.0137	0.619359	-1.63669	0.101695	0.780881
ENSG00000269927	RP6-91H8.3	4.1857	2.88556	1.76308	1.63666	0.101702	NA
ENSG00000184730	APOBR	14.9541	-1.20071	0.733963	-1.63593	0.101854	0.780881
ENSG00000169919	GUSB	22.8855	-0.97368	0.59536	-1.63545	0.101955	0.780881
ENSG00000189180	ZNF33A	10.5782	-1.42509	0.873194	-1.63204	0.102671	0.785307
ENSG00000110852	CLEC2B	53.7769	-0.717896	0.440566	-1.62949	0.10321	0.787348
ENSG00000256948	RP11-598F7.3	4.82558	2.58938	1.58909	1.62948	0.103212	NA
ENSG00000184575	XPOT	15.9125	1.19562	0.733746	1.62947	0.103214	0.787348
ENSG00000130338	TULP4	8.82875	1.66435	1.02473	1.62418	0.104337	NA
ENSG00000174243	DDX23	15.796	-1.15871	0.713442	-1.62411	0.104353	0.79498
ENSG00000164008	C1orf50	12.4666	-1.29496	0.797828	-1.62311	0.104567	0.795544
ENSG00000091317	CMTM6	135.878	0.501528	0.309275	1.62163	0.104883	0.795598
ENSG00000158710	TAGLN2	113.132	-0.544856	0.336014	-1.62153	0.104904	0.795598
ENSG00000179163	FUCA1	176.721	1.16138	0.716961	1.61986	0.105263	0.795598
ENSG00000136161	RCBTB2	39.6543	0.791633	0.488796	1.61956	0.105327	0.795598
ENSG00000226004	RP11-10J5.1	2.60886	-3.8645	2.38626	-1.61948	0.105345	NA
ENSG00000177606	JUN	62.2329	0.689763	0.425966	1.61929	0.105385	0.795598
ENSG00000171862	PTEN	27.248	0.944069	0.583275	1.61857	0.105541	0.795598
ENSG00000185432	METTL7A	25.2469	-0.924991	0.571521	-1.61847	0.105561	0.795598
ENSG00000197535	MYO5A	21.5867	-0.98986	0.611827	-1.61788	0.105689	0.795598
ENSG00000167925	GHDC	11.4094	1.46555	0.906713	1.61633	0.106022	0.797052
ENSG00000068724	TTC7A	16.6048	1.18723	0.734978	1.61532	0.106241	0.797645
ENSG00000186522	2010-09-01	6.88444	-1.94578	1.20543	-1.61418	0.106489	NA
ENSG00000198246	SLC29A3	10.2167	-1.40704	0.87201	-1.61356	0.106623	0.799465
ENSG00000204592	HLA-E	280.795	-0.373392	0.231679	-1.61168	0.107032	0.80063
ENSG00000120963	ZNF706	270.63	-0.377897	0.234572	-1.61101	0.107178	0.80063
ENSG00000177409	SAMD9L	32.7042	-0.870843	0.540699	-1.61059	0.10727	0.80063
ENSG00000182827	ACBD3	19.7467	1.06064	0.658674	1.61027	0.10734	0.80063
ENSG00000135390	ATP5G2	559.905	0.28794	0.179318	1.60575	0.10833	0.806958
ENSG00000107262	BAG1	18.1917	-1.06092	0.661651	-1.60344	0.108838	0.807491
ENSG00000114209	PDCD10	29.089	0.89062	0.555784	1.60246	0.109055	0.807491
ENSG00000223960	AC009948.5	5.55717	-2.04422	1.2757	-1.60243	0.109061	NA
ENSG00000205133	TRIQK	11.3846	1.39296	0.869295	1.6024	0.109067	0.807491
ENSG00000074660	SCARF1	12.1361	1.40709	0.878189	1.60226	0.109098	0.807491
ENSG00000170634	ACYP2	11.7567	-1.30901	0.817005	-1.60221	0.109109	0.807491
ENSG00000262097	CTD-2135D7.5	2.67889	-3.85164	2.40557	-1.60113	0.109348	NA
ENSG00000140280	LYSMD2	20.235	1.04115	0.650495	1.60054	0.109478	0.809172
ENSG00000185669	SNAI3	7.70349	1.77693	1.11049	1.60013	0.10957	NA
ENSG00000170802	FOXN2	27.8813	0.916278	0.57366	1.59725	0.11021	0.812827
ENSG00000187630	DHRS4L2	37.4068	0.798204	0.499803	1.59704	0.110257	0.812827
ENSG00000185507	IRF7	11.8493	-1.28782	0.806869	-1.59608	0.110472	0.813358
ENSG00000153140	CETN3	4.03705	2.84935	1.78678	1.59468	0.110783	NA
ENSG00000169508	GPR183	11.4732	-1.31004	0.821638	-1.59443	0.110841	0.815023
ENSG00000234745	HLA-B	1221.42	0.234006	0.146906	1.59289	0.111184	0.816495
ENSG00000140511	HAPLN3	4.38445	-2.43978	1.53197	-1.59258	0.111255	NA
ENSG00000213923	CSNK1E	10.674	1.45378	0.915236	1.58842	0.112191	0.821763
ENSG00000118508	RAB32	70.059	-0.633468	0.39942	-1.58597	0.112746	0.821763
ENSG00000139826	ABHD13	8.6605	1.73471	1.09386	1.58587	0.112768	NA
ENSG00000119655	NPC2	2007.56	-0.187033	0.117957	-1.58561	0.112827	0.821763
ENSG00000163156	SCNM1	48.0068	-0.733522	0.462647	-1.58549	0.112855	0.821763
ENSG00000111716	LDHB	132.616	-0.516751	0.326014	-1.58505	0.112954	0.821763
ENSG00000149823	VPS51	20.2881	1.04452	0.658989	1.58504	0.112958	0.821763
ENSG00000113387	SUB1	274.052	0.370871	0.234106	1.58421	0.113147	0.821763
ENSG00000145912	NHP2	86.8093	0.61063	0.385478	1.58408	0.113175	0.821763
ENSG00000075785	RAB7A	176.999	0.455257	0.287413	1.58398	0.113198	0.821763
ENSG00000147065	MSN	165.722	0.470223	0.297265	1.58183	0.113689	0.823589
ENSG00000176871	WSB2	31.6914	-0.848649	0.536571	-1.58161	0.113738	0.823589
ENSG00000118495	PLAGL1	9.44264	-1.51028	0.955144	-1.58121	0.113831	NA
ENSG00000175567	UCP2	106.187	-0.537932	0.340264	-1.58092	0.113895	0.823683
ENSG00000104325	DECR1	37.7191	-0.817126	0.517322	-1.57953	0.114214	0.824946
ENSG00000108788	MLX	21.3965	-0.976789	0.61929	-1.57727	0.114733	0.827642
ENSG00000105514	RAB3D	16.8097	1.13071	0.718351	1.57403	0.11548	0.831982
ENSG00000052749	RRP12	9.41472	1.52371	0.968907	1.5726	0.115811	NA
ENSG00000077713	SLC25A43	12.5977	-1.28601	0.818382	-1.57141	0.116088	0.834356
ENSG00000187109	NAP1L1	291.416	-0.358957	0.228439	-1.57135	0.116102	0.834356
ENSG00000259225	RP11-1008C21.1	9.29753	-1.73397	1.10366	-1.57111	0.116158	NA
ENSG00000122678	POLM	9.28521	-1.44358	0.919011	-1.57079	0.116231	NA
ENSG00000136286	MYO1G	16.2223	1.15869	0.738055	1.56992	0.116433	0.835681
ENSG00000234545	FAM133B	54.2654	0.701625	0.447224	1.56885	0.116684	0.836422
ENSG00000103876	FAH	19.0507	1.05071	0.669999	1.56822	0.116829	0.836422
ENSG00000010671	BTK	20.6581	-0.984195	0.62829	-1.56647	0.117239	0.837602
ENSG00000120875	DUSP4	3.10813	-3.42006	2.18348	-1.56633	0.117271	NA
ENSG00000158092	NCK1	34.6986	0.815818	0.521048	1.56573	0.117413	0.837602
ENSG00000109046	WSB1	123.484	0.507217	0.323969	1.56563	0.117435	0.837602
ENSG00000121410	A1BG	42.9894	0.74019	0.472989	1.56492	0.117601	0.837744
ENSG00000171488	LRRC8C	14.0593	1.25893	0.805064	1.56376	0.117874	0.838639
ENSG00000168899	VAMP5	260.633	-0.408556	0.261516	-1.56226	0.118226	0.840099
ENSG00000125648	SLC25A23	5.43412	2.19404	1.40496	1.56164	0.118372	NA
ENSG00000116133	DHCR24	26.6244	-0.871745	0.558562	-1.5607	0.118595	0.841672
ENSG00000219481	NBPF1	4.49661	-2.30743	1.48002	-1.55905	0.118984	NA
ENSG00000174446	SNAPC5	32.1687	-0.822897	0.5282	-1.55793	0.119251	0.845273
ENSG00000151743	AMN1	4.21631	2.76897	1.7785	1.55691	0.119491	NA
ENSG00000163399	ATP1A1	37.1189	-0.760153	0.489104	-1.55417	0.120143	0.85054
ENSG00000258757	RP11-841O20.2	5.83791	2.10805	1.3575	1.55289	0.120449	NA
ENSG00000241685	ARPC1A	66.4999	-0.626873	0.40378	-1.55251	0.12054	0.85177
ENSG00000283103	LLNLR-245B6.1	19.6955	1.07346	0.691573	1.5522	0.120615	0.85177
ENSG00000105085	MED26	3.1613	-3.11376	2.00725	-1.55126	0.120839	NA
ENSG00000075218	GTSE1	3.20072	-2.97843	1.92173	-1.54987	0.121172	NA
ENSG00000053372	MRTO4	14.1977	-1.15921	0.747996	-1.54975	0.121201	0.854008
ENSG00000135441	BLOC1S1	284.487	0.359927	0.232297	1.54943	0.121279	0.854008
ENSG00000088854	C20orf194	13.7655	-1.21446	0.784029	-1.549	0.121381	0.854008
ENSG00000188846	RPL14	1397.15	0.194098	0.125518	1.54637	0.122014	0.856525
ENSG00000075624	ACTB	3474.16	0.155378	0.100485	1.54627	0.122039	0.856525
ENSG00000112078	KCTD20	24.4393	-0.892777	0.577793	-1.54515	0.12231	0.857372
ENSG00000143543	JTB	219.063	-0.391766	0.253888	-1.54307	0.122815	0.858063
ENSG00000166669	ATF7IP2	10.086	1.46894	0.952057	1.54291	0.122853	0.858063
ENSG00000136738	STAM	9.7086	-1.39298	0.902847	-1.54288	0.12286	0.858063
ENSG00000138190	EXOC6	9.86729	1.46437	0.949855	1.54167	0.123153	0.859057
ENSG00000197712	FAM114A1	5.34449	2.18911	1.42014	1.54148	0.1232	NA
ENSG00000055732	MCOLN3	1.86541	-4.73304	3.07167	-1.54087	0.123349	NA
ENSG00000204386	NEU1	29.918	-0.820517	0.532635	-1.54049	0.123442	0.860023
ENSG00000105851	PIK3CG	11.0498	-1.32509	0.86052	-1.53987	0.123593	0.860025
ENSG00000175294	CATSPER1	20.4901	0.994529	0.646662	1.53794	0.124063	0.861686
ENSG00000114098	ARMC8	13.2663	1.26576	0.823178	1.53765	0.124133	0.861686
ENSG00000100442	FKBP3	27.8532	-0.842117	0.548091	-1.53645	0.124427	0.86179
ENSG00000181218	HIST3H2A	7.21523	-1.71128	1.11424	-1.53583	0.124581	NA
ENSG00000127922	SHFM1	181.734	0.432156	0.28146	1.53541	0.124683	0.86179
ENSG00000243147	MRPL33	90.8225	0.558841	0.363989	1.53532	0.124705	0.86179
ENSG00000115816	CEBPZ	10.1166	1.45624	0.948847	1.53474	0.124847	0.86179
ENSG00000172493	AFF1	12.2786	-1.24108	0.808778	-1.53451	0.124904	0.86179
ENSG00000147457	CHMP7	13.6686	1.2179	0.794493	1.53293	0.125294	0.863439
ENSG00000139572	GPR84	11.4455	-1.25923	0.82231	-1.53134	0.125686	0.864331
ENSG00000168884	TNIP2	11.7793	-1.23615	0.807322	-1.53117	0.125726	0.864331
ENSG00000128915	ICE2	10.537	1.38808	0.907099	1.53024	0.125957	0.864872
ENSG00000071073	MGAT4A	35.7095	0.77891	0.50958	1.52853	0.12638	0.86522
ENSG00000092964	DPYSL2	74.7991	0.617233	0.403813	1.52851	0.126385	0.86522
ENSG00000275342	SGK223	4.03379	-2.42443	1.58624	-1.52842	0.126409	NA
ENSG00000157916	RER1	56.4368	-0.645913	0.422815	-1.52765	0.1266	0.86522
ENSG00000067182	TNFRSF1A	63.5256	0.674208	0.441539	1.52695	0.126774	0.86522
ENSG00000033050	ABCF2	7.56004	-1.58844	1.04155	-1.52507	0.127242	NA
ENSG00000100941	PNN	49.5324	-0.76173	0.499598	-1.52469	0.127337	0.86522
ENSG00000163568	AIM2	7.89449	1.65455	1.08526	1.52456	0.127369	NA
ENSG00000020426	MNAT1	5.59159	2.18016	1.43007	1.52451	0.127381	NA
ENSG00000100568	VTI1B	98.4507	-0.548032	0.359662	-1.52374	0.127573	0.86522
ENSG00000124140	SLC12A5	16.1128	1.12768	0.740105	1.52367	0.127591	0.86522
ENSG00000125755	SYMPK	17.2004	1.07175	0.703439	1.52359	0.127611	0.86522
ENSG00000162302	RPS6KA4	16.8629	1.07919	0.708496	1.52322	0.127704	0.86522
ENSG00000102393	GLA	23.174	-0.902628	0.592639	-1.52307	0.127742	0.86522
ENSG00000069493	CLEC2D	8.65461	1.54186	1.01234	1.52306	0.127744	NA
ENSG00000101577	LPIN2	16.8505	-1.05018	0.689799	-1.52244	0.127898	0.86522
ENSG00000092020	PPP2R3C	20.2369	-0.982771	0.645638	-1.52217	0.127967	0.86522
ENSG00000115129	TP53I3	15.3842	-1.08244	0.711138	-1.52212	0.127979	0.86522
ENSG00000162599	NFIA	6.01205	1.96942	1.29407	1.52188	0.128038	NA
ENSG00000104872	PIH1D1	21.826	0.968085	0.636561	1.5208	0.128309	0.866427
ENSG00000089057	SLC23A2	22.7457	0.937113	0.616528	1.51999	0.128515	0.866791
ENSG00000104960	PTOV1	5.79264	2.07187	1.36353	1.51948	0.128641	NA
ENSG00000166165	CKB	3.43071	3.16381	2.08314	1.51877	0.12882	NA
ENSG00000112759	SLC29A1	16.4709	1.09226	0.719256	1.5186	0.128862	0.867311
ENSG00000187608	ISG15	66.2252	-0.612487	0.403396	-1.51833	0.128932	0.867311
ENSG00000099940	SNAP29	37.1473	-0.744426	0.490442	-1.51787	0.129048	0.867311
ENSG00000062650	WAPL	22.5861	0.942714	0.621963	1.51571	0.129594	0.868251
ENSG00000183019	MCEMP1	13.6089	1.19972	0.791612	1.51555	0.129634	0.868251
ENSG00000072274	TFRC	24.4677	-0.878957	0.579976	-1.51551	0.129644	0.868251
ENSG00000198816	ZNF358	8.56498	1.54255	1.01823	1.51494	0.129787	NA
ENSG00000175029	CTBP2	19.7891	1.04214	0.688343	1.51398	0.130031	0.869821
ENSG00000138095	LRPPRC	12.2767	1.2595	0.832399	1.51309	0.130256	0.870306
ENSG00000178057	NDUFAF3	86.6908	-0.553771	0.36624	-1.51204	0.130523	0.870445
ENSG00000073849	ST6GAL1	10.2363	-1.31009	0.866572	-1.51181	0.130582	0.870445
ENSG00000260257	RP5-1085F17.3	4.5895	2.43185	1.60898	1.51142	0.130681	NA
ENSG00000120314	WDR55	9.86606	-1.33587	0.884923	-1.50959	0.131147	0.873083
ENSG00000149476	TKFC	8.3806	1.61059	1.06718	1.50921	0.131246	NA
ENSG00000113384	GOLPH3	24.3258	0.901756	0.597562	1.50906	0.131284	0.873083
ENSG00000100413	POLR3H	14.0293	-1.11946	0.742305	-1.50809	0.131533	0.87372
ENSG00000101236	RNF24	12.3823	1.26282	0.837925	1.50708	0.13179	0.874409
ENSG00000103111	MON1B	11.0334	1.32666	0.88081	1.50618	0.132021	0.874471
ENSG00000145743	FBXL17	10.7917	-1.27751	0.848361	-1.50585	0.132106	0.874471
ENSG00000196914	ARHGEF12	5.04426	2.29215	1.52265	1.50537	0.13223	NA
ENSG00000214530	STARD10	5.92242	1.96775	1.30742	1.50507	0.132306	NA
ENSG00000118564	FBXL5	50.7321	0.684923	0.455169	1.50477	0.132384	0.875297
ENSG00000257303	RP11-977G19.11	3.19243	3.1817	2.11483	1.50447	0.132459	NA
ENSG00000126561	STAT5A	16.1837	-1.04422	0.694226	-1.50415	0.132544	0.87534
ENSG00000135617	PRADC1	40.1721	-0.71613	0.476861	-1.50176	0.133159	0.87839
ENSG00000099956	SMARCB1	18.4613	-0.979745	0.653438	-1.49937	0.133778	0.881451
ENSG00000162745	OLFML2B	2.38725	-3.75114	2.5021	-1.49919	0.133823	NA
ENSG00000176890	TYMS	2.38725	-3.75114	2.5021	-1.49919	0.133823	NA
ENSG00000110060	PUS3	3.47598	3.17673	2.11942	1.49887	0.133908	NA
ENSG00000154099	DNAAF1	3.53741	-2.92631	1.95248	-1.49877	0.133934	NA
ENSG00000165169	DYNLT3	29.2881	0.84785	0.566067	1.49779	0.134187	0.882148
ENSG00000165629	ATP5C1	86.1623	-0.55857	0.373133	-1.49697	0.134401	0.882148
ENSG00000128272	ATF4	86.5293	0.555516	0.37111	1.49691	0.134418	0.882148
ENSG00000125384	PTGER2	11.056	1.32452	0.885299	1.49613	0.134619	0.882148
ENSG00000162585	FAAP20	88.8484	0.586145	0.391811	1.49599	0.134657	0.882148
ENSG00000171227	TMEM37	7.79609	-1.67705	1.12198	-1.49473	0.134986	NA
ENSG00000183307	CECR6	5.4618	2.16795	1.45065	1.49446	0.135054	NA
ENSG00000164402	2008-09-01	5.05198	-2.1053	1.40906	-1.49411	0.135146	NA
ENSG00000197021	CXorf40B	8.13208	-1.49404	1.00011	-1.49387	0.135209	NA
ENSG00000084112	SSH1	21.3822	0.948688	0.635197	1.49353	0.135298	0.885331
ENSG00000142875	PRKACB	19.8782	-0.942685	0.631452	-1.49288	0.135467	0.885426
ENSG00000161638	ITGA5	17.2863	1.08342	0.726455	1.49138	0.135861	0.886983
ENSG00000101138	CSTF1	7.83547	1.62044	1.08783	1.48961	0.136326	NA
ENSG00000187266	EPOR	6.02086	2.02156	1.35728	1.48941	0.136379	NA
ENSG00000170270	C14orf142	26.249	-0.836679	0.562059	-1.4886	0.136593	0.889892
ENSG00000167815	PRDX2	30.2566	0.820622	0.551505	1.48797	0.136759	0.889892
ENSG00000172354	GNB2	45.4204	-0.676309	0.454575	-1.48778	0.136808	0.889892
ENSG00000126524	SBDS	15.2209	-1.08125	0.727365	-1.48653	0.13714	0.889892
ENSG00000130731	C16orf13	73.9677	0.586298	0.394504	1.48616	0.137236	0.889892
ENSG00000150459	SAP18	160.398	-0.425056	0.286014	-1.48614	0.137242	0.889892
ENSG00000136371	MTHFS	6.05648	-1.82154	1.22621	-1.48549	0.137413	NA
ENSG00000136754	ABI1	37.6715	0.74301	0.500259	1.48525	0.137478	0.890405
ENSG00000089685	BIRC5	4.28089	-2.31659	1.561	-1.48404	0.137798	NA
ENSG00000137133	HINT2	45.2501	0.693264	0.46723	1.48377	0.137869	0.891927
ENSG00000117153	KLHL12	7.60524	1.6541	1.115	1.48349	0.137944	NA
ENSG00000176401	EID2B	2.13794	4.08931	2.76082	1.48119	0.138555	NA
ENSG00000130520	LSM4	169.041	0.425618	0.287604	1.47987	0.138907	0.897624
ENSG00000203446	AC004988.1	4.00849	-5.90273	3.98889	-1.47979	0.138929	NA
ENSG00000197530	MIB2	2.16855	4.05671	2.74144	1.47977	0.138933	NA
ENSG00000104312	RIPK2	12.3908	-1.16288	0.786622	-1.47832	0.139322	0.898925
ENSG00000129235	TXNDC17	108.174	-0.496779	0.336129	-1.47794	0.139423	0.898925
ENSG00000237649	KIFC1	1.73636	-4.71855	3.19289	-1.47783	0.139453	NA
ENSG00000173068	BNC2	1.73636	-4.71855	3.19289	-1.47783	0.139453	NA
ENSG00000185480	PARPBP	1.73636	-4.71855	3.19289	-1.47783	0.139453	NA
ENSG00000198668	CALM1	190.45	-0.394747	0.267302	-1.47678	0.139734	0.899912
ENSG00000186891	TNFRSF18	5.83279	1.95309	1.32282	1.47646	0.13982	NA
ENSG00000225342	AC079630.4	3.28206	3.12229	2.11515	1.47615	0.139902	NA
ENSG00000173762	CD7	3.28206	3.12229	2.11515	1.47615	0.139902	NA
ENSG00000246273	SBF2-AS1	10.0176	-1.30587	0.886756	-1.47264	0.140849	0.900952
ENSG00000143570	SLC39A1	33.4078	-0.772423	0.52468	-1.47218	0.140973	0.900952
ENSG00000198900	TOP1	55.9828	-0.629642	0.427977	-1.47121	0.141235	0.900952
ENSG00000100911	PSME2	185.001	-0.423055	0.287577	-1.4711	0.141263	0.900952
ENSG00000120868	APAF1	19.2432	0.986034	0.670432	1.47074	0.14136	0.900952
ENSG00000107872	FBXL15	40.9022	0.735802	0.500331	1.47063	0.141391	0.900952
ENSG00000102931	ARL2BP	24.4305	-0.871042	0.59235	-1.47049	0.14143	0.900952
ENSG00000105755	ETHE1	82.6535	0.55768	0.379251	1.47047	0.141433	0.900952
ENSG00000116044	NFE2L2	63.5415	0.615397	0.418584	1.47019	0.141511	0.900952
ENSG00000151806	GUF1	9.65543	-1.35411	0.921249	-1.46987	0.141598	0.900952
ENSG00000178209	PLEC	60.1104	0.626639	0.426361	1.46974	0.141632	0.900952
ENSG00000137267	TUBB2A	4.18537	-2.25813	1.53707	-1.46911	0.141802	NA
ENSG00000205358	MT1H	11.7827	6.3931	4.35446	1.46817	0.142058	0.90216
ENSG00000160883	HK3	9.62193	-1.32575	0.903175	-1.46787	0.142138	0.90216
ENSG00000178623	GPR35	4.54734	2.5028	1.70558	1.46742	0.142262	NA
ENSG00000124164	VAPB	7.01838	-1.61661	1.10232	-1.46655	0.1425	NA
ENSG00000153786	ZDHHC7	25.7527	0.859864	0.587184	1.46439	0.143088	0.906301
ENSG00000135541	AHI1	12.4804	-1.14677	0.783142	-1.46431	0.143109	0.906301
ENSG00000164331	ANKRA2	4.44085	2.38623	1.63037	1.46361	0.1433	NA
ENSG00000167528	ZNF641	9.54158	1.39761	0.95563	1.4625	0.143604	NA
ENSG00000110876	SELPLG	40.0339	0.768429	0.525429	1.46248	0.14361	0.908404
ENSG00000132530	XAF1	26.7429	-0.86647	0.592687	-1.46193	0.143759	0.908404
ENSG00000167468	GPX4	1353.24	0.190934	0.130661	1.46129	0.143935	0.908508
ENSG00000159842	ABR	36.8929	-0.738305	0.506668	-1.45718	0.145067	0.914645
ENSG00000182566	CLEC4G	2.34781	3.84426	2.63879	1.45683	0.145164	NA
ENSG00000196684	HSH2D	2.34781	3.84426	2.63879	1.45683	0.145164	NA
ENSG00000115306	SPTBN1	3.68073	2.71472	1.86517	1.45549	0.145534	NA
ENSG00000153310	FAM49B	141.966	0.451067	0.31007	1.45473	0.145745	0.91739
ENSG00000164300	SERINC5	26.994	0.86094	0.591939	1.45444	0.145824	0.91739
ENSG00000089248	ERP29	178.238	0.403002	0.277372	1.45293	0.146244	0.919016
ENSG00000111602	TIMELESS	5.72835	-1.80538	1.24268	-1.45281	0.146276	NA
ENSG00000171223	JUNB	168.749	0.433619	0.298596	1.45219	0.146449	0.919291
ENSG00000134256	CD101	2.95415	3.14159	2.16391	1.45181	0.146555	NA
ENSG00000198604	BAZ1A	47.2526	-0.649773	0.447975	-1.45047	0.146928	0.921079
ENSG00000173581	CCDC106	12.4028	1.21271	0.836384	1.44995	0.147073	0.921079
ENSG00000168216	LMBRD1	21.8166	0.914227	0.630839	1.44922	0.147275	0.921079
ENSG00000071189	SNX13	14.5039	1.10035	0.759461	1.44885	0.147379	0.921079
ENSG00000173575	CHD2	13.9238	1.14022	0.787377	1.44812	0.147583	0.921342
ENSG00000168062	BATF2	5.17298	-1.93361	1.33551	-1.44785	0.14766	NA
ENSG00000132541	HRSP12	8.90463	1.43528	0.991534	1.44753	0.147747	NA
ENSG00000214026	MRPL23	72.2192	0.577978	0.39938	1.44719	0.147844	0.921965
ENSG00000073614	KDM5A	19.8649	0.947949	0.656284	1.44442	0.148621	0.922959
ENSG00000136235	GPNMB	384.103	-0.338344	0.234405	-1.44342	0.148903	0.922959
ENSG00000153179	RASSF3	22.4869	0.914287	0.633439	1.44337	0.148916	0.922959
ENSG00000105339	DENND3	14.8967	1.09565	0.759104	1.44335	0.148923	0.922959
ENSG00000103024	NME3	29.0697	0.842443	0.583715	1.44324	0.148952	0.922959
ENSG00000100395	L3MBTL2	7.30486	-1.5509	1.07464	-1.44319	0.148967	NA
ENSG00000143158	MPC2	59.6918	-0.602932	0.417784	-1.44317	0.148974	0.922959
ENSG00000100373	UPK3A	2.07892	4.05105	2.80863	1.44235	0.149202	NA
ENSG00000117054	ACADM	20.5771	-0.907228	0.629552	-1.44107	0.149565	0.925494
ENSG00000081320	STK17B	23.6399	0.921451	0.639645	1.44057	0.149707	0.925494
ENSG00000115307	AUP1	57.8652	-0.604465	0.420141	-1.43872	0.150229	0.927699
ENSG00000110011	DNAJC4	64.4985	0.592761	0.412167	1.43816	0.150389	0.927699
ENSG00000274736	CCL23	3.16423	-2.80476	1.95203	-1.43685	0.150762	NA
ENSG00000160310	PRMT2	65.6201	-0.582599	0.405555	-1.43655	0.150847	0.929298
ENSG00000121064	SCPEP1	139.214	0.441107	0.307157	1.4361	0.150974	0.929298
ENSG00000196814	MVB12B	3.90474	-2.33129	1.6242	-1.43535	0.151188	NA
ENSG00000117697	NSL1	27.2293	0.818247	0.570203	1.43501	0.151284	0.929829
ENSG00000090989	EXOC1	14.4427	1.10176	0.767967	1.43465	0.151386	0.929829
ENSG00000205593	DENND6B	20.3415	0.957811	0.668102	1.43363	0.151678	0.930616
ENSG00000255112	CHMP1B	29.3741	0.802588	0.560454	1.43203	0.152135	0.932417
ENSG00000228439	TSTD3	3.59647	-2.74032	1.91456	-1.4313	0.152344	NA
ENSG00000139644	TMBIM6	313.895	0.332381	0.232255	1.4311	0.1524	0.933044
ENSG00000116473	RAP1A	147.803	0.430265	0.300917	1.42985	0.152761	0.934248
ENSG00000174370	C11orf45	7.02131	-1.54863	1.08332	-1.42952	0.152856	NA
ENSG00000103353	UBFD1	7.73414	-1.48465	1.03865	-1.4294	0.152888	NA
ENSG00000172243	CLEC7A	103.984	0.507259	0.355055	1.42868	0.153097	0.935303
ENSG00000140612	SEC11A	245.41	0.348103	0.243843	1.42757	0.153415	0.936242
ENSG00000120860	CCDC53	22.1478	-0.858844	0.602249	-1.42606	0.153851	0.936464
ENSG00000023330	ALAS1	19.2107	-0.928673	0.651358	-1.42575	0.153941	0.936464
ENSG00000138036	DYNC2LI1	3.53448	-2.5068	1.75867	-1.42539	0.154043	NA
ENSG00000102007	PLP2	75.6644	-0.562414	0.394573	-1.42538	0.154049	0.936464
ENSG00000087460	GNAS	136.015	-0.435415	0.305518	-1.42517	0.154108	0.936464
ENSG00000114650	SCAP	6.38231	1.7482	1.22751	1.42418	0.154394	NA
ENSG00000140678	ITGAX	67.4962	-0.572162	0.401755	-1.42416	0.154401	0.937247
ENSG00000143315	PIGM	6.00605	-1.69284	1.18949	-1.42316	0.15469	NA
ENSG00000113580	NR3C1	34.9484	-0.712671	0.500907	-1.42276	0.154806	0.938704
ENSG00000130699	TAF4	4.34829	2.38071	1.67404	1.42213	0.154987	NA
ENSG00000129187	DCTD	20.3329	-0.912164	0.641888	-1.42106	0.155299	0.940694
ENSG00000117318	ID3	10.36	1.29844	0.914754	1.41944	0.155771	0.942556
ENSG00000163812	ZDHHC3	30.8721	-0.758428	0.535159	-1.4172	0.156424	0.943148
ENSG00000089127	OAS1	18.6661	-0.9195	0.648919	-1.41697	0.156491	0.943148
ENSG00000078061	ARAF	11.6917	-1.19721	0.845019	-1.41679	0.156545	0.943148
ENSG00000120265	PCMT1	50.1806	0.635377	0.448591	1.41638	0.156663	0.943148
ENSG00000136930	PSMB7	62.626	-0.580427	0.410062	-1.41546	0.156934	0.943148
ENSG00000168310	IRF2	32.586	0.756428	0.534546	1.41508	0.157044	0.943148
ENSG00000250479	CHCHD10	21.031	0.908853	0.642438	1.41469	0.157158	0.943148
ENSG00000279141	LINC01451	6.35699	5.61977	3.97265	1.41461	0.157182	NA
ENSG00000273749	CYFIP1	64.5113	0.628887	0.444757	1.414	0.157362	0.943148
ENSG00000166181	API5	18.7367	0.947437	0.670152	1.41376	0.157431	0.943148
ENSG00000067082	KLF6	186.91	-0.395292	0.279664	-1.41346	0.157522	0.943148
ENSG00000175455	CCDC14	11.2499	1.22001	0.863811	1.41236	0.157843	0.944082
ENSG00000183891	TTC32	4.98817	2.06306	1.46074	1.41234	0.157849	NA
ENSG00000164031	DNAJB14	25.3805	0.856288	0.607072	1.41052	0.158386	0.945747
ENSG00000128185	DGCR6L	95.7421	0.512467	0.363376	1.41029	0.158453	0.945747
ENSG00000135801	TAF5L	4.65733	2.24282	1.59053	1.41011	0.158508	NA
ENSG00000101882	NKAP	25.1914	-0.803322	0.570152	-1.40896	0.158846	0.94639
ENSG00000085662	AKR1B1	55.21	0.610365	0.43325	1.40881	0.158893	0.94639
ENSG00000163661	PTX3	1.82892	-4.39052	3.11698	-1.40858	0.158959	NA
ENSG00000078081	LAMP3	1.82892	-4.39052	3.11698	-1.40858	0.158959	NA
ENSG00000145990	GFOD1	4.3115	-2.14111	1.52155	-1.40719	0.159372	NA
ENSG00000150995	ITPR1	14.442	1.07019	0.760538	1.40714	0.159385	0.94754
ENSG00000131724	IL13RA1	36.2511	0.715729	0.50868	1.40703	0.159418	0.94754
ENSG00000105248	CCDC94	6.37042	-1.63834	1.16483	-1.40651	0.159572	NA
ENSG00000086504	MRPL28	25.4365	0.821461	0.584922	1.40439	0.160202	0.949747
ENSG00000148187	MRRF	11.7763	-1.15829	0.824799	-1.40434	0.160219	0.949747
ENSG00000156304	SCAF4	11.556	1.2123	0.863401	1.4041	0.160289	0.949747
ENSG00000105612	DNASE2	42.8686	0.661756	0.471506	1.40349	0.16047	0.949835
ENSG00000188486	H2AFX	4.36756	-2.13946	1.52589	-1.4021	0.160885	NA
ENSG00000113615	SEC24A	9.45415	1.33668	0.953661	1.40163	0.161025	NA
ENSG00000137869	CYP19A1	2.94558	-3.02497	2.15875	-1.40126	0.161135	NA
ENSG00000152082	MZT2B	99.453	-0.485272	0.346322	-1.40122	0.16115	0.950224
ENSG00000139146	FAM60A	13.1717	1.13891	0.812936	1.40099	0.161218	0.950224
ENSG00000090238	YPEL3	13.3372	1.18174	0.843578	1.40087	0.161253	0.950224
ENSG00000163170	BOLA3	41.0496	-0.67232	0.480176	-1.40015	0.161467	0.950224
ENSG00000161542	PRPSAP1	9.2641	1.46428	1.0459	1.40002	0.161507	NA
ENSG00000173221	GLRX	221.57	-0.356823	0.254898	-1.39986	0.161554	0.950224
ENSG00000160255	ITGB2	324.856	-0.340235	0.243176	-1.39913	0.161773	0.950224
ENSG00000171469	ZNF561	10.1844	1.33752	0.956011	1.39907	0.161793	0.950224
ENSG00000165782	TMEM55B	17.0983	-0.965944	0.690543	-1.39882	0.161868	0.950224
ENSG00000151470	C4orf33	9.22172	1.39408	0.997409	1.3977	0.162203	NA
ENSG00000124226	RNF114	41.5209	-0.654515	0.468485	-1.39709	0.162387	0.952292
ENSG00000110851	PRDM4	5.02137	-1.96493	1.4069	-1.39664	0.162522	NA
ENSG00000139946	PELI2	4.20257	2.33283	1.67101	1.39606	0.162695	NA
ENSG00000188130	MAPK12	2.04831	3.95805	2.8356	1.39584	0.162762	NA
ENSG00000167797	CDK2AP2	72.4388	0.553937	0.397024	1.39522	0.162949	0.954447
ENSG00000188554	NBR1	23.0942	0.850098	0.609562	1.3946	0.163135	0.954447
ENSG00000248712	CCDC153	4.4852	2.38547	1.71072	1.39442	0.163189	NA
ENSG00000134686	PHC2	22.8912	-0.853752	0.612359	-1.3942	0.163256	0.954447
ENSG00000104432	IL7	2.10662	-3.66491	2.62923	-1.39391	0.163345	NA
ENSG00000144677	CTDSPL	4.98491	-1.87427	1.34462	-1.3939	0.163349	NA
ENSG00000114125	RNF7	149.733	-0.413939	0.297181	-1.39288	0.163655	0.954743
ENSG00000106299	WASL	5.01878	2.016	1.44836	1.39192	0.163947	NA
ENSG00000110321	EIF4G2	151.209	-0.430001	0.30899	-1.39163	0.164033	0.954743
ENSG00000085063	CD59	81.0821	-0.545984	0.39246	-1.39118	0.16417	0.954743
ENSG00000152457	DCLRE1C	13.793	-1.04618	0.752438	-1.39039	0.16441	0.954743
ENSG00000175550	DRAP1	148.623	-0.412173	0.296503	-1.39012	0.164494	0.954743
ENSG00000113068	PFDN1	37.9869	-0.674366	0.485196	-1.38988	0.164564	0.954743
ENSG00000116962	NID1	2.0199	3.97439	2.86115	1.38909	0.164806	NA
ENSG00000170846	AC093323.3	2.0199	3.97439	2.86115	1.38909	0.164806	NA
ENSG00000110455	ACCS	3.17868	3.03409	2.18446	1.38895	0.164849	NA
ENSG00000166452	AKIP1	25.7862	-0.793332	0.571256	-1.38875	0.164908	0.954743
ENSG00000089234	BRAP	4.11001	2.40137	1.72956	1.38842	0.165009	NA
ENSG00000138185	ENTPD1	62.3844	0.582926	0.419905	1.38823	0.165067	0.954743
ENSG00000198464	ZNF480	7.36992	1.64226	1.18342	1.38772	0.165222	NA
ENSG00000108950	FAM20A	2.47688	-3.24567	2.33924	-1.38749	0.165292	NA
ENSG00000102595	UGGT2	2.83391	3.00529	2.16609	1.38742	0.165313	NA
ENSG00000185010	F8	4.68794	2.19155	1.58014	1.38694	0.165461	NA
ENSG00000137880	GCHFR	173.695	-0.424754	0.306314	-1.38666	0.165545	0.954743
ENSG00000105323	HNRNPUL1	34.2455	0.72183	0.520576	1.3866	0.165564	0.954743
ENSG00000140450	ARRDC4	17.6852	0.970672	0.700039	1.3866	0.165564	0.954743
ENSG00000117899	MESDC2	37.8637	-0.674674	0.486884	-1.3857	0.165839	0.954743
ENSG00000113593	PPWD1	6.33152	1.87915	1.35663	1.38516	0.166003	NA
ENSG00000100122	CRYBB1	4.54426	-6.05191	4.37043	-1.38474	0.166132	NA
ENSG00000089639	GMIP	14.1669	-1.02954	0.743498	-1.38472	0.166137	0.954743
ENSG00000147010	SH3KBP1	34.1187	0.720379	0.520265	1.38464	0.166163	0.954743
ENSG00000215193	PEX26	13.8637	-1.04776	0.756712	-1.38463	0.166167	0.954743
ENSG00000159640	ACE	7.71216	-1.50317	1.08612	-1.38398	0.166365	NA
ENSG00000100804	PSMB5	46.7024	-0.630802	0.456008	-1.38331	0.166568	0.954743
ENSG00000169442	CD52	934	-0.461651	0.333751	-1.38322	0.166598	0.954743
ENSG00000269028	MTRNR2L12	149.662	0.412805	0.298476	1.38304	0.166652	0.954743
ENSG00000179335	CLK3	10.7217	-1.1689	0.845326	-1.38278	0.166732	0.954743
ENSG00000115540	MOB4	13.2271	1.09588	0.792608	1.38262	0.16678	0.954743
ENSG00000142634	EFHD2	64.0024	0.581691	0.420755	1.38249	0.166821	0.954743
ENSG00000155729	KCTD18	5.5661	1.85371	1.34204	1.38126	0.167198	NA
ENSG00000131203	IDO1	2.21607	-4.13905	2.99698	-1.38107	0.167256	NA
ENSG00000149932	TMEM219	294.136	0.315744	0.228728	1.38044	0.167451	0.955182
ENSG00000072818	ACAP1	16.1344	1.03536	0.750273	1.37997	0.167595	0.955182
ENSG00000136158	SPRY2	12.919	-1.12541	0.816021	-1.37914	0.167852	0.955182
ENSG00000174197	MGA	10.175	1.29276	0.937397	1.37909	0.167867	0.955182
ENSG00000079215	SLC1A3	29.9282	-0.748624	0.542857	-1.37905	0.167881	0.955182
ENSG00000144744	UBA3	18.9532	0.917727	0.665726	1.37854	0.168038	0.955182
ENSG00000149196	C11orf73	46.5334	-0.654638	0.474914	-1.37843	0.168069	0.955182
ENSG00000196118	CCDC189	3.10817	-2.72932	1.9812	-1.37761	0.168323	NA
ENSG00000150961	SEC24D	23.2975	0.840256	0.610139	1.37716	0.168464	0.95548
ENSG00000204681	GABBR1	2.77489	3.02744	2.19834	1.37715	0.168466	NA
ENSG00000196693	ZNF33B	2.77489	3.02744	2.19834	1.37715	0.168466	NA
ENSG00000163050	ADCK3	5.44772	-1.74904	1.27077	-1.37636	0.16871	NA
ENSG00000117594	HSD11B1	1.64381	-4.5897	3.33484	-1.37629	0.168732	NA
ENSG00000018408	WWTR1	1.64381	-4.5897	3.33484	-1.37629	0.168732	NA
ENSG00000177465	ACOT4	1.64381	-4.5897	3.33484	-1.37629	0.168732	NA
ENSG00000232258	TMEM114	1.64381	-4.5897	3.33484	-1.37629	0.168732	NA
ENSG00000109113	RAB34	35.0657	-0.696598	0.506242	-1.37602	0.168816	0.95548
ENSG00000175279	APITD1	3.34937	-2.46555	1.79191	-1.37593	0.168842	NA
ENSG00000188342	GTF2F2	18.9969	-0.886193	0.64462	-1.37475	0.169208	0.95548
ENSG00000122042	UBL3	22.9889	-0.837639	0.609909	-1.37338	0.169633	0.95548
ENSG00000172725	CORO1B	52.6284	-0.60083	0.437513	-1.37328	0.169664	0.95548
ENSG00000144580	RQCD1	12.4439	-1.08244	0.788436	-1.37289	0.169785	0.95548
ENSG00000166974	MAPRE2	27.9238	-0.750786	0.546871	-1.37288	0.169791	0.95548
ENSG00000041357	PSMA4	73.0263	-0.542971	0.395518	-1.37281	0.169812	0.95548
ENSG00000143622	RIT1	19.1238	-0.884439	0.644322	-1.37267	0.169856	0.95548
ENSG00000150347	ARID5B	18.4503	-0.896812	0.653374	-1.37259	0.169881	0.95548
ENSG00000243279	PRAF2	7.56878	1.51465	1.10415	1.37178	0.170131	NA
ENSG00000124357	NAGK	113.1	-0.45138	0.329271	-1.37085	0.170423	0.95548
ENSG00000184640	2009-09-01	60.4552	0.585611	0.42721	1.37078	0.170444	0.95548
ENSG00000090661	CERS4	3.94962	2.49282	1.81943	1.37011	0.170654	NA
ENSG00000274877	RP11-65I12.1	7.87205	-1.59039	1.16166	-1.36906	0.170979	NA
[truncated: 14,503 more rows]

## Sheet: cluster_4
gene_id	gene_name	baseMean	log2FoldChange	lfcSE	stat	pvalue	padj
[truncated: 15,781 more rows]
