# Supplementary material for: The Short Chain Fatty Acid Butyrate Imprints an Antimicrobial Program in Macrophages
Source: Immunity. 2019 Feb 19;50(2):432–445.e7. doi: 10.1016/j.immuni.2018.12.018 (PMC6382411; doi:10.1016/j.immuni.2018.12.018)
Supplement: Table S3. Gene Ontology Categories Enriched in Genes Differentially Expressed between Control and Butyrate Macrophages Refers to Figure 3 [file mmc4.xlsx]

## Sheet: Legend
Title	Description
cluster	Identifier of the gene cluster tested.
geneset_id	Identifier of the gene set tested.
p.adj	Adjusted P-value of Fisher's Exact Test (Benjamini-Hochberg).
p.val	P-value of Fisher's Exact Test.
odds.ratio	Odds ratio of Fisher's Exact Test.
n_clust	Number of gene clusters for which the gene set was found enriched.
n_fg	Number of genes in the gene cluster associated with the gene set tested (foreground).
n_bg	Number of genes tested associated with the gene set tested (background).
fg_freq	Proportion of genes in the gene cluster associated with the gene set tested (foreground).
bg_freq	Proportion of genes tested associated with the gene set tested (background).
n_set	Total number of genes associated with the gene set tested.
gene_names	Name of genes in the gene cluster associated with the gene set tested.
entrez_ids	ENTREZ identifier of genes in the gene cluster associated with the gene set tested.

## Sheet: GO.BP
cluster	geneset_id	description	p.adj	p.val	odds.ratio	n_clust	n_fg	n_bg	fg_freq	bg_freq	n_set	gene_names	entrez_ids
1	GO:0006954	inflammatory response	4.98e-05	1.55e-07	6.85	3	14	369	0.189	0.034	887	S100A9,S100A12,S100A8,LYZ,PROC,CCL4L2,AZU1,NOTCH1,TNFRSF18,IL1R1,TNFRSF4,CCR2,SERPINF1,KLF4	566,3554,4069,4851,5176,5624,6279,6280,6283,7293,8784,9314,388372,729230
1	GO:0006959	humoral immune response	0.000295	1.1e-06	15.3	3	7	80	0.0946	0.00737	416	S100A9,S100A12,S100A8,LYZ,AZU1,CFD,NOTCH1	566,1675,4069,4851,6279,6280,6283
1	GO:0019730	antimicrobial humoral response	0.000295	1.12e-06	33.8	1	5	28	0.0676	0.00258	136	S100A9,S100A12,S100A8,LYZ,AZU1	566,4069,6279,6280,6283
1	GO:0050900	leukocyte migration	0.000609	3.44e-06	7.46	3	10	231	0.135	0.0213	581	S100A9,S100A12,S100A8,PROC,CCL4L2,AZU1,TNFRSF18,IL1R1,CCR2,ITGB7	566,3554,3695,5624,6279,6280,6283,8784,388372,729230
1	GO:0007155	cell adhesion	0.000687	4.04e-06	4.56	3	16	631	0.216	0.0582	1868	HLA-DOA,S100A9,S100A8,HLA-DQA1,ICAM4,HLA-DQA2,ICAM3,CD93,AZU1,CARMIL1,NOTCH1,TNFRSF18,CCR2,ITGB7,KLF4,VCAN,NID1	566,1462,3111,3117,3385,3386,3695,4811,4851,6279,6280,8784,9314,22918,55604,729230
1	GO:0022610	biological adhesion	0.00069	4.29e-06	4.53	3	16	634	0.216	0.0584	1880	HLA-DOA,S100A9,S100A8,HLA-DQA1,ICAM4,HLA-DQA2,ICAM3,CD93,AZU1,CARMIL1,NOTCH1,TNFRSF18,CCR2,ITGB7,KLF4,VCAN,NID1	566,1462,3111,3117,3385,3386,3695,4811,4851,6279,6280,8784,9314,22918,55604,729230
1	GO:0097529	myeloid leukocyte migration	0.000863	6.05e-06	11.6	3	7	103	0.0946	0.00949	218	S100A9,S100A12,S100A8,CCL4L2,AZU1,IL1R1,CCR2	566,3554,6279,6280,6283,388372,729230
1	GO:0006952	defense response	0.000863	6.12e-06	3.89	3	19	898	0.257	0.0828	2361	S100A9,S100A12,S100A8,LYZ,HLA-DQA1,HLA-DQA2,ICAM3,PROC,CLEC10A,CCL4L2,AZU1,CFD,NOTCH1,TNFRSF18,IL1R1,TNFRSF4,CCR2,SERPINF1,BNIP3,KLF4	566,664,1675,3117,3385,3554,4069,4851,5176,5624,6279,6280,6283,7293,8784,9314,10462,388372,729230
1	GO:0050727	regulation of inflammatory response	0.00199	1.93e-05	7.94	2	8	170	0.108	0.0157	426	S100A9,S100A12,S100A8,PROC,IL1R1,CCR2,SERPINF1,KLF4	3554,5176,5624,6279,6280,6283,9314,729230
1	GO:0030198	extracellular matrix organization	0.00271	2.93e-05	8.97	2	7	131	0.0946	0.0121	386	ICAM4,ICAM3,AGRN,NOTCH1,ITGB7,VCAN,NID1	1462,3385,3386,3695,4811,4851,375790
1	GO:0043062	extracellular structure organization	0.00271	3.08e-05	8.89	2	7	132	0.0946	0.0122	389	ICAM4,ICAM3,AGRN,NOTCH1,ITGB7,VCAN,NID1	1462,3385,3386,3695,4811,4851,375790
1	GO:0098609	cell-cell adhesion	0.00322	3.9e-05	5.05	1	11	371	0.149	0.0342	1019	HLA-DOA,S100A9,S100A8,HLA-DQA1,ICAM4,HLA-DQA2,ICAM3,CD93,TNFRSF18,CCR2,ITGB7,KLF4	3111,3117,3385,3386,3695,6279,6280,8784,9314,22918,729230
1	GO:0045123	cellular extravasation	0.00334	4.16e-05	24.5	1	4	29	0.0541	0.00267	55	AZU1,IL1R1,CCR2,ITGB7	566,3554,3695,729230
1	GO:0003219	cardiac right ventricle formation	0.0034	4.59e-05	#NUM!	1	2	2	0.027	0.000184	4	SMARCD3,NOTCH1	4851,6604
1	GO:0070488	neutrophil aggregation	0.0034	4.59e-05	#NUM!	1	2	2	0.027	0.000184	2	S100A9,S100A8	6279,6280
1	GO:0032101	regulation of response to external stimulus	0.0036	4.96e-05	4.91	3	11	381	0.149	0.0351	933	S100A9,S100A12,S100A8,PROC,AZU1,NOTCH1,IL1R1,CCR2,SERPINF1,CARD16,KLF4	566,3554,4851,5176,5624,6279,6280,6283,9314,114769,729230
1	GO:1990266	neutrophil migration	0.00366	5.25e-05	14.1	3	5	60	0.0676	0.00553	110	S100A9,S100A12,S100A8,CCL4L2,IL1R1	3554,6279,6280,6283,388372
1	GO:0060326	cell chemotaxis	0.00399	5.87e-05	7.99	3	7	146	0.0946	0.0135	348	S100A9,S100A12,S100A8,CCL4L2,AZU1,NOTCH1,CCR2	566,4851,6279,6280,6283,388372,729230
1	GO:0006955	immune response	0.00429	6.45e-05	3.06	3	21	1255	0.284	0.116	3029	HLA-DOA,S100A9,S100A12,S100A8,LYZ,HLA-DQA1,ICAM4,HLA-DQA2,ICAM3,CLEC10A,CD93,CCL4L2,AZU1,CFD,NOTCH1,TNFRSF18,IL1R1,TNFRSF4,CCR2,GAPT,SLCO4C1,ITGB7	566,1675,3111,3117,3385,3386,3554,3695,4069,4851,6279,6280,6283,7293,8784,10462,22918,202309,353189,388372,729230
1	GO:0002376	immune system process	0.00438	6.73e-05	2.79	3	26	1780	0.351	0.164	4661	HLA-DOA,S100A9,S100A12,S100A8,LYZ,HLA-DQA1,ICAM4,HLA-DQA2,ICAM3,PROC,CLEC10A,CD93,CCL4L2,AZU1,CFD,NOTCH1,AP1M2,MT1G,TNFRSF18,IL1R1,TNFRSF4,CCR2,GAPT,SLCO4C1,BNIP3,ITGB7,KLF4	566,664,1675,3111,3117,3385,3386,3554,3695,4069,4495,4851,5624,6279,6280,6283,7293,8784,9314,10053,10462,22918,202309,353189,388372,729230
1	GO:0050832	defense response to fungus	0.00516	8.3e-05	45.3	1	3	13	0.0405	0.0012	41	S100A9,S100A12,S100A8	6279,6280,6283
1	GO:0009617	response to bacterium	0.00625	0.000105	5.43	2	9	277	0.122	0.0255	686	S100A9,S100A12,S100A8,LYZ,AZU1,NOTCH1,TNFRSF18,TNFRSF4,CARD16	566,4069,4851,6279,6280,6283,7293,8784,114769
1	GO:0016525	negative regulation of angiogenesis	0.00693	0.000124	18	1	4	38	0.0541	0.0035	120	NOTCH1,CCR2,SERPINF1,KLF4	4851,5176,9314,729230
1	GO:2000181	negative regulation of blood vessel morphogenesis	0.00693	0.000124	18	1	4	38	0.0541	0.0035	122	NOTCH1,CCR2,SERPINF1,KLF4	4851,5176,9314,729230
1	GO:0048870	cell motility	0.00699	0.000128	3.49	3	15	747	0.203	0.0689	1972	S100A9,S100A12,S100A8,PROC,CCL4L2,AZU1,CARMIL1,NOTCH1,TNFRSF18,IL1R1,CAVIN1,CCR2,SERPINF1,ITGB7,KLF4	566,3554,3695,4851,5176,5624,6279,6280,6283,8784,9314,55604,284119,388372,729230
1	GO:0051674	localization of cell	0.00699	0.000128	3.49	3	15	747	0.203	0.0689	1973	S100A9,S100A12,S100A8,PROC,CCL4L2,AZU1,CARMIL1,NOTCH1,TNFRSF18,IL1R1,CAVIN1,CCR2,SERPINF1,ITGB7,KLF4	566,3554,3695,4851,5176,5624,6279,6280,6283,8784,9314,55604,284119,388372,729230
1	GO:0007159	leukocyte cell-cell adhesion	0.00714	0.000132	5.95	1	8	223	0.108	0.0206	475	HLA-DOA,S100A9,S100A8,HLA-DQA1,HLA-DQA2,TNFRSF18,CCR2,ITGB7,KLF4	3111,3117,3695,6279,6280,8784,9314,729230
1	GO:0097530	granulocyte migration	0.00723	0.000135	11.4	3	5	73	0.0676	0.00673	142	S100A9,S100A12,S100A8,CCL4L2,IL1R1	3554,6279,6280,6283,388372
1	GO:0030595	leukocyte chemotaxis	0.00742	0.000141	8.47	3	6	117	0.0811	0.0108	258	S100A9,S100A12,S100A8,CCL4L2,AZU1,CCR2	566,6279,6280,6283,388372,729230
1	GO:1901343	negative regulation of vasculature development	0.00781	0.000151	17	1	4	40	0.0541	0.00369	133	NOTCH1,CCR2,SERPINF1,KLF4	4851,5176,9314,729230
1	GO:0016477	cell migration	0.00967	0.000197	3.49	3	14	689	0.189	0.0635	1787	S100A9,S100A12,S100A8,PROC,CCL4L2,AZU1,CARMIL1,NOTCH1,TNFRSF18,IL1R1,CCR2,SERPINF1,ITGB7,KLF4	566,3554,3695,4851,5176,5624,6279,6280,6283,8784,9314,55604,388372,729230
1	GO:0010035	response to inorganic substance	0.0115	0.00025	4.8	2	9	311	0.122	0.0287	570	S100A8,SLC25A23,SELENOM,PCGF2,MT1G,MT1X,SERPINF1,BNIP3,KLF4	664,4495,4501,5176,6279,7703,9314,79085,140606
1	GO:0006928	movement of cell or subcellular component	0.0118	0.000264	3.02	3	17	984	0.23	0.0907	2681	S100A9,S100A12,S100A8,PROC,CCL4L2,AZU1,CARMIL1,NOTCH1,TNFRSF18,IL1R1,CAVIN1,CCR2,SERPINF1,CCDC151,TNNT1,ITGB7,KLF4	566,3554,3695,4851,5176,5624,6279,6280,6283,7138,8784,9314,55604,115948,284119,388372,729230
1	GO:0031640	killing of cells of other organism	0.0118	0.000273	28.4	1	3	19	0.0405	0.00175	62	S100A12,LYZ,AZU1	566,4069,6283
1	GO:0044364	disruption of cells of other organism	0.0118	0.000273	28.4	1	3	19	0.0405	0.00175	62	S100A12,LYZ,AZU1	566,4069,6283
1	GO:0003207	cardiac chamber formation	0.0118	0.000273	149	1	2	4	0.027	0.000369	13	SMARCD3,NOTCH1	4851,6604
1	GO:0003211	cardiac ventricle formation	0.0118	0.000273	149	1	2	4	0.027	0.000369	10	SMARCD3,NOTCH1	4851,6604
1	GO:0071279	cellular response to cobalt ion	0.0118	0.000273	149	1	2	4	0.027	0.000369	4	SERPINF1,BNIP3	664,5176
1	GO:0032602	chemokine production	0.013	0.000309	13.9	1	4	48	0.0541	0.00442	84	S100A9,S100A8,AZU1,KLF4	566,6279,6280,9314
1	GO:0045321	leukocyte activation	0.0133	0.000324	3.18	2	15	813	0.203	0.0749	1507	HLA-DOA,S100A9,S100A12,S100A8,LYZ,HLA-DQA1,HLA-DQA2,CD93,AZU1,CFD,MT1G,TNFRSF18,TNFRSF4,CCR2,GAPT,SLCO4C1	566,1675,3111,3117,4069,4495,6279,6280,6283,7293,8784,22918,202309,353189,729230
1	GO:0042742	defense response to bacterium	0.0139	0.000343	9.22	1	5	89	0.0676	0.0082	326	S100A9,S100A12,S100A8,LYZ,AZU1	566,4069,6279,6280,6283
1	GO:0002523	leukocyte migration involved in inflammatory response	0.0168	0.000453	99.1	1	2	5	0.027	0.000461	14	S100A9,S100A8	6279,6280
1	GO:0030593	neutrophil chemotaxis	0.0168	0.000454	12.5	3	4	53	0.0541	0.00489	97	S100A9,S100A12,S100A8,CCL4L2	6279,6280,6283,388372
1	GO:0040011	locomotion	0.0175	0.000477	3.05	3	15	843	0.203	0.0777	2384	S100A9,S100A12,S100A8,PROC,CCL4L2,AZU1,CARMIL1,NOTCH1,TNFRSF18,IL1R1,CAVIN1,CCR2,SERPINF1,ITGB7,KLF4	566,3554,3695,4851,5176,5624,6279,6280,6283,8784,9314,55604,284119,388372,729230
1	GO:0009620	response to fungus	0.0176	0.000489	22.7	1	3	23	0.0405	0.00212	55	S100A9,S100A12,S100A8	6279,6280,6283
1	GO:0070887	cellular response to chemical stimulus	0.0185	0.000524	2.46	3	24	1785	0.324	0.165	4258	GNG7,S100A9,S100A12,S100A8,SLC25A23,HLA-DQA1,HLA-DQA2,AGRN,CES1,PCGF2,CCL4L2,AZU1,NOTCH1,MT1G,TNFRSF18,MT1X,IL1R1,TNFRSF4,CCR2,SERPINF1,BNIP3,CARD16,KLF4,PID1,AGRP	181,566,664,1066,2788,3117,3554,4495,4501,4851,5176,6279,6280,6283,7293,7703,8784,9314,55022,79085,114769,375790,388372,729230
1	GO:0010596	negative regulation of endothelial cell migration	0.0192	0.000556	21.6	1	3	24	0.0405	0.00221	65	NOTCH1,SERPINF1,KLF4	4851,5176,9314
1	GO:0071248	cellular response to metal ion	0.0192	0.00056	8.23	1	5	99	0.0676	0.00913	163	SLC25A23,MT1G,MT1X,SERPINF1,BNIP3	664,4495,4501,5176,79085
1	GO:0006600	creatine metabolic process	0.0224	0.000677	74.5	1	2	6	0.027	0.000553	16	GAMT,CKB	1152,2593
1	GO:0050729	positive regulation of inflammatory response	0.0246	0.000776	10.7	1	4	61	0.0541	0.00562	119	S100A9,S100A12,S100A8,CCR2	6279,6280,6283,729230
1	GO:0001775	cell activation	0.0263	0.000851	2.87	2	15	891	0.203	0.0821	1713	HLA-DOA,S100A9,S100A12,S100A8,LYZ,HLA-DQA1,HLA-DQA2,CD93,AZU1,CFD,MT1G,TNFRSF18,TNFRSF4,CCR2,GAPT,SLCO4C1	566,1675,3111,3117,4069,4495,6279,6280,6283,7293,8784,22918,202309,353189,729230
1	GO:0071621	granulocyte chemotaxis	0.0273	0.00093	10.2	3	4	64	0.0541	0.0059	124	S100A9,S100A12,S100A8,CCL4L2	6279,6280,6283,388372
1	GO:0002052	positive regulation of neuroblast proliferation	0.0273	0.000943	59.6	1	2	7	0.027	0.000645	21	SMARCD3,NOTCH1	4851,6604
1	GO:0003215	cardiac right ventricle morphogenesis	0.0273	0.000943	59.6	1	2	7	0.027	0.000645	19	SMARCD3,NOTCH1	4851,6604
1	GO:0010635	regulation of mitochondrial fusion	0.0273	0.000943	59.6	1	2	7	0.027	0.000645	10	BNIP3,PID1	664,55022
1	GO:0032119	sequestering of zinc ion	0.0273	0.000943	59.6	1	2	7	0.027	0.000645	15	S100A9,S100A8	6279,6280
1	GO:0042117	monocyte activation	0.0273	0.000943	59.6	1	2	7	0.027	0.000645	8	AZU1,MT1G	566,4495
1	GO:0060767	epithelial cell proliferation involved in prostate gland development	0.0273	0.000943	59.6	1	2	7	0.027	0.000645	11	NOTCH1,SERPINF1	4851,5176
1	GO:0060768	regulation of epithelial cell proliferation involved in prostate gland development	0.0273	0.000943	59.6	1	2	7	0.027	0.000645	10	NOTCH1,SERPINF1	4851,5176
1	GO:0031347	regulation of defense response	0.0294	0.00104	3.6	2	10	458	0.135	0.0422	953	S100A9,S100A12,S100A8,ICAM3,PROC,CLEC10A,IL1R1,CCR2,SERPINF1,KLF4	3385,3554,5176,5624,6279,6280,6283,9314,10462,729230
1	GO:0010043	response to zinc ion	0.03	0.00108	16.8	1	3	30	0.0405	0.00277	54	S100A8,MT1G,MT1X	4495,4501,6279
1	GO:0030155	regulation of cell adhesion	0.0309	0.00115	3.84	3	9	384	0.122	0.0354	841	HLA-DOA,HLA-DQA1,HLA-DQA2,AZU1,CARMIL1,NOTCH1,TNFRSF18,CCR2,KLF4,NID1	566,3111,3117,4811,4851,8784,9314,55604,729230
1	GO:0071241	cellular response to inorganic substance	0.0322	0.00124	6.83	1	5	118	0.0676	0.0109	188	SLC25A23,MT1G,MT1X,SERPINF1,BNIP3	664,4495,4501,5176,79085
1	GO:0002693	positive regulation of cellular extravasation	0.0322	0.00125	49.8	1	2	8	0.027	0.000737	14	IL1R1,CCR2	3554,729230
1	GO:0042535	positive regulation of tumor necrosis factor biosynthetic process	0.0322	0.00125	49.8	1	2	8	0.027	0.000737	11	AZU1,CCR2	566,729230
1	GO:0045603	positive regulation of endothelial cell differentiation	0.0322	0.00125	49.8	1	2	8	0.027	0.000737	21	PROC,NOTCH1	4851,5624
1	GO:0070486	leukocyte aggregation	0.0322	0.00125	49.8	1	2	8	0.027	0.000737	12	S100A9,S100A8	6279,6280
1	GO:0009605	response to external stimulus	0.0322	0.00126	2.6	3	17	1127	0.23	0.104	3055	S100A9,S100A12,S100A8,LYZ,PROC,ASGR1,CCL4L2,AZU1,NOTCH1,TNFRSF18,IL1R1,TNFRSF4,CCR2,SERPINF1,BNIP3,CARD16,KLF4	432,566,664,3554,4069,4851,5176,5624,6279,6280,6283,7293,8784,9314,114769,388372,729230
1	GO:0042063	gliogenesis	0.0326	0.00129	6.77	1	5	119	0.0676	0.011	277	S100A8,AZU1,NOTCH1,CCR2,BNIP3	566,664,4851,6279,729230
1	GO:0002274	myeloid leukocyte activation	0.037	0.00155	3.4	2	10	483	0.135	0.0445	667	S100A9,S100A12,S100A8,LYZ,CD93,AZU1,CFD,MT1G,CCR2,SLCO4C1	566,1675,4069,4495,6279,6280,6283,22918,353189,729230
1	GO:0010633	negative regulation of epithelial cell migration	0.0371	0.00157	14.6	1	3	34	0.0405	0.00313	83	NOTCH1,SERPINF1,KLF4	4851,5176,9314
1	GO:0017014	protein nitrosylation	0.0371	0.0016	42.6	1	2	9	0.027	0.00083	13	S100A9,S100A8	6279,6280
1	GO:0018119	peptidyl-cysteine S-nitrosylation	0.0371	0.0016	42.6	1	2	9	0.027	0.00083	13	S100A9,S100A8	6279,6280
1	GO:0090051	negative regulation of cell migration involved in sprouting angiogenesis	0.0371	0.0016	42.6	1	2	9	0.027	0.00083	18	NOTCH1,KLF4	4851,9314
1	GO:0002548	monocyte chemotaxis	0.039	0.00171	14.2	3	3	35	0.0405	0.00323	69	S100A12,CCL4L2,CCR2	6283,388372,729230
1	GO:0036230	granulocyte activation	0.0404	0.00181	3.58	1	9	410	0.122	0.0378	513	S100A9,S100A12,S100A8,LYZ,CD93,AZU1,CFD,CCR2,SLCO4C1	566,1675,4069,6279,6280,6283,22918,353189,729230
1	GO:0043207	response to external biotic stimulus	0.0414	0.00188	3.31	2	10	496	0.135	0.0457	1147	S100A9,S100A12,S100A8,LYZ,AZU1,NOTCH1,TNFRSF18,TNFRSF4,BNIP3,CARD16	566,664,4069,4851,6279,6280,6283,7293,8784,114769
1	GO:0051707	response to other organism	0.0414	0.00188	3.31	2	10	496	0.135	0.0457	1144	S100A9,S100A12,S100A8,LYZ,AZU1,NOTCH1,TNFRSF18,TNFRSF4,BNIP3,CARD16	566,664,4069,4851,6279,6280,6283,7293,8784,114769
1	GO:0048583	regulation of response to stimulus	0.0421	0.00193	2.13	3	27	2312	0.365	0.213	6190	GNG7,MAP3K7CL,S100A9,S100A12,S100A8,HLA-DQA1,ICAM4,HLA-DQA2,ICAM3,BIRC7,PROC,CLEC10A,PCGF2,CCL4L2,AZU1,CFD,NOTCH1,TNFRSF18,IL1R1,CCR2,SERPINF1,BNIP3,CARD16,TNNT1,ITGB7,KLF4,PID1,AGRP	181,566,664,1675,2788,3117,3385,3386,3554,3695,4851,5176,5624,6279,6280,6283,7138,7703,8784,9314,10462,55022,56911,79444,114769,388372,729230
1	GO:0032025	response to cobalt ion	0.0429	0.00199	37.3	1	2	10	0.027	0.000922	10	SERPINF1,BNIP3	664,5176
1	GO:0048730	epidermis morphogenesis	0.0429	0.00199	37.3	1	2	10	0.027	0.000922	29	NOTCH1,KLF4	4851,9314
1	GO:0051238	sequestering of metal ion	0.0429	0.00199	37.3	1	2	10	0.027	0.000922	22	S100A9,S100A8	6279,6280
1	GO:1903671	negative regulation of sprouting angiogenesis	0.0429	0.00199	37.3	1	2	10	0.027	0.000922	35	NOTCH1,KLF4	4851,9314
1	GO:0010038	response to metal ion	0.0456	0.00215	4.91	2	6	196	0.0811	0.0181	359	S100A8,SLC25A23,MT1G,MT1X,SERPINF1,BNIP3	664,4495,4501,5176,6279,79085
1	GO:0032102	negative regulation of response to external stimulus	0.0456	0.00217	5.98	1	5	134	0.0676	0.0124	321	PROC,NOTCH1,SERPINF1,CARD16,KLF4	4851,5176,5624,9314,114769
1	GO:0006935	chemotaxis	0.0456	0.00218	4.24	3	7	266	0.0946	0.0245	796	S100A9,S100A12,S100A8,CCL4L2,AZU1,NOTCH1,CCR2	566,4851,6279,6280,6283,388372,729230
1	GO:0042330	taxis	0.0456	0.00218	4.24	3	7	266	0.0946	0.0245	796	S100A9,S100A12,S100A8,CCL4L2,AZU1,NOTCH1,CCR2	566,4851,6279,6280,6283,388372,729230
1	GO:0040017	positive regulation of locomotion	0.0481	0.00243	4.16	3	7	271	0.0946	0.025	582	AZU1,CARMIL1,NOTCH1,TNFRSF18,IL1R1,CAVIN1,CCR2	566,3554,4851,8784,55604,284119,729230
1	GO:0061756	leukocyte adhesion to vascular endothelial cell	0.0481	0.00243	33.1	1	2	11	0.027	0.00101	37	ITGB7,KLF4	3695,9314
1	GO:0043299	leukocyte degranulation	0.0486	0.00246	3.41	1	9	429	0.122	0.0395	551	S100A9,S100A12,S100A8,LYZ,CD93,AZU1,CFD,CCR2,SLCO4C1	566,1675,4069,6279,6280,6283,22918,353189,729230
1	GO:0002366	leukocyte activation involved in immune response	0.0492	0.00252	3.17	1	10	516	0.135	0.0476	745	S100A9,S100A12,S100A8,LYZ,CD93,AZU1,CFD,CCR2,GAPT,SLCO4C1	566,1675,4069,6279,6280,6283,22918,202309,353189,729230
1	GO:0002275	myeloid cell activation involved in immune response	0.0494	0.00254	3.4	1	9	431	0.122	0.0397	561	S100A9,S100A12,S100A8,LYZ,CD93,AZU1,CFD,CCR2,SLCO4C1	566,1675,4069,6279,6280,6283,22918,353189,729230
1	GO:0002263	cell activation involved in immune response	0.0506	0.00263	3.15	1	10	519	0.135	0.0478	750	S100A9,S100A12,S100A8,LYZ,CD93,AZU1,CFD,CCR2,GAPT,SLCO4C1	566,1675,4069,6279,6280,6283,22918,202309,353189,729230
1	GO:0002444	myeloid leukocyte mediated immunity	0.0517	0.00274	3.35	1	9	436	0.122	0.0402	564	S100A9,S100A12,S100A8,LYZ,CD93,AZU1,CFD,CCR2,SLCO4C1	566,1675,4069,6279,6280,6283,22918,353189,729230
1	GO:0009607	response to biotic stimulus	0.0521	0.00278	3.12	2	10	523	0.135	0.0482	1195	S100A9,S100A12,S100A8,LYZ,AZU1,NOTCH1,TNFRSF18,TNFRSF4,BNIP3,CARD16	566,664,4069,4851,6279,6280,6283,7293,8784,114769
1	GO:0002682	regulation of immune system process	0.0523	0.00279	2.6	3	14	902	0.189	0.0831	2114	HLA-DOA,S100A9,S100A8,HLA-DQA1,ICAM4,HLA-DQA2,ICAM3,CLEC10A,CFD,NOTCH1,TNFRSF18,IL1R1,TNFRSF4,CCR2,ITGB7	1675,3111,3117,3385,3386,3554,3695,4851,6279,6280,7293,8784,10462,729230
1	GO:0097340	inhibition of cysteine-type endopeptidase activity	0.0532	0.0029	29.8	1	2	12	0.027	0.00111	14	BIRC7,CARD16	79444,114769
1	GO:0097341	zymogen inhibition	0.0532	0.0029	29.8	1	2	12	0.027	0.00111	14	BIRC7,CARD16	79444,114769
1	GO:1902692	regulation of neuroblast proliferation	0.0532	0.0029	29.8	1	2	12	0.027	0.00111	28	SMARCD3,NOTCH1	4851,6604
1	GO:0035821	modification of morphology or physiology of other organism	0.0565	0.00315	7.18	1	4	89	0.0541	0.0082	157	S100A9,S100A12,LYZ,AZU1	566,4069,6280,6283
1	GO:0050896	response to stimulus	0.0565	0.00323	1.95	3	44	4673	0.595	0.431	17562	GNG7,CHCHD6,MAP3K7CL,HLA-DOA,S100A9,S100A12,S100A8,SLC25A23,SELENOM,CDC42EP3,LYZ,HLA-DQA1,ICAM4,HLA-DQA2,ICAM3,BIRC7,PROC,CLEC10A,ASGR1,AGRN,CD93,CES1,PCGF2,CCL4L2,AZU1,CFD,CARMIL1,NOTCH1,MT1G,TNFRSF18,MT1X,IL1R1,TNFRSF4,CCR2,GPBAR1,GAPT,SLCO4C1,SERPINF1,BNIP3,CARD16,TNNT1,ITGB7,KLF4,PID1,AGRP	181,432,566,664,1066,1675,2788,3111,3117,3385,3386,3554,3695,4069,4495,4501,4851,5176,5624,6279,6280,6283,7138,7293,7703,8784,9314,10462,10602,22918,55022,55604,56911,79085,79444,84303,114769,140606,151306,202309,353189,375790,388372,729230
1	GO:0043281	regulation of cysteine-type endopeptidase activity involved in apoptotic process	0.0566	0.00325	5.42	1	5	147	0.0676	0.0136	236	S100A9,S100A8,BIRC7,CARD16,KLF4	6279,6280,9314,79444,114769
1	GO:0002691	regulation of cellular extravasation	0.0573	0.00341	27.1	1	2	13	0.027	0.0012	24	IL1R1,CCR2	3554,729230
1	GO:0042533	tumor necrosis factor biosynthetic process	0.0573	0.00341	27.1	1	2	13	0.027	0.0012	19	AZU1,CCR2	566,729230
1	GO:0042534	regulation of tumor necrosis factor biosynthetic process	0.0573	0.00341	27.1	1	2	13	0.027	0.0012	19	AZU1,CCR2	566,729230
1	GO:0071294	cellular response to zinc ion	0.0573	0.00341	27.1	1	2	13	0.027	0.0012	19	MT1G,MT1X	4495,4501
1	GO:2000179	positive regulation of neural precursor cell proliferation	0.0573	0.00341	27.1	1	2	13	0.027	0.0012	48	SMARCD3,NOTCH1	4851,6604
1	GO:0045055	regulated exocytosis	0.0577	0.00349	3.02	2	10	540	0.135	0.0498	819	S100A9,S100A12,S100A8,LYZ,CD93,AZU1,CFD,NOTCH1,CCR2,SLCO4C1	566,1675,4069,4851,6279,6280,6283,22918,353189,729230
1	GO:0052548	regulation of endopeptidase activity	0.0586	0.00357	4.42	1	6	217	0.0811	0.02	444	S100A9,S100A8,BIRC7,SERPINF1,CARD16,KLF4	5176,6279,6280,9314,79444,114769
1	GO:0032103	positive regulation of response to external stimulus	0.0592	0.00364	5.27	3	5	151	0.0676	0.0139	312	S100A9,S100A12,S100A8,AZU1,CCR2	566,6279,6280,6283,729230
1	GO:0071674	mononuclear cell migration	0.0603	0.00375	10.5	3	3	46	0.0405	0.00424	90	S100A12,CCL4L2,CCR2	6283,388372,729230
1	GO:0002443	leukocyte mediated immunity	0.0637	0.00403	2.95	1	10	551	0.135	0.0508	922	S100A9,S100A12,S100A8,LYZ,CD93,AZU1,CFD,CCR2,GAPT,SLCO4C1	566,1675,4069,6279,6280,6283,22918,202309,353189,729230
1	GO:0072676	lymphocyte migration	0.0655	0.00423	10.1	2	3	48	0.0405	0.00442	103	CCL4L2,CCR2,ITGB7	3695,388372,729230
1	GO:0048584	positive regulation of response to stimulus	0.0667	0.00439	2.27	3	17	1267	0.23	0.117	3098	MAP3K7CL,S100A9,S100A12,S100A8,HLA-DQA1,HLA-DQA2,ICAM3,BIRC7,CLEC10A,CCL4L2,AZU1,CFD,NOTCH1,TNFRSF18,IL1R1,CCR2,BNIP3,CARD16	566,664,1675,3117,3385,3554,4851,6279,6280,6283,8784,10462,56911,79444,114769,388372,729230
1	GO:0045785	positive regulation of cell adhesion	0.0671	0.00445	4.21	2	6	227	0.0811	0.0209	466	HLA-DQA1,HLA-DQA2,AZU1,CARMIL1,TNFRSF18,CCR2,NID1	566,3117,4811,8784,55604,729230
1	GO:0030809	negative regulation of nucleotide biosynthetic process	0.0678	0.00455	23	2	2	15	0.027	0.00138	53	CCR2,PID1	55022,729230
1	GO:0061844	antimicrobial humoral immune response mediated by antimicrobial peptide	0.0678	0.00455	23	1	2	15	0.027	0.00138	60	S100A9,S100A12	6280,6283
1	GO:1900372	negative regulation of purine nucleotide biosynthetic process	0.0678	0.00455	23	2	2	15	0.027	0.00138	53	CCR2,PID1	55022,729230
1	GO:1903306	negative regulation of regulated secretory pathway	0.0678	0.00455	23	1	2	15	0.027	0.00138	22	NOTCH1,CCR2	4851,729230
1	GO:2000116	regulation of cysteine-type endopeptidase activity	0.0699	0.00478	4.93	1	5	161	0.0676	0.0148	271	S100A9,S100A8,BIRC7,CARD16,KLF4	6279,6280,9314,79444,114769
1	GO:0007186	G-protein coupled receptor signaling pathway	0.07	0.00483	3.65	3	7	307	0.0946	0.0283	2137	GNG7,AGRN,CCL4L2,AZU1,CCR2,GPBAR1,AGRP	181,566,2788,151306,375790,388372,729230
1	GO:0052547	regulation of peptidase activity	0.07	0.00485	4.14	1	6	231	0.0811	0.0213	483	S100A9,S100A8,BIRC7,SERPINF1,CARD16,KLF4	5176,6279,6280,9314,79444,114769
1	GO:0040012	regulation of locomotion	0.07	0.00517	3.03	3	9	480	0.122	0.0442	1062	AZU1,CARMIL1,NOTCH1,TNFRSF18,IL1R1,CAVIN1,CCR2,SERPINF1,KLF4	566,3554,4851,5176,8784,9314,55604,284119,729230
1	GO:0006882	cellular zinc ion homeostasis	0.07	0.00518	21.3	1	2	16	0.027	0.00147	33	S100A9,S100A8	6279,6280
1	GO:0045601	regulation of endothelial cell differentiation	0.07	0.00518	21.3	1	2	16	0.027	0.00147	40	PROC,NOTCH1	4851,5624
1	GO:0090049	regulation of cell migration involved in sprouting angiogenesis	0.07	0.00518	21.3	1	2	16	0.027	0.00147	30	NOTCH1,KLF4	4851,9314
1	GO:2000648	positive regulation of stem cell proliferation	0.07	0.00518	21.3	1	2	16	0.027	0.00147	39	SMARCD3,NOTCH1	4851,6604
1	GO:0060548	negative regulation of cell death	0.07	0.0053	2.83	1	10	573	0.135	0.0528	1168	BIRC7,PROC,PCGF2,AZU1,NOTCH1,TNFRSF18,SERPINF1,BNIP3,CARD16,KLF4	566,664,4851,5176,5624,7703,8784,9314,79444,114769
1	GO:0071345	cellular response to cytokine stimulus	0.07	0.00543	2.82	3	10	575	0.135	0.053	1082	HLA-DQA1,HLA-DQA2,CCL4L2,TNFRSF18,MT1X,IL1R1,TNFRSF4,CCR2,CARD16,KLF4,PID1	3117,3554,4501,7293,8784,9314,55022,114769,388372,729230
1	GO:0043312	neutrophil degranulation	0.07	0.00556	3.23	1	8	398	0.108	0.0367	490	S100A9,S100A12,S100A8,LYZ,CD93,AZU1,CFD,SLCO4C1	566,1675,4069,6279,6280,6283,22918,353189
1	GO:0002283	neutrophil activation involved in immune response	0.07	0.00564	3.22	1	8	399	0.108	0.0368	493	S100A9,S100A12,S100A8,LYZ,CD93,AZU1,CFD,SLCO4C1	566,1675,4069,6279,6280,6283,22918,353189
1	GO:0035924	cellular response to vascular endothelial growth factor stimulus	0.07	0.00584	19.9	2	2	17	0.027	0.00157	54	NOTCH1,MT1G	4495,4851
1	GO:0055069	zinc ion homeostasis	0.07	0.00584	19.9	1	2	17	0.027	0.00157	37	S100A9,S100A8	6279,6280
1	GO:0042035	regulation of cytokine biosynthetic process	0.07	0.00589	8.88	1	3	54	0.0405	0.00498	110	AZU1,CCR2,KLF4	566,9314,729230
1	GO:0042119	neutrophil activation	0.07	0.00616	3.17	1	8	405	0.108	0.0373	508	S100A9,S100A12,S100A8,LYZ,CD93,AZU1,CFD,SLCO4C1	566,1675,4069,6279,6280,6283,22918,353189
1	GO:0002446	neutrophil mediated immunity	0.07	0.00625	3.16	1	8	406	0.108	0.0374	509	S100A9,S100A12,S100A8,LYZ,CD93,AZU1,CFD,SLCO4C1	566,1675,4069,6279,6280,6283,22918,353189
1	GO:0032940	secretion by cell	0.07	0.00638	2.42	1	13	885	0.176	0.0816	1734	S100A9,S100A12,S100A8,SELENOM,LYZ,CD93,AZU1,CFD,NOTCH1,TNFRSF4,CCR2,SLCO4C1,CARD16	566,1675,4069,4851,6279,6280,6283,7293,22918,114769,140606,353189,729230
1	GO:0048856	anatomical structure development	0.07	0.00646	1.89	3	29	2765	0.392	0.255	8661	HLA-DOA,S100A8,SELENOM,CDC42EP3,PROC,SMARCD3,AGRN,CES1,PCGF2,AZU1,CARMIL1,NOTCH1,MT1G,TNFRSF18,TNFRSF4,CCR2,CNFN,HSF4,SLCO4C1,SERPINF1,BNIP3,CCDC151,ITGB7,KLF4,VCAN,NID1,GAMT,PID1,CKB	566,664,1066,1152,1462,2593,3111,3299,3695,4495,4811,4851,5176,5624,6279,6604,7293,7703,8784,9314,10602,55022,55604,84518,115948,140606,353189,375790,729230
1	GO:0043537	negative regulation of blood vessel endothelial cell migration	0.07	0.00654	18.6	1	2	18	0.027	0.00166	40	NOTCH1,KLF4	4851,9314
1	GO:0016192	vesicle-mediated transport	0.07	0.00695	2.16	2	17	1326	0.23	0.122	2583	S100A9,S100A12,S100A8,LYZ,ICAM3,PROC,CLEC10A,ASGR1,CD93,CES1,AZU1,CFD,CARMIL1,NOTCH1,AP1M2,CCR2,SLCO4C1	432,566,1066,1675,3385,4069,4851,5624,6279,6280,6283,10053,10462,22918,55604,353189,729230
1	GO:1901700	response to oxygen-containing compound	0.07	0.007	2.39	3	13	895	0.176	0.0825	1878	GNG7,S100A8,AGRN,PCGF2,NOTCH1,TNFRSF18,TNFRSF4,SERPINF1,BNIP3,CARD16,KLF4,PID1,AGRP	181,664,2788,4851,5176,6279,7293,7703,8784,9314,55022,114769,375790
1	GO:0010951	negative regulation of endopeptidase activity	0.07	0.00712	5.64	1	4	112	0.0541	0.0103	255	BIRC7,SERPINF1,CARD16,KLF4	5176,9314,79444,114769
1	GO:0051092	positive regulation of NF-kappaB transcription factor activity	0.07	0.00712	5.64	1	4	112	0.0541	0.0103	165	S100A9,S100A12,S100A8,CARD16	6279,6280,6283,114769
1	GO:0050728	negative regulation of inflammatory response	0.07	0.00719	8.23	1	3	58	0.0405	0.00535	125	PROC,SERPINF1,KLF4	5176,5624,9314
1	GO:0043457	regulation of cellular respiration	0.0702	0.00728	17.6	1	2	19	0.027	0.00175	24	SLC25A23,BNIP3	664,79085
1	GO:0032501	multicellular organismal process	0.0703	0.0073	1.84	3	33	3313	0.446	0.305	11937	HLA-DOA,S100A9,S100A12,S100A8,SELENOM,LYZ,PROC,SMARCD3,AGRN,PCGF2,AZU1,CARMIL1,NOTCH1,MT1G,FXYD1,TNFRSF18,TNFRSF4,CCR2,CNFN,PTGDS,HSF4,SLCO4C1,SERPINF1,BNIP3,CCDC151,CARD16,TNNT1,KLF4,VCAN,NID1,GAMT,CKB,AGRP	181,566,664,1152,1462,2593,3111,3299,4069,4495,4811,4851,5176,5348,5624,5730,6279,6280,6283,6604,7138,7293,7703,8784,9314,55604,84518,114769,115948,140606,353189,375790,729230
1	GO:0010720	positive regulation of cell development	0.0706	0.00734	3.78	2	6	252	0.0811	0.0232	527	PROC,SMARCD3,CARMIL1,NOTCH1,CCR2,SERPINF1	4851,5176,5624,6604,55604,729230
1	GO:0042221	response to chemical	0.0712	0.00742	1.92	3	25	2284	0.338	0.211	6465	GNG7,S100A9,S100A12,S100A8,SLC25A23,SELENOM,HLA-DQA1,HLA-DQA2,AGRN,CES1,PCGF2,CCL4L2,AZU1,NOTCH1,MT1G,TNFRSF18,MT1X,IL1R1,TNFRSF4,CCR2,SERPINF1,BNIP3,CARD16,KLF4,PID1,AGRP	181,566,664,1066,2788,3117,3554,4495,4501,4851,5176,6279,6280,6283,7293,7703,8784,9314,55022,79085,114769,140606,375790,388372,729230
1	GO:2000147	positive regulation of cell motility	0.0716	0.00748	3.76	3	6	253	0.0811	0.0233	537	CARMIL1,NOTCH1,TNFRSF18,IL1R1,CAVIN1,CCR2	3554,4851,8784,55604,284119,729230
1	GO:0010466	negative regulation of peptidase activity	0.0745	0.0078	5.49	1	4	115	0.0541	0.0106	277	BIRC7,SERPINF1,CARD16,KLF4	5176,9314,79444,114769
1	GO:0002252	immune effector process	0.075	0.00788	2.44	1	12	805	0.162	0.0742	1466	S100A9,S100A12,S100A8,LYZ,CD93,AZU1,CFD,TNFRSF4,CCR2,GAPT,SLCO4C1,BNIP3	566,664,1675,4069,6279,6280,6283,7293,22918,202309,353189,729230
1	GO:0043066	negative regulation of apoptotic process	0.075	0.00789	2.82	1	9	513	0.122	0.0473	1038	BIRC7,PROC,PCGF2,AZU1,NOTCH1,TNFRSF18,BNIP3,CARD16,KLF4	566,664,4851,5624,7703,8784,9314,79444,114769
1	GO:0002042	cell migration involved in sprouting angiogenesis	0.0756	0.00806	16.6	1	2	20	0.027	0.00184	45	NOTCH1,KLF4	4851,9314
1	GO:0045920	negative regulation of exocytosis	0.0756	0.00806	16.6	1	2	20	0.027	0.00184	30	NOTCH1,CCR2	4851,729230
1	GO:0050795	regulation of behavior	0.0756	0.00806	16.6	1	2	20	0.027	0.00184	73	PTGDS,AGRP	181,5730
1	GO:0042089	cytokine biosynthetic process	0.0767	0.00826	7.8	1	3	61	0.0405	0.00562	124	AZU1,CCR2,KLF4	566,9314,729230
1	GO:0045765	regulation of angiogenesis	0.0767	0.00828	5.39	2	4	117	0.0541	0.0108	307	NOTCH1,CCR2,SERPINF1,KLF4	4851,5176,9314,729230
1	GO:0044419	interspecies interaction between organisms	0.0769	0.00833	2.52	1	11	710	0.149	0.0654	1012	S100A9,S100A12,LYZ,CD93,AZU1,NOTCH1,AP1M2,TNFRSF4,CCR2,BNIP3,ITGB7	566,664,3695,4069,4851,6280,6283,7293,10053,22918,729230
1	GO:0051272	positive regulation of cellular component movement	0.0769	0.00835	3.67	3	6	259	0.0811	0.0239	560	CARMIL1,NOTCH1,TNFRSF18,IL1R1,CAVIN1,CCR2	3554,4851,8784,55604,284119,729230
1	GO:0008053	mitochondrial fusion	0.0799	0.00886	15.7	1	2	21	0.027	0.00194	31	BNIP3,PID1	664,55022
1	GO:0018198	peptidyl-cysteine modification	0.0799	0.00886	15.7	1	2	21	0.027	0.00194	29	S100A9,S100A8	6279,6280
1	GO:0030850	prostate gland development	0.0799	0.00886	15.7	1	2	21	0.027	0.00194	52	NOTCH1,SERPINF1	4851,5176
1	GO:0050829	defense response to Gram-negative bacterium	0.0799	0.00886	15.7	1	2	21	0.027	0.00194	85	LYZ,AZU1	566,4069
1	GO:1903670	regulation of sprouting angiogenesis	0.0799	0.00886	15.7	1	2	21	0.027	0.00194	63	NOTCH1,KLF4	4851,9314
1	GO:0006887	exocytosis	0.0799	0.00889	2.61	1	10	618	0.135	0.057	972	S100A9,S100A12,S100A8,LYZ,CD93,AZU1,CFD,NOTCH1,CCR2,SLCO4C1	566,1675,4069,4851,6279,6280,6283,22918,353189,729230
1	GO:0043069	negative regulation of programmed cell death	0.0799	0.00891	2.76	1	9	523	0.122	0.0482	1057	BIRC7,PROC,PCGF2,AZU1,NOTCH1,TNFRSF18,BNIP3,CARD16,KLF4	566,664,4851,5624,7703,8784,9314,79444,114769
1	GO:0098542	defense response to other organism	0.0802	0.00897	3.61	1	6	263	0.0811	0.0242	615	S100A9,S100A12,S100A8,LYZ,AZU1,BNIP3	566,664,4069,6279,6280,6283
1	GO:0042107	cytokine metabolic process	0.0803	0.00903	7.54	1	3	63	0.0405	0.00581	126	AZU1,CCR2,KLF4	566,9314,729230
1	GO:0043154	negative regulation of cysteine-type endopeptidase activity involved in apoptotic process	0.0803	0.00903	7.54	1	3	63	0.0405	0.00581	93	BIRC7,CARD16,KLF4	9314,79444,114769
1	GO:0071356	cellular response to tumor necrosis factor	0.0811	0.0093	4.17	3	5	189	0.0676	0.0174	306	CCL4L2,TNFRSF18,TNFRSF4,CARD16,PID1	7293,8784,55022,114769,388372
1	GO:0051090	regulation of DNA binding transcription factor activity	0.0845	0.00979	3.54	1	6	268	0.0811	0.0247	442	S100A9,S100A12,S100A8,TNFRSF4,CARD16,KLF4	6279,6280,6283,7293,9314,114769
1	GO:0070301	cellular response to hydrogen peroxide	0.0845	0.00984	7.3	1	3	65	0.0405	0.00599	96	PCGF2,BNIP3,KLF4	664,7703,9314
1	GO:1901342	regulation of vasculature development	0.0864	0.0101	5.07	2	4	124	0.0541	0.0114	351	NOTCH1,CCR2,SERPINF1,KLF4	4851,5176,9314,729230
1	GO:0046903	secretion	0.0877	0.0103	2.27	2	13	939	0.176	0.0866	1893	S100A9,S100A12,S100A8,SELENOM,LYZ,CD93,AZU1,CFD,NOTCH1,TNFRSF4,CCR2,SLCO4C1,CARD16	566,1675,4069,4851,6279,6280,6283,7293,22918,114769,140606,353189,729230
1	GO:0001816	cytokine production	0.0877	0.0103	2.88	1	8	443	0.108	0.0408	910	S100A9,S100A12,S100A8,AZU1,NOTCH1,CCR2,CARD16,KLF4	566,4851,6279,6280,6283,9314,114769,729230
1	GO:2000145	regulation of cell motility	0.0877	0.0103	2.88	3	8	443	0.108	0.0408	967	CARMIL1,NOTCH1,TNFRSF18,IL1R1,CAVIN1,CCR2,SERPINF1,KLF4	3554,4851,5176,8784,9314,55604,284119,729230
1	GO:0032496	response to lipopolysaccharide	0.0889	0.0106	4.04	3	5	195	0.0676	0.018	339	S100A8,NOTCH1,TNFRSF18,TNFRSF4,CARD16	4851,6279,7293,8784,114769
1	GO:0032835	glomerulus development	0.0889	0.0106	14.2	1	2	23	0.027	0.00212	71	NOTCH1,NID1	4811,4851
1	GO:0071300	cellular response to retinoic acid	0.0889	0.0106	14.2	1	2	23	0.027	0.00212	69	SERPINF1,KLF4	5176,9314
1	GO:0002684	positive regulation of immune system process	0.0893	0.0106	2.54	3	10	635	0.135	0.0585	1430	S100A9,S100A8,HLA-DQA1,HLA-DQA2,ICAM3,CLEC10A,CFD,TNFRSF18,IL1R1,TNFRSF4,CCR2	1675,3117,3385,3554,6279,6280,7293,8784,10462,729230
1	GO:0043010	camera-type eye development	0.0894	0.0107	4.99	1	4	126	0.0541	0.0116	312	SMARCD3,HSF4,SERPINF1,KLF4	3299,5176,6604,9314
1	GO:0010594	regulation of endothelial cell migration	0.0927	0.0111	6.96	2	3	68	0.0405	0.00627	163	NOTCH1,SERPINF1,KLF4	4851,5176,9314
1	GO:0072503	cellular divalent inorganic cation homeostasis	0.0936	0.0115	3.95	1	5	199	0.0676	0.0183	553	S100A9,S100A8,SLC25A23,CCR2,BNIP3	664,6279,6280,79085,729230
1	GO:0051145	smooth muscle cell differentiation	0.0936	0.0115	13.6	1	2	24	0.027	0.00221	75	SMARCD3,NOTCH1	4851,6604
1	GO:0001906	cell killing	0.0939	0.0116	6.85	1	3	69	0.0405	0.00636	155	S100A12,LYZ,AZU1	566,4069,6283
1	GO:1901605	alpha-amino acid metabolic process	0.0947	0.0119	4.83	1	4	130	0.0541	0.012	351	SDS,TDO2,GAMT,CKB	1152,2593,6999,10993
1	GO:2000117	negative regulation of cysteine-type endopeptidase activity	0.0947	0.012	6.75	1	3	70	0.0405	0.00645	113	BIRC7,CARD16,KLF4	9314,79444,114769
1	GO:0034097	response to cytokine	0.0947	0.012	2.49	3	10	647	0.135	0.0596	1210	HLA-DQA1,HLA-DQA2,CCL4L2,TNFRSF18,MT1X,IL1R1,TNFRSF4,CCR2,CARD16,KLF4,PID1	3117,3554,4501,7293,8784,9314,55022,114769,388372,729230
1	GO:1903037	regulation of leukocyte cell-cell adhesion	0.0947	0.0124	3.87	1	5	203	0.0676	0.0187	430	HLA-DOA,HLA-DQA1,HLA-DQA2,TNFRSF18,CCR2,KLF4	3111,3117,8784,9314,729230
1	GO:0007405	neuroblast proliferation	0.0947	0.0124	13	1	2	25	0.027	0.0023	56	SMARCD3,NOTCH1	4851,6604
1	GO:0030858	positive regulation of epithelial cell differentiation	0.0947	0.0124	13	1	2	25	0.027	0.0023	64	PROC,NOTCH1	4851,5624
1	GO:0043243	positive regulation of protein complex disassembly	0.0947	0.0124	13	1	2	25	0.027	0.0023	34	CARMIL1,BNIP3	664,55604
1	GO:0002687	positive regulation of leukocyte migration	0.0947	0.0125	6.65	3	3	71	0.0405	0.00654	132	TNFRSF18,IL1R1,CCR2	3554,8784,729230
1	GO:0034612	response to tumor necrosis factor	0.0947	0.0126	3.85	3	5	204	0.0676	0.0188	328	CCL4L2,TNFRSF18,TNFRSF4,CARD16,PID1	7293,8784,55022,114769,388372
1	GO:0040008	regulation of growth	0.0947	0.0127	3	2	7	369	0.0946	0.034	699	S100A9,S100A8,AGRN,NOTCH1,MT1G,MT1X,GAMT	2593,4495,4501,4851,6279,6280,375790
1	GO:0072507	divalent inorganic cation homeostasis	0.0947	0.0131	3.81	1	5	206	0.0676	0.019	575	S100A9,S100A8,SLC25A23,CCR2,BNIP3	664,6279,6280,79085,729230
1	GO:0002237	response to molecule of bacterial origin	0.0947	0.0134	3.79	3	5	207	0.0676	0.0191	370	S100A8,NOTCH1,TNFRSF18,TNFRSF4,CARD16	4851,6279,7293,8784,114769
1	GO:0003208	cardiac ventricle morphogenesis	0.0947	0.0134	12.4	1	2	26	0.027	0.0024	76	SMARCD3,NOTCH1	4851,6604
1	GO:0034113	heterotypic cell-cell adhesion	0.0947	0.0134	12.4	1	2	26	0.027	0.0024	51	ITGB7,KLF4	3695,9314
1	GO:0071276	cellular response to cadmium ion	0.0947	0.0134	12.4	1	2	26	0.027	0.0024	32	MT1G,MT1X	4495,4501
1	GO:0007259	JAK-STAT cascade	0.0947	0.0135	6.46	1	3	73	0.0405	0.00673	209	NOTCH1,TNFRSF18,CCR2	4851,8784,729230
1	GO:0097696	STAT cascade	0.0947	0.0135	6.46	1	3	73	0.0405	0.00673	209	NOTCH1,TNFRSF18,CCR2	4851,8784,729230
1	GO:0007423	sensory organ development	0.0947	0.0139	3.75	1	5	209	0.0676	0.0193	566	SMARCD3,NOTCH1,HSF4,SERPINF1,KLF4	3299,4851,5176,6604,9314
1	GO:0008347	glial cell migration	0.0947	0.0144	11.9	1	2	27	0.027	0.00249	48	AZU1,CCR2	566,729230
1	GO:0010955	negative regulation of protein processing	0.0947	0.0144	11.9	1	2	27	0.027	0.00249	45	BIRC7,CARD16	79444,114769
1	GO:0014015	positive regulation of gliogenesis	0.0947	0.0144	11.9	1	2	27	0.027	0.00249	54	NOTCH1,CCR2	4851,729230
1	GO:0043113	receptor clustering	0.0947	0.0144	11.9	1	2	27	0.027	0.00249	54	AGRN,ITGB7	3695,375790
1	GO:0048708	astrocyte differentiation	0.0947	0.0144	11.9	1	2	27	0.027	0.00249	69	S100A8,NOTCH1	4851,6279
1	GO:1903318	negative regulation of protein maturation	0.0947	0.0144	11.9	1	2	27	0.027	0.00249	45	BIRC7,CARD16	79444,114769
1	GO:0045927	positive regulation of growth	0.098	0.0152	4.47	2	4	140	0.0541	0.0129	270	S100A9,S100A8,AGRN,NOTCH1	4851,6279,6280,375790
1	GO:0006027	glycosaminoglycan catabolic process	0.0992	0.0155	11.5	1	2	28	0.027	0.00258	68	AGRN,VCAN	1462,375790
1	GO:0072091	regulation of stem cell proliferation	0.0992	0.0155	11.5	1	2	28	0.027	0.00258	67	SMARCD3,NOTCH1	4851,6604
1	GO:0051270	regulation of cellular component movement	0.0998	0.0156	2.66	3	8	477	0.108	0.044	1068	CARMIL1,NOTCH1,TNFRSF18,IL1R1,CAVIN1,CCR2,SERPINF1,KLF4	3554,4851,5176,8784,9314,55604,284119,729230
1	GO:1902533	positive regulation of intracellular signal transduction	0.101	0.0159	2.5	3	9	575	0.122	0.053	1254	MAP3K7CL,S100A9,S100A12,S100A8,BIRC7,CCL4L2,NOTCH1,TNFRSF18,CARD16	4851,6279,6280,6283,8784,56911,79444,114769,388372
1	GO:0019886	antigen processing and presentation of exogenous peptide antigen via MHC class II	0.101	0.0161	6.02	1	3	78	0.0405	0.00719	101	HLA-DOA,HLA-DQA1,HLA-DQA2,AP1M2	3111,3117,10053
1	GO:0051704	multi-organism process	0.101	0.0161	1.95	2	17	1448	0.23	0.133	3095	S100A9,S100A12,S100A8,LYZ,CD93,AZU1,NOTCH1,AP1M2,TNFRSF18,TNFRSF4,CCR2,SLCO4C1,BNIP3,CARD16,ITGB7,GAMT,AGRP	181,566,664,2593,3695,4069,4851,6279,6280,6283,7293,8784,10053,22918,114769,353189,729230
1	GO:0055082	cellular chemical homeostasis	0.104	0.0165	2.84	1	7	389	0.0946	0.0359	921	S100A9,S100A8,SLC25A23,CCR2,SERPINF1,BNIP3,CKB	664,1152,5176,6279,6280,79085,729230
1	GO:0031349	positive regulation of defense response	0.109	0.0176	3.09	1	6	305	0.0811	0.0281	546	S100A9,S100A12,S100A8,ICAM3,CLEC10A,CCR2	3385,6279,6280,6283,10462,729230
1	GO:0051962	positive regulation of nervous system development	0.109	0.0176	3.52	2	5	222	0.0676	0.0205	514	SMARCD3,AGRN,NOTCH1,CCR2,SERPINF1	4851,5176,6604,375790,729230
1	GO:0048247	lymphocyte chemotaxis	0.109	0.0177	10.7	2	2	30	0.027	0.00277	64	CCL4L2,CCR2	388372,729230
1	GO:0002495	antigen processing and presentation of peptide antigen via MHC class II	0.109	0.0178	5.79	1	3	81	0.0405	0.00747	109	HLA-DOA,HLA-DQA1,HLA-DQA2,AP1M2	3111,3117,10053
1	GO:0002504	antigen processing and presentation of peptide or polysaccharide antigen via MHC class II	0.109	0.0178	5.79	1	3	81	0.0405	0.00747	111	HLA-DOA,HLA-DQA1,HLA-DQA2,AP1M2	3111,3117,10053
1	GO:0010001	glial cell differentiation	0.109	0.0178	5.79	1	3	81	0.0405	0.00747	200	S100A8,NOTCH1,BNIP3	664,4851,6279
1	GO:0001654	eye development	0.111	0.0183	4.22	1	4	148	0.0541	0.0136	371	SMARCD3,HSF4,SERPINF1,KLF4	3299,5176,6604,9314
1	GO:0048869	cellular developmental process	0.113	0.0185	1.79	2	22	2077	0.297	0.191	5780	HLA-DOA,S100A8,CDC42EP3,PROC,SMARCD3,AGRN,CES1,AZU1,CARMIL1,NOTCH1,MT1G,TNFRSF18,CCR2,CNFN,HSF4,SLCO4C1,SERPINF1,BNIP3,ITGB7,KLF4,VCAN,PID1	566,664,1066,1462,3111,3299,3695,4495,4851,5176,5624,6279,6604,8784,9314,10602,55022,55604,84518,353189,375790,729230
1	GO:0002040	sprouting angiogenesis	0.113	0.0188	10.3	1	2	31	0.027	0.00286	106	NOTCH1,KLF4	4851,9314
1	GO:0006026	aminoglycan catabolic process	0.113	0.0188	10.3	2	2	31	0.027	0.00286	75	AGRN,VCAN	1462,375790
1	GO:0072678	T cell migration	0.113	0.0188	10.3	1	2	31	0.027	0.00286	53	CCR2,ITGB7	3695,729230
1	GO:1900543	negative regulation of purine nucleotide metabolic process	0.113	0.0188	10.3	2	2	31	0.027	0.00286	76	CCR2,PID1	55022,729230
1	GO:2000177	regulation of neural precursor cell proliferation	0.113	0.0188	10.3	1	2	31	0.027	0.00286	78	SMARCD3,NOTCH1	4851,6604
1	GO:0006873	cellular ion homeostasis	0.113	0.0192	3.03	1	6	311	0.0811	0.0287	782	S100A9,S100A8,SLC25A23,CCR2,BNIP3,CKB	664,1152,6279,6280,79085,729230
1	GO:0009913	epidermal cell differentiation	0.113	0.0196	5.58	1	3	84	0.0405	0.00774	404	NOTCH1,CNFN,KLF4	4851,9314,84518
1	GO:0045980	negative regulation of nucleotide metabolic process	0.113	0.02	9.94	2	2	32	0.027	0.00295	77	CCR2,PID1	55022,729230
1	GO:0046427	positive regulation of JAK-STAT cascade	0.113	0.02	9.94	1	2	32	0.027	0.00295	85	NOTCH1,TNFRSF18	4851,8784
1	GO:0070098	chemokine-mediated signaling pathway	0.113	0.02	9.94	3	2	32	0.027	0.00295	84	CCL4L2,CCR2	388372,729230
1	GO:1904894	positive regulation of STAT cascade	0.113	0.02	9.94	1	2	32	0.027	0.00295	85	NOTCH1,TNFRSF18	4851,8784
1	GO:0010941	regulation of cell death	0.113	0.0201	2.06	1	13	1024	0.176	0.0944	2161	S100A9,S100A8,BIRC7,PROC,PCGF2,AZU1,NOTCH1,TNFRSF18,TNFRSF4,SERPINF1,BNIP3,CARD16,KLF4	566,664,4851,5176,5624,6279,6280,7293,7703,8784,9314,79444,114769
1	GO:0033993	response to lipid	0.113	0.0204	2.53	3	8	501	0.108	0.0462	1037	S100A8,NOTCH1,TNFRSF18,TNFRSF4,SERPINF1,CARD16,KLF4,PID1	4851,5176,6279,7293,8784,9314,55022,114769
1	GO:0007389	pattern specification process	0.114	0.0218	3.99	1	4	156	0.0541	0.0144	493	SMARCD3,PCGF2,NOTCH1,CCDC151	4851,6604,7703,115948
1	GO:0120035	regulation of plasma membrane bounded cell projection organization	0.117	0.0223	2.92	2	6	322	0.0811	0.0297	645	CDC42EP3,AGRN,CARMIL1,SERPINF1,CCDC151,KLF4	5176,9314,10602,55604,115948,375790
1	GO:0060761	negative regulation of response to cytokine stimulus	0.117	0.0224	9.32	1	2	34	0.027	0.00313	57	CARD16,KLF4	9314,114769
1	GO:0019221	cytokine-mediated signaling pathway	0.117	0.0224	2.66	2	7	414	0.0946	0.0382	760	HLA-DQA1,HLA-DQA2,CCL4L2,TNFRSF18,IL1R1,TNFRSF4,CCR2,CARD16	3117,3554,7293,8784,114769,388372,729230
1	GO:0030334	regulation of cell migration	0.118	0.0227	2.65	3	7	415	0.0946	0.0383	892	CARMIL1,NOTCH1,TNFRSF18,IL1R1,CCR2,SERPINF1,KLF4	3554,4851,5176,8784,9314,55604,729230
1	GO:1903531	negative regulation of secretion by cell	0.118	0.0228	5.25	1	3	89	0.0405	0.0082	199	NOTCH1,CCR2,CARD16	4851,114769,729230
1	GO:0060284	regulation of cell development	0.118	0.023	2.65	2	7	416	0.0946	0.0383	949	PROC,SMARCD3,CARMIL1,NOTCH1,CCR2,SERPINF1,KLF4	4851,5176,5624,6604,9314,55604,729230
1	GO:0050776	regulation of immune response	0.119	0.0232	2.33	1	9	614	0.122	0.0566	1346	S100A9,S100A8,HLA-DQA1,ICAM4,HLA-DQA2,ICAM3,CLEC10A,CFD,CCR2,ITGB7	1675,3117,3385,3386,3695,6279,6280,10462,729230
1	GO:0043542	endothelial cell migration	0.12	0.0234	5.19	2	3	90	0.0405	0.0083	218	NOTCH1,SERPINF1,KLF4	4851,5176,9314
1	GO:0031344	regulation of cell projection organization	0.12	0.0236	2.88	2	6	326	0.0811	0.0301	658	CDC42EP3,AGRN,CARMIL1,SERPINF1,CCDC151,KLF4	5176,9314,10602,55604,115948,375790
1	GO:0032502	developmental process	0.12	0.0236	1.67	3	29	3032	0.392	0.279	9502	HLA-DOA,S100A8,SELENOM,CDC42EP3,PROC,SMARCD3,AGRN,CES1,PCGF2,AZU1,CARMIL1,NOTCH1,MT1G,TNFRSF18,TNFRSF4,CCR2,CNFN,HSF4,SLCO4C1,SERPINF1,BNIP3,CCDC151,ITGB7,KLF4,VCAN,NID1,GAMT,PID1,CKB	566,664,1066,1152,1462,2593,3111,3299,3695,4495,4811,4851,5176,5624,6279,6604,7293,7703,8784,9314,10602,55022,55604,84518,115948,140606,353189,375790,729230
1	GO:0048518	positive regulation of biological process	0.124	0.0244	1.65	3	31	3308	0.419	0.305	9461	MAP3K7CL,S100A9,S100A12,S100A8,CDC42EP3,HLA-DQA1,HLA-DQA2,ICAM3,BIRC7,PROC,CLEC10A,SMARCD3,AGRN,CCL4L2,AZU1,CFD,CARMIL1,NOTCH1,FXYD1,TNFRSF18,IL1R1,CAVIN1,TNFRSF4,CCR2,HSF4,SERPINF1,BNIP3,CARD16,KLF4,NID1,PID1,AGRP	181,566,664,1675,3117,3299,3385,3554,4811,4851,5176,5348,5624,6279,6280,6283,6604,7293,8784,9314,10462,10602,55022,55604,56911,79444,114769,284119,375790,388372,729230
1	GO:0050793	regulation of developmental process	0.124	0.0245	1.91	3	15	1281	0.203	0.118	3231	HLA-DOA,CDC42EP3,PROC,SMARCD3,AGRN,CARMIL1,NOTCH1,TNFRSF18,CCR2,HSF4,SERPINF1,BNIP3,KLF4,GAMT,PID1	664,2593,3111,3299,4851,5176,5624,6604,8784,9314,10602,55022,55604,375790,729230
1	GO:0022407	regulation of cell-cell adhesion	0.125	0.0246	3.22	1	5	242	0.0676	0.0223	530	HLA-DOA,HLA-DQA1,HLA-DQA2,TNFRSF18,CCR2,KLF4	3111,3117,8784,9314,729230
1	GO:0042108	positive regulation of cytokine biosynthetic process	0.125	0.0249	8.77	1	2	36	0.027	0.00332	68	AZU1,CCR2	566,729230
1	GO:0042981	regulation of apoptotic process	0.125	0.025	2.05	1	12	943	0.162	0.0869	1960	S100A9,S100A8,BIRC7,PROC,PCGF2,AZU1,NOTCH1,TNFRSF18,TNFRSF4,BNIP3,CARD16,KLF4	566,664,4851,5624,6279,6280,7293,7703,8784,9314,79444,114769
1	GO:0051094	positive regulation of developmental process	0.127	0.0255	2.29	2	9	624	0.122	0.0575	1562	PROC,SMARCD3,AGRN,CARMIL1,NOTCH1,CCR2,HSF4,SERPINF1,BNIP3	664,3299,4851,5176,5624,6604,55604,375790,729230
1	GO:0050920	regulation of chemotaxis	0.127	0.0255	5.01	3	3	93	0.0405	0.00857	211	AZU1,NOTCH1,CCR2	566,4851,729230
1	GO:0006950	response to stress	0.127	0.0255	1.7	2	24	2395	0.324	0.221	6005	CHCHD6,S100A9,S100A12,S100A8,LYZ,HLA-DQA1,HLA-DQA2,ICAM3,BIRC7,PROC,CLEC10A,PCGF2,CCL4L2,AZU1,CFD,CARMIL1,NOTCH1,TNFRSF18,IL1R1,TNFRSF4,CCR2,SERPINF1,BNIP3,CARD16,KLF4	566,664,1675,3117,3385,3554,4069,4851,5176,5624,6279,6280,6283,7293,7703,8784,9314,10462,55604,79444,84303,114769,388372,729230
1	GO:0031589	cell-substrate adhesion	0.129	0.0261	3.77	1	4	165	0.0541	0.0152	366	CARMIL1,NOTCH1,ITGB7,NID1	3695,4811,4851,55604
1	GO:0048709	oligodendrocyte differentiation	0.129	0.0262	8.52	1	2	37	0.027	0.00341	89	NOTCH1,BNIP3	664,4851
1	GO:0043067	regulation of programmed cell death	0.129	0.0269	2.02	1	12	953	0.162	0.0879	1985	S100A9,S100A8,BIRC7,PROC,PCGF2,AZU1,NOTCH1,TNFRSF18,TNFRSF4,BNIP3,CARD16,KLF4	566,664,4851,5624,6279,6280,7293,7703,8784,9314,79444,114769
1	GO:0042542	response to hydrogen peroxide	0.129	0.027	4.9	1	3	95	0.0405	0.00876	143	PCGF2,BNIP3,KLF4	664,7703,9314
1	GO:0051048	negative regulation of secretion	0.129	0.027	4.9	1	3	95	0.0405	0.00876	223	NOTCH1,CCR2,CARD16	4851,114769,729230
1	GO:0030335	positive regulation of cell migration	0.13	0.0274	3.13	3	5	249	0.0676	0.023	512	CARMIL1,NOTCH1,TNFRSF18,IL1R1,CCR2	3554,4851,8784,55604,729230
1	GO:0032651	regulation of interleukin-1 beta production	0.13	0.0275	8.28	1	2	38	0.027	0.0035	64	AZU1,CARD16	566,114769
1	GO:0002685	regulation of leukocyte migration	0.131	0.0277	4.85	2	3	96	0.0405	0.00885	188	TNFRSF18,IL1R1,CCR2	3554,8784,729230
1	GO:0040007	growth	0.131	0.0282	2.37	2	8	533	0.108	0.0491	1053	S100A9,S100A8,SELENOM,AGRN,NOTCH1,MT1G,MT1X,GAMT	2593,4495,4501,4851,6279,6280,140606,375790
1	GO:0098771	inorganic ion homeostasis	0.131	0.0282	2.76	1	6	340	0.0811	0.0313	880	S100A9,S100A8,SLC25A23,CCR2,BNIP3,CKB	664,1152,6279,6280,79085,729230
1	GO:0009611	response to wounding	0.131	0.0286	2.75	1	6	341	0.0811	0.0314	784	S100A8,PROC,CARMIL1,NOTCH1,CCR2,KLF4	4851,5624,6279,9314,55604,729230
1	GO:0006805	xenobiotic metabolic process	0.132	0.0289	8.06	1	2	39	0.027	0.0036	111	S100A12,CES1	1066,6283
1	GO:0010823	negative regulation of mitochondrion organization	0.132	0.0289	8.06	1	2	39	0.027	0.0036	52	BNIP3,PID1	664,55022
1	GO:0042116	macrophage activation	0.132	0.0289	8.06	1	2	39	0.027	0.0036	72	CD93,AZU1	566,22918
1	GO:0022603	regulation of anatomical structure morphogenesis	0.132	0.029	2.35	3	8	536	0.108	0.0494	1209	CDC42EP3,CARMIL1,NOTCH1,CCR2,SERPINF1,BNIP3,KLF4,PID1	664,4851,5176,9314,10602,55022,55604,729230
1	GO:0051091	positive regulation of DNA binding transcription factor activity	0.135	0.0298	3.61	1	4	172	0.0541	0.0159	281	S100A9,S100A12,S100A8,CARD16	6279,6280,6283,114769
1	GO:0120032	regulation of plasma membrane bounded cell projection assembly	0.136	0.03	4.7	1	3	99	0.0405	0.00913	166	CDC42EP3,AGRN,CCDC151	10602,115948,375790
1	GO:0051179	localization	0.136	0.0301	1.6	3	34	3771	0.459	0.348	10897	S100A9,S100A12,S100A8,SLC25A23,SELENOM,LYZ,PRAF2,ICAM3,PROC,CLEC10A,ASGR1,AGRN,CD93,CES1,CCL4L2,AZU1,CFD,CARMIL1,NOTCH1,AP1M2,FXYD1,TNFRSF18,IL1R1,CAVIN1,TNFRSF4,CCR2,PTGDS,SLCO4C1,SERPINF1,BNIP3,CARD16,ITGB7,KLF4,PID1	432,566,664,1066,1675,3385,3554,3695,4069,4851,5176,5348,5624,5730,6279,6280,6283,7293,8784,9314,10053,10462,11230,22918,55022,55604,79085,114769,140606,284119,353189,375790,388372,729230
1	GO:0060491	regulation of cell projection assembly	0.138	0.0308	4.65	1	3	100	0.0405	0.00922	168	CDC42EP3,AGRN,CCDC151	10602,115948,375790
1	GO:0006875	cellular metal ion homeostasis	0.14	0.0312	3.01	1	5	258	0.0676	0.0238	658	S100A9,S100A8,SLC25A23,CCR2,BNIP3	664,6279,6280,79085,729230
1	GO:0001667	ameboidal-type cell migration	0.141	0.0314	3.54	2	4	175	0.0541	0.0161	410	NOTCH1,SERPINF1,ITGB7,KLF4	3695,4851,5176,9314
1	GO:0032526	response to retinoic acid	0.141	0.0317	7.64	1	2	41	0.027	0.00378	109	SERPINF1,KLF4	5176,9314
1	GO:0043535	regulation of blood vessel endothelial cell migration	0.141	0.0317	7.64	1	2	41	0.027	0.00378	83	NOTCH1,KLF4	4851,9314
1	GO:0045861	negative regulation of proteolysis	0.142	0.032	3.52	1	4	176	0.0541	0.0162	382	BIRC7,SERPINF1,CARD16,KLF4	5176,9314,79444,114769
1	GO:0030855	epithelial cell differentiation	0.143	0.0331	2.96	1	5	262	0.0676	0.0242	871	PROC,CES1,NOTCH1,CNFN,KLF4	1066,4851,5624,9314,84518
1	GO:0051249	regulation of lymphocyte activation	0.143	0.0331	2.96	1	5	262	0.0676	0.0242	561	HLA-DOA,HLA-DQA1,HLA-DQA2,TNFRSF18,TNFRSF4,CCR2	3111,3117,7293,8784,729230
1	GO:0010632	regulation of epithelial cell migration	0.143	0.0332	4.51	2	3	103	0.0405	0.00949	232	NOTCH1,SERPINF1,KLF4	4851,5176,9314
1	GO:0031348	negative regulation of defense response	0.143	0.0332	4.51	1	3	103	0.0405	0.00949	187	PROC,SERPINF1,KLF4	5176,5624,9314
1	GO:0045087	innate immune response	0.143	0.0335	2.28	2	8	551	0.108	0.0508	1192	S100A9,S100A12,S100A8,HLA-DQA1,HLA-DQA2,ICAM3,CLEC10A,CCL4L2,CFD	1675,3117,3385,6279,6280,6283,10462,388372
1	GO:0030154	cell differentiation	0.143	0.0337	1.7	2	20	1945	0.27	0.179	5513	HLA-DOA,S100A8,PROC,SMARCD3,AGRN,CES1,AZU1,CARMIL1,NOTCH1,MT1G,TNFRSF18,CCR2,CNFN,HSF4,SLCO4C1,SERPINF1,BNIP3,ITGB7,KLF4,VCAN	566,664,1066,1462,3111,3299,3695,4495,4851,5176,5624,6279,6604,8784,9314,55604,84518,353189,375790,729230
1	GO:0071229	cellular response to acid chemical	0.143	0.034	4.46	2	3	104	0.0405	0.00959	206	SERPINF1,KLF4,PID1	5176,9314,55022
1	GO:0032642	regulation of chemokine production	0.145	0.0346	7.27	1	2	43	0.027	0.00396	77	AZU1,KLF4	566,9314
1	GO:0043502	regulation of muscle adaptation	0.145	0.0346	7.27	2	2	43	0.027	0.00396	104	TNNT1,KLF4	7138,9314
1	GO:0071466	cellular response to xenobiotic stimulus	0.145	0.0346	7.27	1	2	43	0.027	0.00396	115	S100A12,CES1	1066,6283
1	GO:2000377	regulation of reactive oxygen species metabolic process	0.148	0.0365	4.33	1	3	107	0.0405	0.00986	187	BNIP3,KLF4,PID1	664,9314,55022
1	GO:0016053	organic acid biosynthetic process	0.151	0.0374	3.34	3	4	185	0.0541	0.0171	438	SDS,PTGDS,VCAN,GAMT	1462,2593,5730,10993
1	GO:0046394	carboxylic acid biosynthetic process	0.151	0.0374	3.34	3	4	185	0.0541	0.0171	438	SDS,PTGDS,VCAN,GAMT	1462,2593,5730,10993
1	GO:0032611	interleukin-1 beta production	0.152	0.0376	6.93	1	2	45	0.027	0.00415	77	AZU1,CARD16	566,114769
1	GO:0032652	regulation of interleukin-1 production	0.152	0.0376	6.93	1	2	45	0.027	0.00415	82	AZU1,CARD16	566,114769
1	GO:0072006	nephron development	0.152	0.0376	6.93	2	2	45	0.027	0.00415	165	NOTCH1,NID1	4811,4851
1	GO:2001244	positive regulation of intrinsic apoptotic signaling pathway	0.152	0.0376	6.93	1	2	45	0.027	0.00415	60	S100A9,S100A8	6279,6280
1	GO:0003012	muscle system process	0.153	0.0381	3.32	2	4	186	0.0541	0.0171	594	FXYD1,TNNT1,KLF4,GAMT	2593,5348,7138,9314
1	GO:0010810	regulation of cell-substrate adhesion	0.154	0.0383	4.25	2	3	109	0.0405	0.01	202	CARMIL1,NOTCH1,NID1	4811,4851,55604
1	GO:0003206	cardiac chamber morphogenesis	0.156	0.0392	6.77	1	2	46	0.027	0.00424	133	SMARCD3,NOTCH1	4851,6604
1	GO:0032760	positive regulation of tumor necrosis factor production	0.156	0.0392	6.77	1	2	46	0.027	0.00424	72	AZU1,CCR2	566,729230
1	GO:0046686	response to cadmium ion	0.156	0.0392	6.77	1	2	46	0.027	0.00424	58	MT1G,MT1X	4495,4501
1	GO:0050801	ion homeostasis	0.156	0.0397	2.53	1	6	369	0.0811	0.034	959	S100A9,S100A8,SLC25A23,CCR2,BNIP3,CKB	664,1152,6279,6280,79085,729230
1	GO:0034614	cellular response to reactive oxygen species	0.156	0.04	4.17	1	3	111	0.0405	0.0102	168	PCGF2,BNIP3,KLF4	664,7703,9314
1	GO:0072330	monocarboxylic acid biosynthetic process	0.156	0.04	4.17	3	3	111	0.0405	0.0102	248	SDS,PTGDS,VCAN	1462,5730,10993
1	GO:0045597	positive regulation of cell differentiation	0.156	0.0403	2.33	2	7	469	0.0946	0.0432	1072	PROC,SMARCD3,CARMIL1,NOTCH1,CCR2,HSF4,SERPINF1	3299,4851,5176,5624,6604,55604,729230
1	GO:0043410	positive regulation of MAPK cascade	0.157	0.0405	2.8	3	5	277	0.0676	0.0255	626	MAP3K7CL,S100A12,BIRC7,CCL4L2,NOTCH1	4851,6283,56911,79444,388372
1	GO:0014013	regulation of gliogenesis	0.157	0.0407	6.62	1	2	47	0.027	0.00433	105	NOTCH1,CCR2	4851,729230
1	GO:0019220	regulation of phosphate metabolic process	0.157	0.0407	1.89	2	12	1014	0.162	0.0935	2348	TRPT1,MAP3K7CL,S100A12,SLC25A23,BIRC7,CCL4L2,AZU1,NOTCH1,TNFRSF18,CCR2,KLF4,PID1	566,4851,6283,8784,9314,55022,56911,79085,79444,83707,388372,729230
1	GO:0001822	kidney development	0.157	0.0409	4.13	2	3	112	0.0405	0.0103	318	NOTCH1,SERPINF1,NID1	4811,4851,5176
1	GO:0007275	multicellular organism development	0.158	0.0413	1.61	2	24	2503	0.324	0.231	7698	HLA-DOA,S100A8,SELENOM,PROC,SMARCD3,AGRN,PCGF2,AZU1,NOTCH1,MT1G,TNFRSF18,TNFRSF4,CCR2,CNFN,HSF4,SLCO4C1,SERPINF1,BNIP3,CCDC151,KLF4,VCAN,NID1,GAMT,CKB	566,664,1152,1462,2593,3111,3299,4495,4811,4851,5176,5624,6279,6604,7293,7703,8784,9314,84518,115948,140606,353189,375790,729230
1	GO:0009967	positive regulation of signal transduction	0.158	0.0415	1.93	2	11	903	0.149	0.0832	1957	MAP3K7CL,S100A9,S100A12,S100A8,BIRC7,CCL4L2,NOTCH1,TNFRSF18,IL1R1,BNIP3,CARD16	664,3554,4851,6279,6280,6283,8784,56911,79444,114769,388372
1	GO:0009410	response to xenobiotic stimulus	0.158	0.0423	6.48	1	2	48	0.027	0.00442	124	S100A12,CES1	1066,6283
1	GO:0045446	endothelial cell differentiation	0.158	0.0423	6.48	2	2	48	0.027	0.00442	115	PROC,NOTCH1	4851,5624
1	GO:0051881	regulation of mitochondrial membrane potential	0.158	0.0423	6.48	1	2	48	0.027	0.00442	69	BNIP3,PID1	664,55022
1	GO:1903557	positive regulation of tumor necrosis factor superfamily cytokine production	0.158	0.0423	6.48	1	2	48	0.027	0.00442	75	AZU1,CCR2	566,729230
1	GO:0080134	regulation of response to stress	0.158	0.0424	1.93	2	11	906	0.149	0.0835	1842	S100A9,S100A12,S100A8,ICAM3,BIRC7,PROC,CLEC10A,IL1R1,CCR2,SERPINF1,KLF4	3385,3554,5176,5624,6279,6280,6283,9314,10462,79444,729230
1	GO:0042325	regulation of phosphorylation	0.16	0.0433	1.92	2	11	909	0.149	0.0838	2030	TRPT1,MAP3K7CL,S100A12,SLC25A23,BIRC7,CCL4L2,AZU1,NOTCH1,TNFRSF18,KLF4,PID1	566,4851,6283,8784,9314,55022,56911,79085,79444,83707,388372
1	GO:0050778	positive regulation of immune response	0.161	0.0435	2.29	2	7	477	0.0946	0.044	1024	S100A9,S100A8,HLA-DQA1,HLA-DQA2,ICAM3,CLEC10A,CFD,CCR2	1675,3117,3385,6279,6280,10462,729230
1	GO:0051174	regulation of phosphorus metabolic process	0.162	0.044	1.86	2	12	1026	0.162	0.0946	2366	TRPT1,MAP3K7CL,S100A12,SLC25A23,BIRC7,CCL4L2,AZU1,NOTCH1,TNFRSF18,CCR2,KLF4,PID1	566,4851,6283,8784,9314,55022,56911,79085,79444,83707,388372,729230
1	GO:0042110	T cell activation	0.163	0.0443	2.73	1	5	284	0.0676	0.0262	601	HLA-DOA,HLA-DQA1,HLA-DQA2,TNFRSF18,TNFRSF4,CCR2	3111,3117,7293,8784,729230
1	GO:0072001	renal system development	0.164	0.0447	3.99	2	3	116	0.0405	0.0107	340	NOTCH1,SERPINF1,NID1	4811,4851,5176
1	GO:0050863	regulation of T cell activation	0.164	0.0447	3.15	1	4	196	0.0541	0.0181	403	HLA-DOA,HLA-DQA1,HLA-DQA2,TNFRSF18,CCR2	3111,3117,8784,729230
1	GO:0051960	regulation of nervous system development	0.164	0.0448	2.45	2	6	380	0.0811	0.035	914	SMARCD3,AGRN,NOTCH1,CCR2,SERPINF1,KLF4	4851,5176,6604,9314,375790,729230
1	GO:0043534	blood vessel endothelial cell migration	0.166	0.0456	6.2	1	2	50	0.027	0.00461	107	NOTCH1,KLF4	4851,9314
1	GO:0072089	stem cell proliferation	0.166	0.0456	6.2	1	2	50	0.027	0.00461	121	SMARCD3,NOTCH1	4851,6604
1	GO:0055065	metal ion homeostasis	0.166	0.046	2.7	1	5	287	0.0676	0.0265	751	S100A9,S100A8,SLC25A23,CCR2,BNIP3	664,6279,6280,79085,729230
1	GO:0003002	regionalization	0.166	0.0466	3.92	1	3	118	0.0405	0.0109	373	SMARCD3,PCGF2,NOTCH1	4851,6604,7703
1	GO:0050663	cytokine secretion	0.166	0.0466	3.92	2	3	118	0.0405	0.0109	225	S100A12,NOTCH1,CARD16	4851,6283,114769
1	GO:0031346	positive regulation of cell projection organization	0.166	0.0468	3.1	1	4	199	0.0541	0.0183	359	CDC42EP3,AGRN,CARMIL1,SERPINF1	5176,10602,55604,375790
1	GO:0002253	activation of immune response	0.167	0.0472	2.42	3	6	385	0.0811	0.0355	820	S100A9,S100A8,HLA-DQA1,HLA-DQA2,ICAM3,CLEC10A,CFD	1675,3117,3385,6279,6280,10462
1	GO:0003231	cardiac ventricle development	0.167	0.0472	6.08	1	2	51	0.027	0.0047	126	SMARCD3,NOTCH1	4851,6604
1	GO:0030808	regulation of nucleotide biosynthetic process	0.167	0.0472	6.08	2	2	51	0.027	0.0047	185	CCR2,PID1	55022,729230
1	GO:1900371	regulation of purine nucleotide biosynthetic process	0.167	0.0472	6.08	2	2	51	0.027	0.0047	184	CCR2,PID1	55022,729230
1	GO:1901606	alpha-amino acid catabolic process	0.167	0.0472	6.08	1	2	51	0.027	0.0047	152	SDS,TDO2	6999,10993
1	GO:0001932	regulation of protein phosphorylation	0.168	0.0475	1.95	2	10	810	0.135	0.0747	1854	TRPT1,MAP3K7CL,S100A12,BIRC7,CCL4L2,AZU1,NOTCH1,TNFRSF18,KLF4,PID1	566,4851,6283,8784,9314,55022,56911,79444,83707,388372
1	GO:0002790	peptide secretion	0.17	0.0483	2.66	2	5	291	0.0676	0.0268	637	S100A12,S100A8,NOTCH1,TNFRSF4,CARD16	4851,6279,6283,7293,114769
1	GO:0071347	cellular response to interleukin-1	0.17	0.0489	5.96	3	2	52	0.027	0.00479	95	CCL4L2,IL1R1	3554,388372
1	GO:2000241	regulation of reproductive process	0.17	0.0489	5.96	1	2	52	0.027	0.00479	150	NOTCH1,SERPINF1	4851,5176
1	GO:1901652	response to peptide	0.17	0.0495	2.64	1	5	293	0.0676	0.027	546	GNG7,NOTCH1,KLF4,PID1,AGRP	181,2788,4851,9314,55022
1	GO:0007368	determination of left/right symmetry	0.172	0.0506	5.84	1	2	53	0.027	0.00489	127	NOTCH1,CCDC151	4851,115948
1	GO:0032612	interleukin-1 production	0.172	0.0506	5.84	1	2	53	0.027	0.00489	94	AZU1,CARD16	566,114769
1	GO:0034446	substrate adhesion-dependent cell spreading	0.172	0.0506	5.84	2	2	53	0.027	0.00489	88	CARMIL1,ITGB7	3695,55604
1	GO:0042100	B cell proliferation	0.172	0.0506	5.84	1	2	53	0.027	0.00489	99	TNFRSF4,GAPT	7293,202309
1	GO:0043500	muscle adaptation	0.172	0.0506	5.84	2	2	53	0.027	0.00489	119	TNNT1,KLF4	7138,9314
1	GO:0060041	retina development in camera-type eye	0.172	0.0506	5.84	1	2	53	0.027	0.00489	145	SMARCD3,SERPINF1	5176,6604
1	GO:0070613	regulation of protein processing	0.172	0.0506	5.84	2	2	53	0.027	0.00489	181	BIRC7,CARD16	79444,114769
1	GO:1901655	cellular response to ketone	0.172	0.0506	5.84	1	2	53	0.027	0.00489	87	SERPINF1,KLF4	5176,9314
1	GO:0019725	cellular homeostasis	0.175	0.0518	2.2	1	7	496	0.0946	0.0457	1078	S100A9,S100A8,SLC25A23,CCR2,SERPINF1,BNIP3,CKB	664,1152,5176,6279,6280,79085,729230
1	GO:0048468	cell development	0.175	0.0523	1.85	2	11	938	0.149	0.0865	2428	S100A8,PROC,SMARCD3,AGRN,CARMIL1,NOTCH1,CCR2,HSF4,SERPINF1,ITGB7,KLF4	3299,3695,4851,5176,5624,6279,6604,9314,55604,375790,729230
1	GO:0043408	regulation of MAPK cascade	0.175	0.0523	2.36	3	6	395	0.0811	0.0364	881	MAP3K7CL,S100A12,BIRC7,CCL4L2,NOTCH1,KLF4	4851,6283,9314,56911,79444,388372
1	GO:1903317	regulation of protein maturation	0.175	0.0523	5.73	2	2	54	0.027	0.00498	183	BIRC7,CARD16	79444,114769
1	GO:0060759	regulation of response to cytokine stimulus	0.175	0.0526	3.72	1	3	124	0.0405	0.0114	184	IL1R1,CARD16,KLF4	3554,9314,114769
1	GO:0051716	cellular response to stimulus	0.175	0.0527	1.5	3	34	3924	0.459	0.362	13541	GNG7,CHCHD6,MAP3K7CL,HLA-DOA,S100A9,S100A12,S100A8,SLC25A23,CDC42EP3,HLA-DQA1,HLA-DQA2,ICAM3,BIRC7,CLEC10A,ASGR1,AGRN,CES1,PCGF2,CCL4L2,AZU1,NOTCH1,MT1G,TNFRSF18,MT1X,IL1R1,TNFRSF4,CCR2,GPBAR1,SERPINF1,BNIP3,CARD16,ITGB7,KLF4,PID1,AGRP	181,432,566,664,1066,2788,3111,3117,3385,3554,3695,4495,4501,4851,5176,6279,6280,6283,7293,7703,8784,9314,10462,10602,55022,56911,79085,79444,84303,114769,151306,375790,388372,729230
1	GO:0022008	neurogenesis	0.175	0.053	1.98	1	9	714	0.122	0.0658	1891	S100A8,SMARCD3,AGRN,AZU1,NOTCH1,CCR2,SERPINF1,BNIP3,KLF4	566,664,4851,5176,6279,6604,9314,375790,729230
1	GO:0023052	signaling	0.175	0.0534	1.52	3	29	3237	0.392	0.298	11649	GNG7,MAP3K7CL,HLA-DOA,S100A9,S100A12,S100A8,SELENOM,CDC42EP3,HLA-DQA1,HLA-DQA2,ICAM3,BIRC7,CLEC10A,AGRN,PCGF2,CCL4L2,AZU1,NOTCH1,FXYD1,TNFRSF18,IL1R1,TNFRSF4,CCR2,GPBAR1,BNIP3,CARD16,ITGB7,KLF4,PID1,AGRP	181,566,664,2788,3111,3117,3385,3554,3695,4851,5348,6279,6280,6283,7293,7703,8784,9314,10462,10602,55022,56911,79444,114769,140606,151306,375790,388372,729230
1	GO:0002758	innate immune response-activating signal transduction	0.176	0.0535	2.96	1	4	208	0.0541	0.0192	341	S100A9,S100A8,ICAM3,CLEC10A	3385,6279,6280,10462
1	GO:0002694	regulation of leukocyte activation	0.176	0.0537	2.57	1	5	300	0.0676	0.0277	637	HLA-DOA,HLA-DQA1,HLA-DQA2,TNFRSF18,TNFRSF4,CCR2	3111,3117,7293,8784,729230
1	GO:0045995	regulation of embryonic development	0.177	0.0541	5.62	1	2	55	0.027	0.00507	135	NOTCH1,KLF4	4851,9314
1	GO:2000379	positive regulation of reactive oxygen species metabolic process	0.178	0.0558	5.51	1	2	56	0.027	0.00516	98	KLF4,PID1	9314,55022
1	GO:0001525	angiogenesis	0.178	0.0558	2.92	2	4	211	0.0541	0.0195	589	NOTCH1,CCR2,SERPINF1,KLF4	4851,5176,9314,729230
1	GO:0007154	cell communication	0.178	0.0559	1.51	3	29	3250	0.392	0.3	11696	GNG7,MAP3K7CL,HLA-DOA,S100A9,S100A12,S100A8,SELENOM,CDC42EP3,HLA-DQA1,HLA-DQA2,ICAM3,BIRC7,CLEC10A,ASGR1,AGRN,PCGF2,CCL4L2,AZU1,NOTCH1,TNFRSF18,IL1R1,TNFRSF4,CCR2,GPBAR1,BNIP3,CARD16,ITGB7,KLF4,PID1,AGRP	181,432,566,664,2788,3111,3117,3385,3554,3695,4851,6279,6280,6283,7293,7703,8784,9314,10462,10602,55022,56911,79444,114769,140606,151306,375790,388372,729230
1	GO:0050769	positive regulation of neurogenesis	0.18	0.0566	2.9	1	4	212	0.0541	0.0195	442	SMARCD3,NOTCH1,CCR2,SERPINF1	4851,5176,6604,729230
1	GO:0030003	cellular cation homeostasis	0.18	0.0569	2.53	1	5	305	0.0676	0.0281	766	S100A9,S100A8,SLC25A23,CCR2,BNIP3	664,6279,6280,79085,729230
1	GO:0046649	lymphocyte activation	0.181	0.0571	2.3	1	6	404	0.0811	0.0372	877	HLA-DOA,HLA-DQA1,HLA-DQA2,TNFRSF18,TNFRSF4,CCR2,GAPT	3111,3117,7293,8784,202309,729230
1	GO:0051336	regulation of hydrolase activity	0.181	0.0573	1.94	3	9	725	0.122	0.0668	1345	S100A9,S100A8,CDC42EP3,BIRC7,AGRN,CCL4L2,SERPINF1,CARD16,KLF4	5176,6279,6280,9314,10602,79444,114769,375790,388372
1	GO:0051346	negative regulation of hydrolase activity	0.181	0.0574	2.89	1	4	213	0.0541	0.0196	451	BIRC7,SERPINF1,CARD16,KLF4	5176,9314,79444,114769
1	GO:0003158	endothelium development	0.182	0.0576	5.41	2	2	57	0.027	0.00525	139	PROC,NOTCH1	4851,5624
1	GO:0046425	regulation of JAK-STAT cascade	0.182	0.0576	5.41	1	2	57	0.027	0.00525	167	NOTCH1,TNFRSF18	4851,8784
1	GO:1904892	regulation of STAT cascade	0.182	0.0576	5.41	1	2	57	0.027	0.00525	167	NOTCH1,TNFRSF18	4851,8784
1	GO:0032879	regulation of localization	0.183	0.0589	1.67	2	15	1437	0.203	0.132	3527	S100A8,SLC25A23,AZU1,CARMIL1,NOTCH1,FXYD1,TNFRSF18,IL1R1,CAVIN1,TNFRSF4,CCR2,SERPINF1,CARD16,KLF4,PID1	566,3554,4851,5176,5348,6279,7293,8784,9314,55022,55604,79085,114769,284119,729230
1	GO:0030336	negative regulation of cell migration	0.183	0.059	3.54	1	3	130	0.0405	0.012	281	NOTCH1,SERPINF1,KLF4	4851,5176,9314
1	GO:0045926	negative regulation of growth	0.183	0.059	3.54	2	3	130	0.0405	0.012	242	NOTCH1,MT1G,MT1X	4495,4501,4851
1	GO:0006024	glycosaminoglycan biosynthetic process	0.183	0.0594	5.32	2	2	58	0.027	0.00535	144	AGRN,VCAN	1462,375790
1	GO:0009799	specification of symmetry	0.183	0.0594	5.32	1	2	58	0.027	0.00535	139	NOTCH1,CCDC151	4851,115948
1	GO:0009855	determination of bilateral symmetry	0.183	0.0594	5.32	1	2	58	0.027	0.00535	138	NOTCH1,CCDC151	4851,115948
1	GO:0010811	positive regulation of cell-substrate adhesion	0.183	0.0594	5.32	2	2	58	0.027	0.00535	110	CARMIL1,NID1	4811,55604
1	GO:0008544	epidermis development	0.184	0.0601	3.51	1	3	131	0.0405	0.0121	536	NOTCH1,CNFN,KLF4	4851,9314,84518
1	GO:1900542	regulation of purine nucleotide metabolic process	0.184	0.0601	3.51	2	3	131	0.0405	0.0121	298	SLC25A23,CCR2,PID1	55022,79085,729230
1	GO:1901701	cellular response to oxygen-containing compound	0.184	0.0601	2.01	2	8	621	0.108	0.0572	1235	GNG7,AGRN,PCGF2,SERPINF1,BNIP3,CARD16,KLF4,PID1	664,2788,5176,7703,9314,55022,114769,375790
1	GO:0010647	positive regulation of cell communication	0.184	0.0602	1.81	2	11	961	0.149	0.0886	2145	MAP3K7CL,S100A9,S100A12,S100A8,BIRC7,CCL4L2,NOTCH1,TNFRSF18,IL1R1,BNIP3,CARD16	664,3554,4851,6279,6280,6283,8784,56911,79444,114769,388372
1	GO:0010562	positive regulation of phosphorus metabolic process	0.185	0.0606	2.01	2	8	622	0.108	0.0573	1475	MAP3K7CL,S100A12,BIRC7,CCL4L2,AZU1,NOTCH1,TNFRSF18,PID1	566,4851,6283,8784,55022,56911,79444,388372
1	GO:0045937	positive regulation of phosphate metabolic process	0.185	0.0606	2.01	2	8	622	0.108	0.0573	1475	MAP3K7CL,S100A12,BIRC7,CCL4L2,AZU1,NOTCH1,TNFRSF18,PID1	566,4851,6283,8784,55022,56911,79444,388372
1	GO:0010631	epithelial cell migration	0.186	0.0612	3.49	2	3	132	0.0405	0.0122	305	NOTCH1,SERPINF1,KLF4	4851,5176,9314
1	GO:0033209	tumor necrosis factor-mediated signaling pathway	0.186	0.0612	3.49	1	3	132	0.0405	0.0122	191	TNFRSF18,TNFRSF4,CARD16	7293,8784,114769
1	GO:0090130	tissue migration	0.186	0.0612	3.49	2	3	132	0.0405	0.0122	314	NOTCH1,SERPINF1,KLF4	4851,5176,9314
1	GO:0090132	epithelium migration	0.186	0.0612	3.49	2	3	132	0.0405	0.0122	308	NOTCH1,SERPINF1,KLF4	4851,5176,9314
1	GO:0006023	aminoglycan biosynthetic process	0.186	0.0612	5.22	2	2	59	0.027	0.00544	148	AGRN,VCAN	1462,375790
1	GO:0061351	neural precursor cell proliferation	0.186	0.0612	5.22	1	2	59	0.027	0.00544	141	SMARCD3,NOTCH1	4851,6604
1	GO:0090502	RNA phosphodiester bond hydrolysis, endonucleolytic	0.186	0.0612	5.22	1	2	59	0.027	0.00544	73	RPP25,RNASE1	6035,54913
1	GO:0120034	positive regulation of plasma membrane bounded cell projection assembly	0.186	0.0612	5.22	1	2	59	0.027	0.00544	95	CDC42EP3,AGRN	10602,375790
1	GO:0023056	positive regulation of signaling	0.187	0.0628	1.79	2	11	968	0.149	0.0892	2155	MAP3K7CL,S100A9,S100A12,S100A8,BIRC7,CCL4L2,NOTCH1,TNFRSF18,IL1R1,BNIP3,CARD16	664,3554,4851,6279,6280,6283,8784,56911,79444,114769,388372
1	GO:0003008	system process	0.187	0.0629	1.99	2	8	627	0.108	0.0578	2819	SELENOM,AZU1,FXYD1,HSF4,SERPINF1,TNNT1,KLF4,GAMT	566,2593,3299,5176,5348,7138,9314,140606
1	GO:0048731	system development	0.187	0.0629	1.55	2	21	2213	0.284	0.204	6835	HLA-DOA,S100A8,SELENOM,PROC,SMARCD3,AGRN,PCGF2,AZU1,NOTCH1,MT1G,TNFRSF18,CCR2,CNFN,HSF4,SERPINF1,BNIP3,KLF4,VCAN,NID1,GAMT,CKB	566,664,1152,1462,2593,3111,3299,4495,4811,4851,5176,5624,6279,6604,7703,8784,9314,84518,140606,375790,729230
1	GO:0030216	keratinocyte differentiation	0.187	0.0631	5.13	1	2	60	0.027	0.00553	349	NOTCH1,CNFN	4851,84518
1	GO:0030856	regulation of epithelial cell differentiation	0.187	0.0631	5.13	1	2	60	0.027	0.00553	153	PROC,NOTCH1	4851,5624
1	GO:0016485	protein processing	0.188	0.0634	3.43	2	3	134	0.0405	0.0124	340	BIRC7,PROC,CARD16	5624,79444,114769
1	GO:0001655	urogenital system development	0.19	0.0646	3.41	2	3	135	0.0405	0.0124	382	NOTCH1,SERPINF1,NID1	4811,4851,5176
1	GO:0006140	regulation of nucleotide metabolic process	0.19	0.0646	3.41	2	3	135	0.0405	0.0124	306	SLC25A23,CCR2,PID1	55022,79085,729230
1	GO:0042127	regulation of cell proliferation	0.191	0.0649	1.83	3	10	857	0.135	0.079	2002	BIRC7,SMARCD3,NOTCH1,TNFRSF18,TNFRSF4,CCR2,HSF4,SERPINF1,KLF4,PID1	3299,4851,5176,6604,7293,8784,9314,55022,79444,729230
1	GO:0051241	negative regulation of multicellular organismal process	0.192	0.0651	2.08	2	7	523	0.0946	0.0482	1320	PROC,NOTCH1,CCR2,SERPINF1,CARD16,TNNT1,KLF4	4851,5176,5624,7138,9314,114769,729230
1	GO:0050865	regulation of cell activation	0.192	0.0657	2.42	2	5	318	0.0676	0.0293	681	HLA-DOA,HLA-DQA1,HLA-DQA2,TNFRSF18,TNFRSF4,CCR2	3111,3117,7293,8784,729230
1	GO:0065009	regulation of molecular function	0.192	0.0658	1.57	2	19	1965	0.257	0.181	4281	TRPT1,MAP3K7CL,S100A9,S100A12,S100A8,CDC42EP3,BIRC7,SMARCD3,AGRN,CCL4L2,AZU1,NOTCH1,FXYD1,TNFRSF4,CCR2,SERPINF1,CARD16,KLF4,AGRP	181,566,4851,5176,5348,6279,6280,6283,6604,7293,9314,10602,56911,79444,83707,114769,375790,388372,729230
1	GO:0006897	endocytosis	0.192	0.0658	2.21	2	6	419	0.0811	0.0386	869	ICAM3,CLEC10A,ASGR1,CD93,AZU1,CARMIL1	432,566,3385,10462,22918,55604
1	GO:0002218	activation of innate immune response	0.193	0.0666	2.74	1	4	224	0.0541	0.0206	362	S100A9,S100A8,ICAM3,CLEC10A	3385,6279,6280,10462
1	GO:0006919	activation of cysteine-type endopeptidase activity involved in apoptotic process	0.193	0.0668	4.96	1	2	62	0.027	0.00572	92	S100A9,S100A8	6279,6280
1	GO:0006936	muscle contraction	0.193	0.0669	3.35	1	3	137	0.0405	0.0126	468	FXYD1,TNNT1,GAMT	2593,5348,7138
1	GO:2000146	negative regulation of cell motility	0.193	0.0669	3.35	1	3	137	0.0405	0.0126	298	NOTCH1,SERPINF1,KLF4	4851,5176,9314
1	GO:2001235	positive regulation of apoptotic signaling pathway	0.193	0.0669	3.35	1	3	137	0.0405	0.0126	202	S100A9,S100A8,BNIP3	664,6279,6280
1	GO:0050790	regulation of catalytic activity	0.196	0.0682	1.63	2	15	1467	0.203	0.135	2856	TRPT1,MAP3K7CL,S100A9,S100A12,S100A8,CDC42EP3,BIRC7,AGRN,CCL4L2,AZU1,NOTCH1,CCR2,SERPINF1,CARD16,KLF4	566,4851,5176,6279,6280,6283,9314,10602,56911,79444,83707,114769,375790,388372,729230
1	GO:0051239	regulation of multicellular organismal process	0.197	0.0685	1.63	3	15	1468	0.203	0.135	4070	HLA-DOA,PROC,SMARCD3,AGRN,AZU1,NOTCH1,FXYD1,TNFRSF18,CCR2,PTGDS,SERPINF1,CARD16,TNNT1,KLF4,GAMT	566,2593,3111,4851,5176,5348,5624,5730,6604,7138,8784,9314,114769,375790,729230
1	GO:0002377	immunoglobulin production	0.197	0.0687	4.88	1	2	63	0.027	0.00581	154	TNFRSF4,GAPT	7293,202309
1	GO:0009063	cellular amino acid catabolic process	0.197	0.0687	4.88	1	2	63	0.027	0.00581	181	SDS,TDO2	6999,10993
1	GO:0030838	positive regulation of actin filament polymerization	0.197	0.0687	4.88	1	2	63	0.027	0.00581	104	CDC42EP3,CARMIL1	10602,55604
1	GO:1903305	regulation of regulated secretory pathway	0.2	0.0706	4.8	1	2	64	0.027	0.0059	130	NOTCH1,CCR2	4851,729230
1	GO:0007165	signal transduction	0.202	0.0718	1.47	3	27	3048	0.365	0.281	10698	GNG7,MAP3K7CL,HLA-DOA,S100A9,S100A12,S100A8,CDC42EP3,HLA-DQA1,HLA-DQA2,ICAM3,BIRC7,CLEC10A,AGRN,PCGF2,CCL4L2,AZU1,NOTCH1,TNFRSF18,IL1R1,TNFRSF4,CCR2,GPBAR1,BNIP3,CARD16,ITGB7,KLF4,PID1,AGRP	181,566,664,2788,3111,3117,3385,3554,3695,4851,6279,6280,6283,7293,7703,8784,9314,10462,10602,55022,56911,79444,114769,151306,375790,388372,729230
1	GO:0051668	localization within membrane	0.202	0.0725	4.72	1	2	65	0.027	0.00599	118	AGRN,ITGB7	3695,375790
1	GO:0070372	regulation of ERK1 and ERK2 cascade	0.203	0.0728	3.23	3	3	142	0.0405	0.0131	295	CCL4L2,NOTCH1,KLF4	4851,9314,388372
1	GO:0071456	cellular response to hypoxia	0.203	0.0728	3.23	1	3	142	0.0405	0.0131	208	NOTCH1,BNIP3,CARD16	664,4851,114769
1	GO:0051271	negative regulation of cellular component movement	0.208	0.0752	3.19	1	3	144	0.0405	0.0133	314	NOTCH1,SERPINF1,KLF4	4851,5176,9314
1	GO:0097190	apoptotic signaling pathway	0.208	0.0752	2.13	1	6	434	0.0811	0.04	762	S100A9,S100A8,PCGF2,TNFRSF18,TNFRSF4,BNIP3	664,6279,6280,7293,7703,8784
1	GO:0071310	cellular response to organic substance	0.208	0.0756	1.6	3	15	1489	0.203	0.137	3358	GNG7,HLA-DQA1,HLA-DQA2,CCL4L2,NOTCH1,MT1G,TNFRSF18,MT1X,IL1R1,TNFRSF4,CCR2,SERPINF1,CARD16,KLF4,PID1,AGRP	181,2788,3117,3554,4495,4501,4851,5176,7293,8784,9314,55022,114769,388372,729230
1	GO:0001934	positive regulation of protein phosphorylation	0.208	0.0757	2	2	7	542	0.0946	0.05	1242	MAP3K7CL,S100A12,BIRC7,CCL4L2,AZU1,NOTCH1,TNFRSF18	566,4851,6283,8784,56911,79444,388372
1	GO:0048878	chemical homeostasis	0.209	0.0768	1.99	1	7	544	0.0946	0.0501	1353	S100A9,S100A8,SLC25A23,CCR2,SERPINF1,BNIP3,CKB	664,1152,5176,6279,6280,79085,729230
1	GO:0055080	cation homeostasis	0.211	0.0782	2.29	1	5	335	0.0676	0.0309	866	S100A9,S100A8,SLC25A23,CCR2,BNIP3	664,6279,6280,79085,729230
1	GO:0003205	cardiac chamber development	0.211	0.0784	4.51	1	2	68	0.027	0.00627	171	SMARCD3,NOTCH1	4851,6604
1	GO:0043244	regulation of protein complex disassembly	0.211	0.0784	4.51	1	2	68	0.027	0.00627	108	CARMIL1,BNIP3	664,55604
1	GO:0048513	animal organ development	0.212	0.0795	1.57	2	16	1626	0.216	0.15	4572	HLA-DOA,SELENOM,PROC,SMARCD3,PCGF2,NOTCH1,MT1G,TNFRSF18,CNFN,HSF4,SERPINF1,BNIP3,KLF4,NID1,GAMT,CKB	664,1152,2593,3111,3299,4495,4811,4851,5176,5624,6604,7703,8784,9314,84518,140606
1	GO:0008284	positive regulation of cell proliferation	0.213	0.0799	2.1	2	6	441	0.0811	0.0407	1065	SMARCD3,NOTCH1,TNFRSF4,CCR2,HSF4,PID1	3299,4851,6604,7293,55022,729230
1	GO:0000302	response to reactive oxygen species	0.213	0.0802	3.1	1	3	148	0.0405	0.0136	240	PCGF2,BNIP3,KLF4	664,7703,9314
1	GO:0042391	regulation of membrane potential	0.213	0.0802	3.1	2	3	148	0.0405	0.0136	539	FXYD1,BNIP3,PID1	664,5348,55022
1	GO:0009952	anterior/posterior pattern specification	0.214	0.0804	4.44	1	2	69	0.027	0.00636	212	PCGF2,NOTCH1	4851,7703
1	GO:0098657	import into cell	0.216	0.0812	2.09	2	6	443	0.0811	0.0408	950	ICAM3,CLEC10A,ASGR1,CD93,AZU1,CARMIL1	432,566,3385,10462,22918,55604
1	GO:0036294	cellular response to decreased oxygen levels	0.216	0.0814	3.08	1	3	149	0.0405	0.0137	216	NOTCH1,BNIP3,CARD16	664,4851,114769
1	GO:0048638	regulation of developmental growth	0.216	0.0814	3.08	2	3	149	0.0405	0.0137	332	AGRN,NOTCH1,GAMT	2593,4851,375790
1	GO:0072593	reactive oxygen species metabolic process	0.216	0.0814	3.08	1	3	149	0.0405	0.0137	299	BNIP3,KLF4,PID1	664,9314,55022
1	GO:0045165	cell fate commitment	0.216	0.0824	4.37	2	2	70	0.027	0.00645	278	NOTCH1,KLF4	4851,9314
1	GO:0050921	positive regulation of chemotaxis	0.216	0.0824	4.37	3	2	70	0.027	0.00645	150	AZU1,CCR2	566,729230
1	GO:0045595	regulation of cell differentiation	0.216	0.0826	1.74	2	10	897	0.135	0.0827	2158	HLA-DOA,PROC,SMARCD3,CARMIL1,NOTCH1,TNFRSF18,CCR2,HSF4,SERPINF1,KLF4	3111,3299,4851,5176,5624,6604,8784,9314,55604,729230
1	GO:0002478	antigen processing and presentation of exogenous peptide antigen	0.216	0.0827	3.05	1	3	150	0.0405	0.0138	179	HLA-DOA,HLA-DQA1,HLA-DQA2,AP1M2	3111,3117,10053
1	GO:0070555	response to interleukin-1	0.219	0.0844	4.31	3	2	71	0.027	0.00654	123	CCL4L2,IL1R1	3554,388372
1	GO:0070371	ERK1 and ERK2 cascade	0.219	0.0853	3.01	3	3	152	0.0405	0.014	319	CCL4L2,NOTCH1,KLF4	4851,9314,388372
1	GO:0046916	cellular transition metal ion homeostasis	0.222	0.0865	4.25	1	2	72	0.027	0.00664	117	S100A9,S100A8	6279,6280
1	GO:0019884	antigen processing and presentation of exogenous antigen	0.222	0.0866	2.99	1	3	153	0.0405	0.0141	186	HLA-DOA,HLA-DQA1,HLA-DQA2,AP1M2	3111,3117,10053
1	GO:0040013	negative regulation of locomotion	0.225	0.0879	2.97	1	3	154	0.0405	0.0142	330	NOTCH1,SERPINF1,KLF4	4851,5176,9314
1	GO:0050767	regulation of neurogenesis	0.227	0.0886	2.2	2	5	348	0.0676	0.0321	798	SMARCD3,NOTCH1,CCR2,SERPINF1,KLF4	4851,5176,6604,9314,729230
1	GO:0045580	regulation of T cell differentiation	0.228	0.0906	4.13	1	2	74	0.027	0.00682	143	HLA-DOA,TNFRSF18	3111,8784
1	GO:0002757	immune response-activating signal transduction	0.228	0.0911	2.18	1	5	351	0.0676	0.0324	692	S100A9,S100A8,HLA-DQA1,HLA-DQA2,ICAM3,CLEC10A	3117,3385,6279,6280,10462
1	GO:0032680	regulation of tumor necrosis factor production	0.231	0.0927	4.07	1	2	75	0.027	0.00691	129	AZU1,CCR2	566,729230
1	GO:0048514	blood vessel morphogenesis	0.232	0.0931	2.42	2	4	252	0.0541	0.0232	717	NOTCH1,CCR2,SERPINF1,KLF4	4851,5176,9314,729230
1	GO:0044283	small molecule biosynthetic process	0.235	0.0945	2.16	2	5	355	0.0676	0.0327	775	SDS,CES1,PTGDS,VCAN,GAMT	1066,1462,2593,5730,10993
1	GO:0042327	positive regulation of phosphorylation	0.235	0.095	1.88	2	7	573	0.0946	0.0528	1307	MAP3K7CL,S100A12,BIRC7,CCL4L2,AZU1,NOTCH1,TNFRSF18	566,4851,6283,8784,56911,79444,388372
1	GO:0006520	cellular amino acid metabolic process	0.236	0.0951	2.41	1	4	254	0.0541	0.0234	586	SDS,TDO2,GAMT,CKB	1152,2593,6999,10993
1	GO:0045089	positive regulation of innate immune response	0.236	0.0962	2.4	1	4	255	0.0541	0.0235	420	S100A9,S100A8,ICAM3,CLEC10A	3385,6279,6280,10462
1	GO:0051046	regulation of secretion	0.236	0.0963	2.15	1	5	357	0.0676	0.0329	855	S100A8,NOTCH1,TNFRSF4,CCR2,CARD16	4851,6279,7293,114769,729230
1	GO:0032640	tumor necrosis factor production	0.236	0.0969	3.96	1	2	77	0.027	0.0071	133	AZU1,CCR2	566,729230
1	GO:1903034	regulation of response to wounding	0.236	0.0969	3.96	1	2	77	0.027	0.0071	193	PROC,KLF4	5624,9314
1	GO:0071453	cellular response to oxygen levels	0.236	0.0972	2.84	1	3	161	0.0405	0.0148	232	NOTCH1,BNIP3,CARD16	664,4851,114769
1	GO:0048002	antigen processing and presentation of peptide antigen	0.239	0.0986	2.82	1	3	162	0.0405	0.0149	214	HLA-DOA,HLA-DQA1,HLA-DQA2,AP1M2	3111,3117,10053
1	GO:1903555	regulation of tumor necrosis factor superfamily cytokine production	0.239	0.099	3.91	1	2	78	0.027	0.00719	134	AZU1,CCR2	566,729230
2	GO:0006954	inflammatory response	1.38e-09	2.38e-13	31.8	3	13	369	0.52	0.034	887	CCL4,MGLL,CCL3L3,IL1RN,CXCL8,CCL3L1,CCL7,LPL,C1QA,C1QC,IGFBP4,C1QB,CCL20	712,713,714,3487,3557,3576,4023,6349,6351,6354,6364,11343,414062
2	GO:0071347	cellular response to interleukin-1	4.98e-08	1.72e-11	92.6	3	7	52	0.28	0.00479	95	CCL4,CCL3L3,IL1RN,CXCL8,CCL3L1,CCL7,CCL20	3557,3576,6349,6351,6354,6364,414062
2	GO:0048247	lymphocyte chemotaxis	8.65e-08	4.49e-11	141	2	6	30	0.24	0.00277	64	CCL4,CCL3L3,CCL3L1,CCL7,HSD3B7,CCL20	6349,6351,6354,6364,80270,414062
2	GO:0070098	chemokine-mediated signaling pathway	9.87e-08	6.83e-11	130	3	6	32	0.24	0.00295	84	CCL4,CCL3L3,CXCL8,CCL3L1,CCL7,CCL20	3576,6349,6351,6354,6364,414062
2	GO:0070555	response to interleukin-1	1.92e-07	1.66e-10	65.1	3	7	71	0.28	0.00654	123	CCL4,CCL3L3,IL1RN,CXCL8,CCL3L1,CCL7,CCL20	3557,3576,6349,6351,6354,6364,414062
2	GO:0072676	lymphocyte migration	8.7e-07	9.03e-10	80.6	2	6	48	0.24	0.00442	103	CCL4,CCL3L3,CCL3L1,CCL7,HSD3B7,CCL20	6349,6351,6354,6364,80270,414062
2	GO:0006952	defense response	9.97e-07	1.21e-09	14.3	3	14	898	0.56	0.0828	2361	MATK,CCL4,MGLL,CCL3L3,IL1RN,CXCL8,CCL3L1,CCL7,LPL,C1QA,C1QC,IGFBP4,C1QB,CCL20	712,713,714,3487,3557,3576,4023,4145,6349,6351,6354,6364,11343,414062
2	GO:0030593	neutrophil chemotaxis	1.21e-06	1.68e-09	72.1	3	6	53	0.24	0.00489	97	CCL4,CCL3L3,CXCL8,CCL3L1,CCL7,CCL20	3576,6349,6351,6354,6364,414062
2	GO:1990266	neutrophil migration	2.32e-06	3.62e-09	62.7	3	6	60	0.24	0.00553	110	CCL4,CCL3L3,CXCL8,CCL3L1,CCL7,CCL20	3576,6349,6351,6354,6364,414062
2	GO:0071621	granulocyte chemotaxis	3.05e-06	5.38e-09	58.4	3	6	64	0.24	0.0059	124	CCL4,CCL3L3,CXCL8,CCL3L1,CCL7,CCL20	3576,6349,6351,6354,6364,414062
2	GO:0030595	leukocyte chemotaxis	3.05e-06	5.8e-09	37.8	3	7	117	0.28	0.0108	258	CCL4,CCL3L3,CXCL8,CCL3L1,CCL7,HSD3B7,CCL20	3576,6349,6351,6354,6364,80270,414062
2	GO:0097530	granulocyte migration	5.81e-06	1.21e-08	50.6	3	6	73	0.24	0.00673	142	CCL4,CCL3L3,CXCL8,CCL3L1,CCL7,CCL20	3576,6349,6351,6354,6364,414062
2	GO:0002548	monocyte chemotaxis	5.86e-06	1.32e-08	89.4	3	5	35	0.2	0.00323	69	CCL4,CCL3L3,CCL3L1,CCL7,CCL20	6349,6351,6354,6364,414062
2	GO:0060326	cell chemotaxis	1.12e-05	2.72e-08	29.8	3	7	146	0.28	0.0135	348	CCL4,CCL3L3,CXCL8,CCL3L1,CCL7,HSD3B7,CCL20	3576,6349,6351,6354,6364,80270,414062
2	GO:0071674	mononuclear cell migration	2.11e-05	5.47e-08	65.5	3	5	46	0.2	0.00424	90	CCL4,CCL3L3,CCL3L1,CCL7,CCL20	6349,6351,6354,6364,414062
2	GO:0097529	myeloid leukocyte migration	3.5e-05	9.68e-08	34.8	3	6	103	0.24	0.00949	218	CCL4,CCL3L3,CXCL8,CCL3L1,CCL7,CCL20	3576,6349,6351,6354,6364,414062
2	GO:0010469	regulation of receptor activity	4.07e-05	1.2e-07	23.8	2	7	181	0.28	0.0167	601	CCL4,CCL3L3,IL1RN,CXCL8,CCL3L1,CCL7,CCL20	3557,3576,6349,6351,6354,6364,414062
2	GO:0046503	glycerolipid catabolic process	0.000176	5.77e-07	78.6	1	4	30	0.16	0.00277	67	MGLL,APOC1,FABP3,LPL	341,2170,4023,11343
2	GO:0050900	leukocyte migration	0.000182	6.29e-07	18.4	3	7	231	0.28	0.0213	581	CCL4,CCL3L3,CXCL8,CCL3L1,CCL7,HSD3B7,CCL20	3576,6349,6351,6354,6364,80270,414062
2	GO:0032101	regulation of response to external stimulus	0.000346	1.38e-06	13.2	3	8	381	0.32	0.0351	933	CCL4,MGLL,CXCL8,CCL7,LPL,C1QA,C1QC,C1QB	712,713,714,3576,4023,6351,6354,11343
2	GO:0006935	chemotaxis	0.000375	1.62e-06	15.8	3	7	266	0.28	0.0245	796	CCL4,CCL3L3,CXCL8,CCL3L1,CCL7,HSD3B7,CCL20	3576,6349,6351,6354,6364,80270,414062
2	GO:0042330	taxis	0.000375	1.62e-06	15.8	3	7	266	0.28	0.0245	796	CCL4,CCL3L3,CXCL8,CCL3L1,CCL7,HSD3B7,CCL20	3576,6349,6351,6354,6364,80270,414062
2	GO:0045087	innate immune response	0.000459	2.07e-06	10.7	2	9	551	0.36	0.0508	1192	MATK,CCL4,CCL3L3,CCL3L1,CCL7,C1QA,C1QC,C1QB,CCL20	712,713,714,4145,6349,6351,6354,6364,414062
2	GO:0009605	response to external stimulus	0.000459	2.14e-06	8.03	3	12	1127	0.48	0.104	3055	CCL4,MGLL,CCL3L3,CXCL8,CCL3L1,CCL7,HSD3B7,LPL,C1QA,C1QC,C1QB,CCL20	712,713,714,3576,4023,6349,6351,6354,6364,11343,80270,414062
2	GO:0006958	complement activation, classical pathway	0.000485	2.35e-06	162	1	3	12	0.12	0.00111	136	C1QA,C1QC,C1QB	712,713,714
2	GO:0071346	cellular response to interferon-gamma	0.000499	2.5e-06	28.8	1	5	98	0.2	0.00903	156	CCL4,CCL3L3,CCL3L1,CCL7,CCL20	6349,6351,6354,6364,414062
2	GO:0070374	positive regulation of ERK1 and ERK2 cascade	0.000507	2.63e-06	28.5	2	5	99	0.2	0.00913	214	CCL4,CCL3L3,CCL3L1,CCL7,CCL20	6349,6351,6354,6364,414062
2	GO:0019433	triglyceride catabolic process	0.000568	3.05e-06	147	1	3	13	0.12	0.0012	40	MGLL,FABP3,LPL	2170,4023,11343
2	GO:0071356	cellular response to tumor necrosis factor	0.000609	3.47e-06	18.3	3	6	189	0.24	0.0174	306	CCL4,CCL3L3,CXCL8,CCL3L1,CCL7,CCL20	3576,6349,6351,6354,6364,414062
2	GO:0007186	G-protein coupled receptor signaling pathway	0.00069	4.21e-06	13.6	3	7	307	0.28	0.0283	2137	CCL4,MGLL,CCL3L3,CXCL8,CCL3L1,CCL7,CCL20	3576,6349,6351,6354,6364,11343,414062
2	GO:0006641	triglyceride metabolic process	0.000735	4.7e-06	44.5	1	4	50	0.16	0.00461	122	MGLL,APOC1,FABP3,LPL	341,2170,4023,11343
2	GO:0034341	response to interferon-gamma	0.000769	5.05e-06	24.8	1	5	113	0.2	0.0104	182	CCL4,CCL3L3,CCL3L1,CCL7,CCL20	6349,6351,6354,6364,414062
2	GO:0034612	response to tumor necrosis factor	0.000801	5.4e-06	16.9	3	6	204	0.24	0.0188	328	CCL4,CCL3L3,CXCL8,CCL3L1,CCL7,CCL20	3576,6349,6351,6354,6364,414062
2	GO:0046461	neutral lipid catabolic process	0.000968	7.2e-06	104	1	3	17	0.12	0.00157	48	MGLL,FABP3,LPL	2170,4023,11343
2	GO:0046464	acylglycerol catabolic process	0.000968	7.2e-06	104	1	3	17	0.12	0.00157	48	MGLL,FABP3,LPL	2170,4023,11343
2	GO:0048584	positive regulation of response to stimulus	0.000973	7.4e-06	7.03	3	12	1267	0.48	0.117	3098	CCL4,CCL3L3,CXCL8,CCL3L1,CCL7,LPL,G0S2,C1QA,C1QC,IGFBP4,C1QB,CCL20	712,713,714,3487,3576,4023,6349,6351,6354,6364,50486,414062
2	GO:0006950	response to stress	0.00101	7.85e-06	6.31	2	16	2395	0.64	0.221	6005	MATK,CCL4,MGLL,CCL3L3,IL1RN,SELENOP,CXCL8,BCL2A1,CCL3L1,CCL7,LPL,C1QA,C1QC,IGFBP4,C1QB,CCL20	597,712,713,714,3487,3557,3576,4023,4145,6349,6351,6354,6364,6414,11343,414062
2	GO:0030449	regulation of complement activation	0.00106	8.62e-06	97.8	1	3	18	0.12	0.00166	118	C1QA,C1QC,C1QB	712,713,714
2	GO:2000257	regulation of protein activation cascade	0.00106	8.62e-06	97.8	1	3	18	0.12	0.00166	119	C1QA,C1QC,C1QB	712,713,714
2	GO:0002455	humoral immune response mediated by circulating immunoglobulin	0.00123	1.02e-05	91.6	1	3	19	0.12	0.00175	147	C1QA,C1QC,C1QB	712,713,714
2	GO:0006639	acylglycerol metabolic process	0.00124	1.05e-05	35.9	1	4	61	0.16	0.00562	148	MGLL,APOC1,FABP3,LPL	341,2170,4023,11343
2	GO:0006638	neutral lipid metabolic process	0.00129	1.12e-05	35.3	1	4	62	0.16	0.00572	149	MGLL,APOC1,FABP3,LPL	341,2170,4023,11343
2	GO:0002526	acute inflammatory response	0.00144	1.27e-05	34.1	1	4	64	0.16	0.0059	230	IL1RN,C1QA,C1QC,C1QB	712,713,714,3557
2	GO:2000403	positive regulation of lymphocyte migration	0.00156	1.4e-05	81.4	1	3	21	0.12	0.00194	31	CCL4,CCL7,CCL20	6351,6354,6364
2	GO:0070372	regulation of ERK1 and ERK2 cascade	0.00168	1.54e-05	19.5	3	5	142	0.2	0.0131	295	CCL4,CCL3L3,CCL3L1,CCL7,CCL20	6349,6351,6354,6364,414062
2	GO:0006956	complement activation	0.00173	1.62e-05	77	1	3	22	0.12	0.00203	212	C1QA,C1QC,C1QB	712,713,714
2	GO:0002687	positive regulation of leukocyte migration	0.00199	1.92e-05	30.5	3	4	71	0.16	0.00654	132	CCL4,CXCL8,CCL7,CCL20	3576,6351,6354,6364
2	GO:0002920	regulation of humoral immune response	0.00214	2.12e-05	69.7	1	3	24	0.12	0.00221	137	C1QA,C1QC,C1QB	712,713,714
2	GO:0070371	ERK1 and ERK2 cascade	0.00214	2.14e-05	18.1	3	5	152	0.2	0.014	319	CCL4,CCL3L3,CCL3L1,CCL7,CCL20	6349,6351,6354,6364,414062
2	GO:0048583	regulation of response to stimulus	0.00271	2.95e-05	5.57	3	15	2312	0.6	0.213	6190	CCL4,MGLL,CCL3L3,IL1RN,CXCL8,CCL3L1,CCL7,LPL,G0S2,C1QA,C1QC,IGFBP4,C1QB,CCL20,RASA1	712,713,714,3487,3557,3576,4023,5921,6349,6351,6354,6364,11343,50486,414062
2	GO:0019221	cytokine-mediated signaling pathway	0.00271	2.97e-05	9.95	2	7	414	0.28	0.0382	760	CCL4,CCL3L3,IL1RN,CXCL8,CCL3L1,CCL7,CCL20	3557,3576,6349,6351,6354,6364,414062
2	GO:2000503	positive regulation of natural killer cell chemotaxis	0.00271	3.05e-05	460	1	2	4	0.08	0.000369	6	CCL4,CCL7	6351,6354
2	GO:0043410	positive regulation of MAPK cascade	0.00271	3.09e-05	12.3	3	6	277	0.24	0.0255	626	CCL4,CCL3L3,CCL3L1,CCL7,IGFBP4,CCL20	3487,6349,6351,6354,6364,414062
2	GO:0043547	positive regulation of GTPase activity	0.00272	3.15e-05	12.2	1	6	278	0.24	0.0256	432	CCL4,CCL3L3,CCL3L1,CCL7,CCL20,RASA1	5921,6349,6351,6354,6364,414062
2	GO:0072376	protein activation cascade	0.0029	3.41e-05	58.7	2	3	28	0.12	0.00258	242	C1QA,C1QC,C1QB	712,713,714
2	GO:0050727	regulation of inflammatory response	0.00308	3.67e-05	16.1	2	5	170	0.2	0.0157	426	MGLL,LPL,C1QA,C1QC,C1QB	712,713,714,4023,11343
2	GO:2000401	regulation of lymphocyte migration	0.00334	4.21e-05	54.3	1	3	30	0.12	0.00277	48	CCL4,CCL7,CCL20	6351,6354,6364
2	GO:0007166	cell surface receptor signaling pathway	0.0034	4.41e-05	5.76	2	12	1506	0.48	0.139	4252	MATK,CCL4,CCL3L3,IL1RN,CXCL8,BCL2A1,CCL3L1,CCL7,G0S2,IGFBP4,CCL20,RASA1	597,3487,3557,3576,4145,5921,6349,6351,6354,6364,50486,414062
2	GO:0006955	immune response	0.0034	4.53e-05	6.05	3	11	1255	0.44	0.116	3029	MATK,CCL4,CCL3L3,IL1RN,CXCL8,CCL3L1,CCL7,C1QA,C1QC,C1QB,CCL20	712,713,714,3557,3576,4145,6349,6351,6354,6364,414062
2	GO:2000501	regulation of natural killer cell chemotaxis	0.0036	5.08e-05	311	1	2	5	0.08	0.000461	9	CCL4,CCL7	6351,6354
2	GO:0002685	regulation of leukocyte migration	0.00425	6.32e-05	22.2	2	4	96	0.16	0.00885	188	CCL4,CXCL8,CCL7,CCL20	3576,6351,6354,6364
2	GO:0043087	regulation of GTPase activity	0.00453	7.05e-05	10.5	1	6	321	0.24	0.0296	530	CCL4,CCL3L3,CCL3L1,CCL7,CCL20,RASA1	5921,6349,6351,6354,6364,414062
2	GO:0002673	regulation of acute inflammatory response	0.00532	8.65e-05	41.9	1	3	38	0.12	0.0035	162	C1QA,C1QC,C1QB	712,713,714
2	GO:0035747	natural killer cell chemotaxis	0.00628	0.000106	186	1	2	7	0.08	0.000645	11	CCL4,CCL7	6351,6354
2	GO:0072330	monocarboxylic acid biosynthetic process	0.00644	0.000111	19	3	4	111	0.16	0.0102	248	MGLL,APOC1,HSD3B7,LPL	341,4023,11343,80270
2	GO:0000165	MAPK cascade	0.00693	0.000125	7.83	1	7	519	0.28	0.0478	1182	CCL4,CCL3L3,CCL3L1,CCL7,IGFBP4,CCL20,RASA1	3487,5921,6349,6351,6354,6364,414062
2	GO:0051336	regulation of hydrolase activity	0.00777	0.000149	6.63	3	8	725	0.32	0.0668	1345	CCL4,CCL3L3,CCL3L1,CCL7,APOC1,LPL,CCL20,RASA1	341,4023,5921,6349,6351,6354,6364,414062
2	GO:0023014	signal transduction by protein phosphorylation	0.00781	0.000152	7.56	1	7	536	0.28	0.0494	1225	CCL4,CCL3L3,CCL3L1,CCL7,IGFBP4,CCL20,RASA1	3487,5921,6349,6351,6354,6364,414062
2	GO:0051004	regulation of lipoprotein lipase activity	0.00919	0.000182	133	1	2	9	0.08	0.00083	25	APOC1,LPL	341,4023
2	GO:0050896	response to stimulus	0.00919	0.000183	5.3	3	20	4673	0.8	0.431	17562	MATK,CCL4,MGLL,CCL3L3,IL1RN,SELENOP,CXCL8,BCL2A1,CCL3L1,CCL7,FABP3,HSD3B7,LPL,G0S2,C1QA,C1QC,IGFBP4,C1QB,CCL20,RASA1	597,712,713,714,2170,3487,3557,3576,4023,4145,5921,6349,6351,6354,6364,6414,11343,50486,80270,414062
2	GO:0002690	positive regulation of leukocyte chemotaxis	0.00926	0.000186	31.9	2	3	49	0.12	0.00452	94	CCL4,CXCL8,CCL7	3576,6351,6354
2	GO:0044242	cellular lipid catabolic process	0.00926	0.000187	16.6	1	4	127	0.16	0.0117	261	MGLL,APOC1,FABP3,LPL	341,2170,4023,11343
2	GO:0043408	regulation of MAPK cascade	0.0105	0.000221	8.47	3	6	395	0.24	0.0364	881	CCL4,CCL3L3,CCL3L1,CCL7,IGFBP4,CCL20	3487,6349,6351,6354,6364,414062
2	GO:0002376	immune system process	0.011	0.000233	4.73	3	12	1780	0.48	0.164	4661	MATK,CCL4,CCL3L3,IL1RN,CXCL8,CCL3L1,CCL7,HSD3B7,C1QA,C1QC,C1QB,CCL20	712,713,714,3557,3576,4145,6349,6351,6354,6364,80270,414062
2	GO:0070613	regulation of protein processing	0.011	0.000235	29.3	2	3	53	0.12	0.00489	181	C1QA,C1QC,C1QB	712,713,714
2	GO:0071345	cellular response to cytokine stimulus	0.011	0.000236	7.02	3	7	575	0.28	0.053	1082	CCL4,CCL3L3,IL1RN,CXCL8,CCL3L1,CCL7,CCL20	3557,3576,6349,6351,6354,6364,414062
2	GO:1903317	regulation of protein maturation	0.0115	0.000248	28.7	2	3	54	0.12	0.00498	183	C1QA,C1QC,C1QB	712,713,714
2	GO:0034367	macromolecular complex remodeling	0.0118	0.000277	104	1	2	11	0.08	0.00101	53	APOC1,LPL	341,4023
2	GO:0034368	protein-lipid complex remodeling	0.0118	0.000277	104	1	2	11	0.08	0.00101	53	APOC1,LPL	341,4023
2	GO:0034369	plasma lipoprotein particle remodeling	0.0118	0.000277	104	1	2	11	0.08	0.00101	53	APOC1,LPL	341,4023
2	GO:0002688	regulation of leukocyte chemotaxis	0.0143	0.000356	25.2	2	3	61	0.12	0.00562	118	CCL4,CXCL8,CCL7	3576,6351,6354
2	GO:0032103	positive regulation of response to external stimulus	0.0145	0.000363	13.8	3	4	151	0.16	0.0139	312	CCL4,CXCL8,CCL7,LPL	3576,4023,6351,6354
2	GO:0010562	positive regulation of phosphorus metabolic process	0.0149	0.000382	6.45	2	7	622	0.28	0.0573	1475	CCL4,CCL3L3,CCL3L1,CCL7,FABP3,IGFBP4,CCL20	2170,3487,6349,6351,6354,6364,414062
2	GO:0045937	positive regulation of phosphate metabolic process	0.0149	0.000382	6.45	2	7	622	0.28	0.0573	1475	CCL4,CCL3L3,CCL3L1,CCL7,FABP3,IGFBP4,CCL20	2170,3487,6349,6351,6354,6364,414062
2	GO:1901623	regulation of lymphocyte chemotaxis	0.0151	0.000392	85	1	2	13	0.08	0.0012	22	CCL4,CCL7	6351,6354
2	GO:0016064	immunoglobulin mediated immune response	0.0151	0.000392	24.4	1	3	63	0.12	0.00581	218	C1QA,C1QC,C1QB	712,713,714
2	GO:0019724	B cell mediated immunity	0.0157	0.000411	24	1	3	64	0.12	0.0059	221	C1QA,C1QC,C1QB	712,713,714
2	GO:0002684	positive regulation of immune system process	0.0163	0.000433	6.31	3	7	635	0.28	0.0585	1430	CCL4,CXCL8,CCL7,C1QA,C1QC,C1QB,CCL20	712,713,714,3576,6351,6354,6364
2	GO:0034097	response to cytokine	0.0175	0.000485	6.19	3	7	647	0.28	0.0596	1210	CCL4,CCL3L3,IL1RN,CXCL8,CCL3L1,CCL7,CCL20	3557,3576,6349,6351,6354,6364,414062
2	GO:0050921	positive regulation of chemotaxis	0.0187	0.000535	21.9	3	3	70	0.12	0.00645	150	CCL4,CXCL8,CCL7	3576,6351,6354
2	GO:0048518	positive regulation of biological process	0.0191	0.000548	4.07	3	16	3308	0.64	0.305	9461	MATK,CCL4,CCL3L3,CXCL8,BCL2A1,CCL3L1,CCL7,APOC1,FABP3,LPL,G0S2,C1QA,C1QC,IGFBP4,C1QB,CCL20	341,597,712,713,714,2170,3487,3576,4023,4145,6349,6351,6354,6364,50486,414062
2	GO:0016042	lipid catabolic process	0.0208	0.000622	11.9	1	4	174	0.16	0.016	381	MGLL,APOC1,FABP3,LPL	341,2170,4023,11343
2	GO:0016477	cell migration	0.0233	0.000709	5.78	3	7	689	0.28	0.0635	1787	CCL4,CCL3L3,CXCL8,CCL3L1,CCL7,HSD3B7,CCL20	3576,6349,6351,6354,6364,80270,414062
2	GO:0051345	positive regulation of hydrolase activity	0.0241	0.000754	6.64	2	6	497	0.24	0.0458	810	CCL4,CCL3L3,CCL3L1,CCL7,CCL20,RASA1	5921,6349,6351,6354,6364,414062
2	GO:0016053	organic acid biosynthetic process	0.0246	0.000782	11.2	3	4	185	0.16	0.0171	438	MGLL,APOC1,HSD3B7,LPL	341,4023,11343,80270
2	GO:0046394	carboxylic acid biosynthetic process	0.0246	0.000782	11.2	3	4	185	0.16	0.0171	438	MGLL,APOC1,HSD3B7,LPL	341,4023,11343,80270
2	GO:0006633	fatty acid biosynthetic process	0.0246	0.00079	19	1	3	80	0.12	0.00737	162	MGLL,APOC1,LPL	341,4023,11343
2	GO:0006959	humoral immune response	0.0246	0.00079	19	3	3	80	0.12	0.00737	416	C1QA,C1QC,C1QB	712,713,714
2	GO:0019722	calcium-mediated signaling	0.0269	0.00088	18.3	1	3	83	0.12	0.00765	204	CCL4,CXCL8,CCL20	3576,6351,6364
2	GO:0009966	regulation of signal transduction	0.0297	0.00106	4.02	2	11	1780	0.44	0.164	4470	CCL4,MGLL,CCL3L3,IL1RN,CXCL8,CCL3L1,CCL7,G0S2,IGFBP4,CCL20,RASA1	3487,3557,3576,5921,6349,6351,6354,6364,11343,50486,414062
2	GO:0048870	cell motility	0.0309	0.00115	5.3	3	7	747	0.28	0.0689	1972	CCL4,CCL3L3,CXCL8,CCL3L1,CCL7,HSD3B7,CCL20	3576,6349,6351,6354,6364,80270,414062
2	GO:0051674	localization of cell	0.0309	0.00115	5.3	3	7	747	0.28	0.0689	1973	CCL4,CCL3L3,CXCL8,CCL3L1,CCL7,HSD3B7,CCL20	3576,6349,6351,6354,6364,80270,414062
2	GO:0001934	positive regulation of protein phosphorylation	0.0316	0.00119	6.06	2	6	542	0.24	0.05	1242	CCL4,CCL3L3,CCL3L1,CCL7,IGFBP4,CCL20	3487,6349,6351,6354,6364,414062
2	GO:0050920	regulation of chemotaxis	0.0322	0.00122	16.2	3	3	93	0.12	0.00857	211	CCL4,CXCL8,CCL7	3576,6351,6354
2	GO:0032787	monocarboxylic acid metabolic process	0.0334	0.00133	7.2	2	5	368	0.2	0.0339	849	MGLL,APOC1,FABP3,HSD3B7,LPL	341,2170,4023,11343,80270
2	GO:0071827	plasma lipoprotein particle organization	0.034	0.00136	42.5	1	2	24	0.08	0.00221	77	APOC1,LPL	341,4023
2	GO:0019220	regulation of phosphate metabolic process	0.0355	0.00144	4.59	2	8	1014	0.32	0.0935	2348	CCL4,CCL3L3,CCL3L1,CCL7,APOC1,FABP3,IGFBP4,CCL20	341,2170,3487,6349,6351,6354,6364,414062
2	GO:0006631	fatty acid metabolic process	0.037	0.00154	9.26	2	4	222	0.16	0.0205	505	MGLL,APOC1,FABP3,LPL	341,2170,4023,11343
2	GO:0051174	regulation of phosphorus metabolic process	0.0371	0.00156	4.53	2	8	1026	0.32	0.0946	2366	CCL4,CCL3L3,CCL3L1,CCL7,APOC1,FABP3,IGFBP4,CCL20	341,2170,3487,6349,6351,6354,6364,414062
2	GO:0042327	positive regulation of phosphorylation	0.0371	0.00158	5.71	2	6	573	0.24	0.0528	1307	CCL4,CCL3L3,CCL3L1,CCL7,IGFBP4,CCL20	3487,6349,6351,6354,6364,414062
2	GO:0071825	protein-lipid complex subunit organization	0.0371	0.0016	39	1	2	26	0.08	0.0024	81	APOC1,LPL	341,4023
2	GO:1902533	positive regulation of intracellular signal transduction	0.0371	0.00161	5.69	3	6	575	0.24	0.053	1254	CCL4,CCL3L3,CCL3L1,CCL7,IGFBP4,CCL20	3487,6349,6351,6354,6364,414062
2	GO:0023052	signaling	0.038	0.00166	3.54	3	15	3237	0.6	0.298	11649	MATK,CCL4,MGLL,CCL3L3,IL1RN,CXCL8,BCL2A1,CCL3L1,CCL7,LPL,G0S2,C1QA,IGFBP4,CCL20,RASA1	597,712,3487,3557,3576,4023,4145,5921,6349,6351,6354,6364,11343,50486,414062
2	GO:0007154	cell communication	0.0394	0.00173	3.52	3	15	3250	0.6	0.3	11696	MATK,CCL4,MGLL,CCL3L3,IL1RN,CXCL8,BCL2A1,CCL3L1,CCL7,LPL,G0S2,C1QA,IGFBP4,CCL20,RASA1	597,712,3487,3557,3576,4023,4145,5921,6349,6351,6354,6364,11343,50486,414062
2	GO:0010646	regulation of cell communication	0.041	0.00185	3.72	2	11	1899	0.44	0.175	4916	CCL4,MGLL,CCL3L3,IL1RN,CXCL8,CCL3L1,CCL7,G0S2,IGFBP4,CCL20,RASA1	3487,3557,3576,5921,6349,6351,6354,6364,11343,50486,414062
2	GO:0023051	regulation of signaling	0.0447	0.0021	3.65	2	11	1928	0.44	0.178	4985	CCL4,MGLL,CCL3L3,IL1RN,CXCL8,CCL3L1,CCL7,G0S2,IGFBP4,CCL20,RASA1	3487,3557,3576,5921,6349,6351,6354,6364,11343,50486,414062
2	GO:0006629	lipid metabolic process	0.0456	0.00216	4.71	2	7	833	0.28	0.0768	2268	MGLL,IL1RN,APOC1,FABP3,HSD3B7,LPL,G0S2	341,2170,3557,4023,11343,50486,80270
2	GO:0040011	locomotion	0.047	0.00232	4.64	3	7	843	0.28	0.0777	2384	CCL4,CCL3L3,CXCL8,CCL3L1,CCL7,HSD3B7,CCL20	3576,6349,6351,6354,6364,80270,414062
2	GO:0030335	positive regulation of cell migration	0.0474	0.00234	8.22	3	4	249	0.16	0.023	512	CCL4,CXCL8,CCL7,CCL20	3576,6351,6354,6364
2	GO:0042632	cholesterol homeostasis	0.0481	0.00242	31.2	1	2	32	0.08	0.00295	86	FABP3,LPL	2170,4023
2	GO:0055092	sterol homeostasis	0.0481	0.00242	31.2	1	2	32	0.08	0.00295	86	FABP3,LPL	2170,4023
2	GO:2000147	positive regulation of cell motility	0.0489	0.00248	8.08	3	4	253	0.16	0.0233	537	CCL4,CXCL8,CCL7,CCL20	3576,6351,6354,6364
2	GO:0008610	lipid biosynthetic process	0.0511	0.00269	6.08	1	5	432	0.2	0.0398	984	MGLL,APOC1,FABP3,HSD3B7,LPL	341,2170,4023,11343,80270
2	GO:0051272	positive regulation of cellular component movement	0.0511	0.0027	7.89	3	4	259	0.16	0.0239	560	CCL4,CXCL8,CCL7,CCL20	3576,6351,6354,6364
2	GO:0019932	second-messenger-mediated signaling	0.0541	0.00299	11.8	1	3	127	0.12	0.0117	368	CCL4,CXCL8,CCL20	3576,6351,6364
2	GO:0007165	signal transduction	0.0556	0.00308	3.27	3	14	3048	0.56	0.281	10698	MATK,CCL4,MGLL,CCL3L3,IL1RN,CXCL8,BCL2A1,CCL3L1,CCL7,LPL,G0S2,IGFBP4,CCL20,RASA1	597,3487,3557,3576,4023,4145,5921,6349,6351,6354,6364,11343,50486,414062
2	GO:0040017	positive regulation of locomotion	0.0565	0.00319	7.53	3	4	271	0.16	0.025	582	CCL4,CXCL8,CCL7,CCL20	3576,6351,6354,6364
2	GO:0046486	glycerolipid metabolic process	0.0567	0.00327	7.47	1	4	273	0.16	0.0252	632	MGLL,APOC1,FABP3,LPL	341,2170,4023,11343
2	GO:0006468	protein phosphorylation	0.0573	0.00339	3.95	1	8	1159	0.32	0.107	2943	MATK,CCL4,CCL3L3,CCL3L1,CCL7,IGFBP4,CCL20,RASA1	3487,4145,5921,6349,6351,6354,6364,414062
2	GO:0002682	regulation of immune system process	0.0573	0.0034	4.31	3	7	902	0.28	0.0831	2114	CCL4,CXCL8,CCL7,C1QA,C1QC,C1QB,CCL20	712,713,714,3576,6351,6354,6364
2	GO:0060191	regulation of lipase activity	0.0573	0.00341	26	2	2	38	0.08	0.0035	89	APOC1,LPL	341,4023
2	GO:0009967	positive regulation of signal transduction	0.0573	0.00342	4.31	2	7	903	0.28	0.0832	1957	CCL4,CCL3L3,CCL3L1,CCL7,G0S2,IGFBP4,CCL20	3487,6349,6351,6354,6364,50486,414062
2	GO:0031347	regulation of defense response	0.0576	0.00346	5.72	2	5	458	0.2	0.0422	953	MGLL,LPL,C1QA,C1QC,C1QB	712,713,714,4023,11343
2	GO:0006796	phosphate-containing compound metabolic process	0.0576	0.00347	3.39	1	11	2049	0.44	0.189	5148	MATK,CCL4,CCL3L3,CCL3L1,CCL7,APOC1,FABP3,LPL,IGFBP4,CCL20,RASA1	341,2170,3487,4023,4145,5921,6349,6351,6354,6364,414062
2	GO:0016485	protein processing	0.0576	0.00347	11.1	2	3	134	0.12	0.0124	340	C1QA,C1QC,C1QB	712,713,714
2	GO:0002449	lymphocyte mediated immunity	0.059	0.00362	11	1	3	136	0.12	0.0125	359	C1QA,C1QC,C1QB	712,713,714
2	GO:0007267	cell-cell signaling	0.0603	0.00376	4.75	2	6	680	0.24	0.0627	2191	CCL4,IL1RN,CCL7,C1QA,IGFBP4,CCL20	712,3487,3557,6351,6354,6364
2	GO:1903725	regulation of phospholipid metabolic process	0.0603	0.00377	24.6	2	2	40	0.08	0.00369	70	APOC1,FABP3	341,2170
2	GO:0002460	adaptive immune response based on somatic recombination of immune receptors built from immunoglobulin superfamily domains	0.0639	0.00409	10.5	1	3	142	0.12	0.0131	366	C1QA,C1QC,C1QB	712,713,714
2	GO:0006793	phosphorus metabolic process	0.0667	0.00438	3.27	1	11	2109	0.44	0.194	5306	MATK,CCL4,CCL3L3,CCL3L1,CCL7,APOC1,FABP3,LPL,IGFBP4,CCL20,RASA1	341,2170,3487,4023,4145,5921,6349,6351,6354,6364,414062
2	GO:0010647	positive regulation of cell communication	0.07	0.00485	4.02	2	7	961	0.28	0.0886	2145	CCL4,CCL3L3,CCL3L1,CCL7,G0S2,IGFBP4,CCL20	3487,6349,6351,6354,6364,50486,414062
2	GO:0023056	positive regulation of signaling	0.07	0.00505	3.99	2	7	968	0.28	0.0892	2155	CCL4,CCL3L3,CCL3L1,CCL7,G0S2,IGFBP4,CCL20	3487,6349,6351,6354,6364,50486,414062
2	GO:0043085	positive regulation of catalytic activity	0.07	0.00538	3.94	1	7	979	0.28	0.0902	1746	CCL4,CCL3L3,CCL3L1,CCL7,APOC1,CCL20,RASA1	341,5921,6349,6351,6354,6364,414062
2	GO:0046470	phosphatidylcholine metabolic process	0.07	0.00539	20.3	1	2	48	0.08	0.00442	97	APOC1,FABP3	341,2170
2	GO:0006928	movement of cell or subcellular component	0.07	0.00553	3.92	3	7	984	0.28	0.0907	2681	CCL4,CCL3L3,CXCL8,CCL3L1,CCL7,HSD3B7,CCL20	3576,6349,6351,6354,6364,80270,414062
2	GO:0031401	positive regulation of protein modification process	0.07	0.00628	4.25	1	6	755	0.24	0.0696	1556	CCL4,CCL3L3,CCL3L1,CCL7,IGFBP4,CCL20	3487,6349,6351,6354,6364,414062
2	GO:0097006	regulation of plasma lipoprotein particle levels	0.07	0.0063	18.7	1	2	52	0.08	0.00479	135	APOC1,LPL	341,4023
2	GO:0019217	regulation of fatty acid metabolic process	0.07	0.00654	18.3	1	2	53	0.08	0.00489	93	APOC1,FABP3	341,2170
2	GO:0055088	lipid homeostasis	0.0702	0.00728	17.3	1	2	56	0.08	0.00516	143	FABP3,LPL	2170,4023
2	GO:0048522	positive regulation of cellular process	0.0764	0.00816	2.86	1	13	2987	0.52	0.275	7965	MATK,CCL4,CCL3L3,CXCL8,BCL2A1,CCL3L1,CCL7,APOC1,FABP3,LPL,G0S2,IGFBP4,CCL20	341,597,2170,3487,3576,4023,4145,6349,6351,6354,6364,50486,414062
2	GO:0042221	response to chemical	0.0767	0.00825	2.96	3	11	2284	0.44	0.211	6465	CCL4,CCL3L3,IL1RN,CXCL8,CCL3L1,CCL7,FABP3,HSD3B7,LPL,C1QA,CCL20	712,2170,3557,3576,4023,6349,6351,6354,6364,80270,414062
2	GO:0044283	small molecule biosynthetic process	0.0767	0.00828	5.68	2	4	355	0.16	0.0327	775	MGLL,APOC1,HSD3B7,LPL	341,4023,11343,80270
2	GO:0065009	regulation of molecular function	0.0789	0.00862	3.02	2	10	1965	0.4	0.181	4281	CCL4,CCL3L3,IL1RN,CXCL8,CCL3L1,CCL7,APOC1,LPL,CCL20,RASA1	341,3557,3576,4023,5921,6349,6351,6354,6364,414062
2	GO:0051604	protein maturation	0.079	0.00864	7.92	1	3	186	0.12	0.0171	409	C1QA,C1QC,C1QB	712,713,714
2	GO:0001932	regulation of protein phosphorylation	0.0799	0.00881	3.93	2	6	810	0.24	0.0747	1854	CCL4,CCL3L3,CCL3L1,CCL7,IGFBP4,CCL20	3487,6349,6351,6354,6364,414062
2	GO:0045834	positive regulation of lipid metabolic process	0.0819	0.00942	15.1	2	2	64	0.08	0.0059	134	APOC1,FABP3	341,2170
2	GO:0035556	intracellular signal transduction	0.0832	0.00959	3.09	1	9	1676	0.36	0.154	3892	CCL4,CCL3L3,CXCL8,BCL2A1,CCL3L1,CCL7,IGFBP4,CCL20,RASA1	597,3487,3576,5921,6349,6351,6354,6364,414062
2	GO:0010876	lipid localization	0.0845	0.00983	7.55	1	3	195	0.12	0.018	493	APOC1,FABP3,LPL	341,2170,4023
2	GO:0008285	negative regulation of cell proliferation	0.0882	0.0105	5.29	1	4	380	0.16	0.035	800	CCL3L3,CXCL8,CCL3L1,FABP3	2170,3576,6349,414062
2	GO:1902531	regulation of intracellular signal transduction	0.0935	0.0112	3.39	2	7	1122	0.28	0.103	2383	CCL4,CCL3L3,CCL3L1,CCL7,IGFBP4,CCL20,RASA1	3487,5921,6349,6351,6354,6364,414062
2	GO:1905952	regulation of lipid localization	0.0936	0.0115	13.5	1	2	71	0.08	0.00654	157	APOC1,LPL	341,4023
2	GO:0008277	regulation of G-protein coupled receptor protein signaling pathway	0.0947	0.0118	13.3	1	2	72	0.08	0.00664	148	MGLL,CXCL8	3576,11343
2	GO:0002250	adaptive immune response	0.0947	0.012	6.99	1	3	210	0.12	0.0194	575	C1QA,C1QC,C1QB	712,713,714
2	GO:0051716	cellular response to stimulus	0.0947	0.0129	2.65	3	15	3924	0.6	0.362	13541	MATK,CCL4,MGLL,CCL3L3,IL1RN,CXCL8,BCL2A1,CCL3L1,CCL7,HSD3B7,LPL,G0S2,IGFBP4,CCL20,RASA1	597,3487,3557,3576,4023,4145,5921,6349,6351,6354,6364,11343,50486,80270,414062
2	GO:0051246	regulation of protein metabolic process	0.0947	0.0132	2.91	1	9	1760	0.36	0.162	4043	CCL4,CCL3L3,CCL3L1,CCL7,C1QA,C1QC,IGFBP4,C1QB,CCL20	712,713,714,3487,6349,6351,6354,6364,414062
2	GO:0002697	regulation of immune effector process	0.0947	0.0135	6.69	1	3	219	0.12	0.0202	464	C1QA,C1QC,C1QB	712,713,714
2	GO:0019216	regulation of lipid metabolic process	0.0947	0.014	6.6	2	3	222	0.12	0.0205	416	APOC1,FABP3,G0S2	341,2170,50486
2	GO:0050790	regulation of catalytic activity	0.0947	0.0141	3.02	2	8	1467	0.32	0.135	2856	CCL4,CCL3L3,CCL3L1,CCL7,APOC1,LPL,CCL20,RASA1	341,4023,5921,6349,6351,6354,6364,414062
2	GO:0030334	regulation of cell migration	0.0947	0.0141	4.82	3	4	415	0.16	0.0383	892	CCL4,CXCL8,CCL7,CCL20	3576,6351,6354,6364
2	GO:0042493	response to drug	0.0961	0.0148	6.45	1	3	227	0.12	0.0209	427	CCL4,FABP3,LPL	2170,4023,6351
2	GO:0044093	positive regulation of molecular function	0.0961	0.0148	3.19	1	7	1183	0.28	0.109	2187	CCL4,CCL3L3,CCL3L1,CCL7,APOC1,CCL20,RASA1	341,5921,6349,6351,6354,6364,414062
2	GO:0016310	phosphorylation	0.0961	0.0148	2.99	1	8	1480	0.32	0.136	3502	MATK,CCL4,CCL3L3,CCL3L1,CCL7,IGFBP4,CCL20,RASA1	3487,4145,5921,6349,6351,6354,6364,414062
2	GO:0042325	regulation of phosphorylation	0.0974	0.0151	3.47	2	6	909	0.24	0.0838	2030	CCL4,CCL3L3,CCL3L1,CCL7,IGFBP4,CCL20	3487,6349,6351,6354,6364,414062
2	GO:0019752	carboxylic acid metabolic process	0.107	0.0173	3.79	2	5	675	0.2	0.0622	1616	MGLL,APOC1,FABP3,HSD3B7,LPL	341,2170,4023,11343,80270
2	GO:0010033	response to organic substance	0.108	0.0174	2.76	2	9	1839	0.36	0.17	4331	CCL4,CCL3L3,IL1RN,CXCL8,CCL3L1,CCL7,FABP3,LPL,CCL20	2170,3557,3576,4023,6349,6351,6354,6364,414062
2	GO:2000145	regulation of cell motility	0.109	0.0176	4.5	3	4	443	0.16	0.0408	967	CCL4,CXCL8,CCL7,CCL20	3576,6351,6354,6364
2	GO:0008360	regulation of cell shape	0.113	0.0208	9.81	1	2	97	0.08	0.00894	143	CCL7,RASA1	5921,6354
2	GO:0051270	regulation of cellular component movement	0.117	0.0224	4.17	3	4	477	0.16	0.044	1068	CCL4,CXCL8,CCL7,CCL20	3576,6351,6354,6364
2	GO:0032270	positive regulation of cellular protein metabolic process	0.117	0.0224	3.15	1	6	992	0.24	0.0914	1995	CCL4,CCL3L3,CCL3L1,CCL7,IGFBP4,CCL20	3487,6349,6351,6354,6364,414062
2	GO:0040012	regulation of locomotion	0.118	0.0229	4.14	3	4	480	0.16	0.0442	1062	CCL4,CXCL8,CCL7,CCL20	3576,6351,6354,6364
2	GO:0043436	oxoacid metabolic process	0.123	0.0241	3.46	2	5	735	0.2	0.0678	1769	MGLL,APOC1,FABP3,HSD3B7,LPL	341,2170,4023,11343,80270
2	GO:0046890	regulation of lipid biosynthetic process	0.123	0.0241	9.04	2	2	105	0.08	0.00968	181	APOC1,FABP3	341,2170
2	GO:0097164	ammonium ion metabolic process	0.124	0.0245	8.96	1	2	106	0.08	0.00977	253	APOC1,FABP3	341,2170
2	GO:0006082	organic acid metabolic process	0.125	0.0248	3.43	2	5	741	0.2	0.0683	1788	MGLL,APOC1,FABP3,HSD3B7,LPL	341,2170,4023,11343,80270
2	GO:0033993	response to lipid	0.129	0.0263	3.96	3	4	501	0.16	0.0462	1037	IL1RN,CXCL8,FABP3,CCL20	2170,3557,3576,6364
2	GO:0010565	regulation of cellular ketone metabolic process	0.131	0.0281	8.31	1	2	114	0.08	0.0105	183	APOC1,FABP3	341,2170
2	GO:0071222	cellular response to lipopolysaccharide	0.131	0.0281	8.31	2	2	114	0.08	0.0105	180	CXCL8,CCL20	3576,6364
2	GO:0051247	positive regulation of protein metabolic process	0.133	0.0293	2.94	1	6	1054	0.24	0.0972	2141	CCL4,CCL3L3,CCL3L1,CCL7,IGFBP4,CCL20	3487,6349,6351,6354,6364,414062
2	GO:0006644	phospholipid metabolic process	0.14	0.0312	4.8	1	3	302	0.12	0.0278	659	APOC1,FABP3,LPL	341,2170,4023
2	GO:0071219	cellular response to molecule of bacterial origin	0.141	0.0318	7.75	2	2	122	0.08	0.0112	197	CXCL8,CCL20	3576,6364
2	GO:0022603	regulation of anatomical structure morphogenesis	0.143	0.0327	3.68	3	4	536	0.16	0.0494	1209	IL1RN,CXCL8,CCL7,RASA1	3557,3576,5921,6354
2	GO:0008283	cell proliferation	0.148	0.0364	2.79	2	6	1108	0.24	0.102	2577	MATK,CCL3L3,CXCL8,CCL3L1,FABP3,IGFBP4	2170,3487,3576,4145,6349,414062
2	GO:0007162	negative regulation of cell adhesion	0.151	0.0372	7.09	1	2	133	0.08	0.0123	277	IL1RN,RASA1	3557,5921
2	GO:0031399	regulation of protein modification process	0.156	0.0394	2.73	1	6	1129	0.24	0.104	2344	CCL4,CCL3L3,CCL3L1,CCL7,IGFBP4,CCL20	3487,6349,6351,6354,6364,414062
2	GO:0071216	cellular response to biotic stimulus	0.158	0.0414	6.68	2	2	141	0.08	0.013	221	CXCL8,CCL20	3576,6364
2	GO:0070887	cellular response to chemical stimulus	0.158	0.0417	2.4	3	8	1785	0.32	0.165	4258	CCL4,CCL3L3,IL1RN,CXCL8,CCL3L1,CCL7,HSD3B7,CCL20	3557,3576,6349,6351,6354,6364,80270,414062
2	GO:0042127	regulation of cell proliferation	0.159	0.0429	2.93	3	5	857	0.2	0.079	2002	MATK,CCL3L3,CXCL8,CCL3L1,FABP3	2170,3576,4145,6349,414062
2	GO:0051239	regulation of multicellular organismal process	0.16	0.0432	2.49	3	7	1468	0.28	0.135	4070	MGLL,IL1RN,CXCL8,APOC1,LPL,C1QC,CCL20	341,714,3557,3576,4023,6364,11343
2	GO:0071310	cellular response to organic substance	0.166	0.0462	2.45	3	7	1489	0.28	0.137	3358	CCL4,CCL3L3,IL1RN,CXCL8,CCL3L1,CCL7,CCL20	3557,3576,6349,6351,6354,6364,414062
2	GO:0097191	extrinsic apoptotic signaling pathway	0.169	0.048	6.14	1	2	153	0.08	0.0141	264	BCL2A1,G0S2	597,50486
2	GO:0050789	regulation of biological process	0.17	0.0484	2.31	2	19	6282	0.76	0.579	23225	MATK,CCL4,MGLL,CCL3L3,IL1RN,CXCL8,BCL2A1,CCL3L1,CCL7,APOC1,FABP3,LPL,G0S2,C1QA,C1QC,IGFBP4,C1QB,CCL20,RASA1	341,597,712,713,714,2170,3487,3557,3576,4023,4145,5921,6349,6351,6354,6364,11343,50486,414062
2	GO:0050792	regulation of viral process	0.17	0.0485	6.1	1	2	154	0.08	0.0142	218	CCL4,CXCL8	3576,6351
2	GO:0032501	multicellular organismal process	0.172	0.0501	2.1	3	12	3313	0.48	0.305	11937	MGLL,IL1RN,SELENOP,CXCL8,BCL2A1,APOC1,LPL,C1QC,IGFBP4,C1QB,CCL20,RASA1	341,597,713,714,3487,3557,3576,4023,5921,6364,6414,11343
2	GO:0042180	cellular ketone metabolic process	0.172	0.0502	5.98	1	2	157	0.08	0.0145	281	APOC1,FABP3	341,2170
2	GO:1901700	response to oxygen-containing compound	0.172	0.0503	2.79	3	5	895	0.2	0.0825	1878	CXCL8,CCL7,FABP3,LPL,CCL20	2170,3576,4023,6354,6364
2	GO:0008202	steroid metabolic process	0.175	0.0514	5.9	1	2	159	0.08	0.0147	434	APOC1,HSD3B7	341,80270
2	GO:0080134	regulation of response to stress	0.175	0.0525	2.75	2	5	906	0.2	0.0835	1842	MGLL,LPL,C1QA,C1QC,C1QB	712,713,714,4023,11343
2	GO:0006898	receptor-mediated endocytosis	0.175	0.0526	5.83	2	2	161	0.08	0.0148	384	CXCL8,APOC1	341,3576
2	GO:0030258	lipid modification	0.176	0.0537	5.76	1	2	163	0.08	0.015	327	APOC1,FABP3	341,2170
2	GO:0007155	cell adhesion	0.177	0.0542	3.1	3	4	631	0.16	0.0582	1868	CCL4,IL1RN,CXCL8,RASA1	3557,3576,5921,6351
2	GO:0022610	biological adhesion	0.178	0.055	3.08	3	4	634	0.16	0.0584	1880	CCL4,IL1RN,CXCL8,RASA1	3557,3576,5921,6351
2	GO:0030155	regulation of cell adhesion	0.18	0.0569	3.74	3	3	384	0.12	0.0354	841	IL1RN,CXCL8,RASA1	3557,3576,5921
2	GO:0051179	localization	0.181	0.0572	2.04	3	13	3771	0.52	0.348	10897	CCL4,CCL3L3,IL1RN,SELENOP,CXCL8,BCL2A1,CCL3L1,CCL7,APOC1,FABP3,HSD3B7,LPL,CCL20	341,597,2170,3557,3576,4023,6349,6351,6354,6364,6414,80270,414062
2	GO:0002253	activation of immune response	0.181	0.0573	3.73	3	3	385	0.12	0.0355	820	C1QA,C1QC,C1QB	712,713,714
2	GO:0043903	regulation of symbiosis, encompassing mutualism through parasitism	0.181	0.0573	5.55	1	2	169	0.08	0.0156	248	CCL4,CXCL8	3576,6351
2	GO:0080090	regulation of primary metabolic process	0.183	0.0591	2.02	1	13	3787	0.52	0.349	9518	CCL4,CCL3L3,CCL3L1,CCL7,APOC1,FABP3,G0S2,C1QA,C1QC,IGFBP4,C1QB,CCL20,RASA1	341,712,713,714,2170,3487,5921,6349,6351,6354,6364,50486,414062
2	GO:0044255	cellular lipid metabolic process	0.183	0.0596	3	2	4	651	0.16	0.06	1671	MGLL,APOC1,FABP3,LPL	341,2170,4023,11343
2	GO:0007169	transmembrane receptor protein tyrosine kinase signaling pathway	0.184	0.0602	3.65	1	3	393	0.12	0.0362	937	MATK,IGFBP4,RASA1	3487,4145,5921
2	GO:0006869	lipid transport	0.186	0.0609	5.35	1	2	175	0.08	0.0161	441	APOC1,FABP3	341,2170
2	GO:0031325	positive regulation of cellular metabolic process	0.187	0.0617	2.18	1	8	1927	0.32	0.178	4361	CCL4,CCL3L3,CCL3L1,CCL7,APOC1,FABP3,IGFBP4,CCL20	341,2170,3487,6349,6351,6354,6364,414062
2	GO:0032502	developmental process	0.187	0.0627	2.03	3	11	3032	0.44	0.279	9502	MATK,IL1RN,SELENOP,CXCL8,BCL2A1,CCL7,LPL,C1QC,IGFBP4,C1QB,RASA1	597,713,714,3487,3557,3576,4023,4145,5921,6354,6414
2	GO:0045017	glycerolipid biosynthetic process	0.192	0.0653	5.14	1	2	182	0.08	0.0168	366	FABP3,LPL	2170,4023
2	GO:0050793	regulation of developmental process	0.192	0.0663	2.36	3	6	1281	0.24	0.118	3231	IL1RN,CXCL8,CCL7,LPL,C1QC,RASA1	714,3557,3576,4023,5921,6354
2	GO:0048519	negative regulation of biological process	0.197	0.0686	1.99	1	11	3075	0.44	0.283	7948	CCL4,CCL3L3,IL1RN,CXCL8,BCL2A1,CCL3L1,APOC1,FABP3,C1QC,IGFBP4,RASA1	341,597,714,2170,3487,3557,3576,5921,6349,6351,414062
2	GO:0032496	response to lipopolysaccharide	0.204	0.0736	4.79	3	2	195	0.08	0.018	339	CXCL8,CCL20	3576,6364
2	GO:0009968	negative regulation of signal transduction	0.211	0.0783	2.71	2	4	714	0.16	0.0658	1506	IL1RN,CXCL8,IGFBP4,RASA1	3487,3557,3576,5921
2	GO:0048523	negative regulation of cellular process	0.211	0.0789	1.96	2	10	2761	0.4	0.255	6970	CCL3L3,IL1RN,CXCL8,BCL2A1,CCL3L1,APOC1,FABP3,C1QC,IGFBP4,RASA1	341,597,714,2170,3487,3557,3576,5921,6349,414062
2	GO:0048856	anatomical structure development	0.212	0.0796	1.95	3	10	2765	0.4	0.255	8661	MATK,IL1RN,SELENOP,CXCL8,BCL2A1,CCL7,C1QC,IGFBP4,C1QB,RASA1	597,713,714,3487,3557,3576,4145,5921,6354,6414
2	GO:0002237	response to molecule of bacterial origin	0.216	0.0816	4.5	3	2	207	0.08	0.0191	370	CXCL8,CCL20	3576,6364
2	GO:0015711	organic anion transport	0.217	0.0837	4.44	1	2	210	0.08	0.0194	632	APOC1,FABP3	341,2170
2	GO:0009893	positive regulation of metabolic process	0.219	0.085	2.01	1	8	2058	0.32	0.19	4751	CCL4,CCL3L3,CCL3L1,CCL7,APOC1,FABP3,IGFBP4,CCL20	341,2170,3487,6349,6351,6354,6364,414062
2	GO:0044281	small molecule metabolic process	0.222	0.0865	2.19	1	6	1371	0.24	0.126	3513	MGLL,APOC1,FABP3,HSD3B7,LPL,IGFBP4	341,2170,3487,4023,11343,80270
2	GO:0065007	biological regulation	0.227	0.0894	2.02	2	19	6624	0.76	0.611	25016	MATK,CCL4,MGLL,CCL3L3,IL1RN,CXCL8,BCL2A1,CCL3L1,CCL7,APOC1,FABP3,LPL,G0S2,C1QA,C1QC,IGFBP4,C1QB,CCL20,RASA1	341,597,712,713,714,2170,3487,3557,3576,4023,4145,5921,6349,6351,6354,6364,11343,50486,414062
2	GO:0010648	negative regulation of cell communication	0.228	0.0905	2.57	2	4	751	0.16	0.0692	1629	IL1RN,CXCL8,IGFBP4,RASA1	3487,3557,3576,5921
2	GO:0023057	negative regulation of signaling	0.228	0.0912	2.56	2	4	753	0.16	0.0694	1634	IL1RN,CXCL8,IGFBP4,RASA1	3487,3557,3576,5921
2	GO:0050778	positive regulation of immune response	0.235	0.0951	2.98	2	3	477	0.12	0.044	1024	C1QA,C1QC,C1QB	712,713,714
2	GO:0019538	protein metabolic process	0.236	0.0965	1.83	1	12	3645	0.48	0.336	9810	MATK,CCL4,CCL3L3,CCL3L1,CCL7,APOC1,C1QA,C1QC,IGFBP4,C1QB,CCL20,RASA1	341,712,713,714,3487,4145,5921,6349,6351,6354,6364,414062
2	GO:0009790	embryo development	0.239	0.0992	2.92	2	3	486	0.12	0.0448	1123	IL1RN,CXCL8,RASA1	3557,3576,5921
2	GO:0008152	metabolic process	0.239	0.0993	2.06	1	20	7161	0.8	0.66	23908	MATK,CCL4,MGLL,CCL3L3,IL1RN,SELENOP,CXCL8,CCL3L1,CCL7,APOC1,FABP3,HSD3B7,LPL,G0S2,C1QA,C1QC,IGFBP4,C1QB,CCL20,RASA1	341,712,713,714,2170,3487,3557,3576,4023,4145,5921,6349,6351,6354,6364,6414,11343,50486,80270,414062
2	GO:0006650	glycerophospholipid metabolic process	0.241	0.0998	3.99	1	2	233	0.08	0.0215	502	APOC1,FABP3	341,2170
3	GO:0009617	response to bacterium	0.00267	2.73e-05	5.78	2	10	277	0.128	0.0255	686	HPGD,NR1H3,CXCL1,CXCL3,TFPI,HIST2H2BE,HAMP,SPARC,CHIT1,CD14	929,1118,2919,2921,3248,6678,7035,8349,10062,57817
3	GO:0072359	circulatory system development	0.00271	3.07e-05	4.45	1	13	476	0.167	0.0439	1346	HPGD,FLT1,HTR2B,PDPN,HS6ST1,AKAP6,CXADR,HAMP,FLRT2,NRP1,SPARC,ITGA3,CHI3L1	1116,1525,2321,3248,3357,3675,6678,8829,9394,9472,10630,23768,57817
3	GO:0030198	extracellular matrix organization	0.00334	4.13e-05	8.46	2	7	131	0.0897	0.0121	386	PDPN,MMP7,DPP4,FLRT2,COL6A1,SPARC,ITGA3	1291,1803,3675,4316,6678,10630,23768
3	GO:0043062	extracellular structure organization	0.00339	4.34e-05	8.39	2	7	132	0.0897	0.0122	389	PDPN,MMP7,DPP4,FLRT2,COL6A1,SPARC,ITGA3	1291,1803,3675,4316,6678,10630,23768
3	GO:0015855	pyrimidine nucleobase transport	0.0036	5.1e-05	#NUM!	1	2	2	0.0256	0.000184	3	AQP9,SLC28A3	366,64078
3	GO:1904823	purine nucleobase transmembrane transport	0.0036	5.1e-05	#NUM!	1	2	2	0.0256	0.000184	3	AQP9,SLC28A3	366,64078
3	GO:0060541	respiratory system development	0.00386	5.6e-05	10.1	1	6	94	0.0769	0.00867	211	PDPN,HS6ST1,MSC,SPARC,ITGA3,CHI3L1	1116,3675,6678,9242,9394,10630
3	GO:0002376	immune system process	0.00435	6.61e-05	2.72	3	27	1780	0.346	0.164	4661	NR1H3,IFI44L,WIPF3,SCIN,FLT1,PDPN,VSIG4,SDC2,CXCL1,CXCL3,ST6GAL1,FCGR3A,CCL22,DPP4,SLC2A5,CXADR,DCSTAMP,MARCO,HIST2H2BE,HAMP,HMGB3,AQP9,SSBP3,ITGA3,CHI3L1,CHIT1,CD14	366,929,1116,1118,1525,1803,2214,2321,2919,2921,3149,3675,6367,6383,6480,6518,8349,8685,10062,10630,10964,11326,23648,57817,81501,85477,644150
3	GO:0032496	response to lipopolysaccharide	0.0048	7.55e-05	6.46	3	8	195	0.103	0.018	339	HPGD,NR1H3,CXCL1,CXCL3,TFPI,HAMP,SPARC,CD14	929,2919,2921,3248,6678,7035,10062,57817
3	GO:0009607	response to biotic stimulus	0.00509	8.09e-05	4.02	2	13	523	0.167	0.0482	1195	HPGD,IFITM10,NR1H3,IFI44L,CXCL1,CXCL3,TFPI,CCL22,HIST2H2BE,HAMP,SPARC,CHIT1,CD14	929,1118,2919,2921,3248,6367,6678,7035,8349,10062,10964,57817,402778
3	GO:0009605	response to external stimulus	0.006	9.95e-05	3.01	3	20	1127	0.256	0.104	3055	HPGD,NR1H3,IFI44L,TGM2,FLT1,PDPN,CXCL1,CXCL3,TFPI,CCL22,MMP7,CXADR,HIST2H2BE,HAMP,FLRT2,NRP1,SPARC,CHI3L1,CHIT1,CD14	929,1116,1118,1525,2321,2919,2921,3248,4316,6367,6678,7035,7052,8349,8829,10062,10630,10964,23768,57817
3	GO:0032501	multicellular organismal process	0.006	9.96e-05	2.41	3	40	3313	0.513	0.305	11937	HPGD,BCL11A,NR1H3,TGM2,WIPF3,SCIN,FLT1,HTR2B,PDPN,WWTR1,VSIG4,SDC2,CXCL1,TFPI,HS6ST1,MMP7,DPP4,KCNJ5,AKAP6,SLC2A5,BHLHE41,CXADR,DCSTAMP,MKI67,CRABP2,MARCO,HAMP,FLRT2,MSC,HMGB3,COL6A1,AQP9,NRP1,SSBP3,SPARC,BIRC5,ITGA3,CHI3L1,CHIT1,CD14	332,366,929,1116,1118,1291,1382,1525,1803,2321,2919,3149,3248,3357,3675,3762,4288,4316,6383,6518,6678,7035,7052,8685,8829,9242,9394,9472,10062,10630,11326,23648,23768,25937,53335,57817,79365,81501,85477,644150
3	GO:0007586	digestion	0.00639	0.000109	18.7	1	4	35	0.0513	0.00323	188	NR1H3,SLC2A5,HAMP,CHIT1	1118,6518,10062,57817
3	GO:0002237	response to molecule of bacterial origin	0.00656	0.000115	6.07	3	8	207	0.103	0.0191	370	HPGD,NR1H3,CXCL1,CXCL3,TFPI,HAMP,SPARC,CD14	929,2919,2921,3248,6678,7035,10062,57817
3	GO:0035295	tube development	0.00731	0.000138	5.21	1	9	272	0.115	0.0251	671	TGM2,PDPN,WWTR1,HS6ST1,NRP1,SSBP3,SPARC,ITGA3,CHI3L1	1116,3675,6678,7052,8829,9394,10630,23648,25937
3	GO:0043207	response to external biotic stimulus	0.00973	0.000202	3.86	2	12	496	0.154	0.0457	1147	HPGD,NR1H3,IFI44L,CXCL1,CXCL3,TFPI,CCL22,HIST2H2BE,HAMP,SPARC,CHIT1,CD14	929,1118,2919,2921,3248,6367,6678,7035,8349,10062,10964,57817
3	GO:0051707	response to other organism	0.00973	0.000202	3.86	2	12	496	0.154	0.0457	1144	HPGD,NR1H3,IFI44L,CXCL1,CXCL3,TFPI,CCL22,HIST2H2BE,HAMP,SPARC,CHIT1,CD14	929,1118,2919,2921,3248,6367,6678,7035,8349,10062,10964,57817
3	GO:0030324	lung development	0.0118	0.000266	9.76	1	5	80	0.0641	0.00737	183	PDPN,HS6ST1,SPARC,ITGA3,CHI3L1	1116,3675,6678,9394,10630
3	GO:0060839	endothelial cell fate commitment	0.0128	0.000303	141	1	2	4	0.0256	0.000369	8	PDPN,NRP1	8829,10630
3	GO:0010469	regulation of receptor activity	0.013	0.000312	6	2	7	181	0.0897	0.0167	601	CXCL1,CXCL3,CCL22,CNIH3,AKAP6,HAMP,NRP1	2919,2921,6367,8829,9472,57817,149111
3	GO:0030323	respiratory tube development	0.0131	0.000316	9.38	1	5	83	0.0641	0.00765	187	PDPN,HS6ST1,SPARC,ITGA3,CHI3L1	1116,3675,6678,9394,10630
3	GO:0050896	response to stimulus	0.0136	0.000334	2.25	3	49	4673	0.628	0.431	17562	HPGD,BCL11A,IFITM10,NR1H3,PLPP5,IFI44L,PCLAF,TGM2,GPR34,WIPF3,FLT1,HTR2B,PDPN,WWTR1,VSIG4,SDC2,CXCL1,CXCL3,ST6GAL1,TFPI,FBP1,FCGR3A,CCL22,MMP7,DPP4,TSPAN15,CNIH3,AKAP6,SLC2A5,CXADR,DCSTAMP,MKI67,CRABP2,MARCO,HIST2H2BE,HAMP,FLRT2,MSC,HMGB3,COL6A1,AQP9,NRP1,PHLDA3,SPARC,BIRC5,ITGA3,CHI3L1,CHIT1,CD14	332,366,929,1116,1118,1291,1382,1525,1803,2203,2214,2321,2857,2919,2921,3149,3248,3357,3675,4288,4316,6367,6383,6480,6518,6678,7035,7052,8349,8685,8829,9242,9472,9768,10062,10630,10964,11326,23555,23612,23768,25937,53335,57817,81501,84513,149111,402778,644150
3	GO:0009653	anatomical structure morphogenesis	0.0149	0.00038	2.69	1	20	1244	0.256	0.115	3436	HPGD,BCL11A,TGM2,FLT1,HTR2B,PDPN,WWTR1,SDC2,HS6ST1,BHLHE41,DCSTAMP,CRABP2,FLRT2,COL6A1,NRP1,SSBP3,PHLDA3,SPARC,ITGA3,CHI3L1	1116,1291,1382,2321,3248,3357,3675,6383,6678,7052,8829,9394,10630,23612,23648,23768,25937,53335,79365,81501
3	GO:0007507	heart development	0.0158	0.000415	4.97	1	8	250	0.103	0.023	651	HTR2B,AKAP6,CXADR,HAMP,FLRT2,NRP1,SPARC,ITGA3	1525,3357,3675,6678,8829,9472,23768,57817
3	GO:0051240	positive regulation of multicellular organismal process	0.0163	0.000433	3.07	1	15	790	0.192	0.0728	2037	SCIN,FLT1,HTR2B,PDPN,WWTR1,AKAP6,DCSTAMP,CRABP2,HAMP,FLRT2,NRP1,SPARC,ITGA3,CHI3L1,CD14	929,1116,1382,2321,3357,3675,6678,8829,9472,10630,23768,25937,57817,81501,85477
3	GO:0051094	positive regulation of developmental process	0.017	0.000461	3.32	2	13	624	0.167	0.0575	1562	SCIN,FLT1,PDPN,WWTR1,AKAP6,DCSTAMP,CRABP2,HAMP,FLRT2,NRP1,SSBP3,ITGA3,CHI3L1	1116,1382,2321,3675,8829,9472,10630,23648,23768,25937,57817,81501,85477
3	GO:0051239	regulation of multicellular organismal process	0.0175	0.000482	2.53	3	22	1468	0.282	0.135	4070	BCL11A,NR1H3,SCIN,FLT1,HTR2B,PDPN,WWTR1,VSIG4,SDC2,KCNJ5,AKAP6,CXADR,DCSTAMP,CRABP2,HAMP,FLRT2,HMGB3,NRP1,SPARC,ITGA3,CHI3L1,CD14	929,1116,1382,1525,2321,3149,3357,3675,3762,6383,6678,8829,9472,10062,10630,11326,23768,25937,53335,57817,81501,85477
3	GO:0060457	negative regulation of digestive system process	0.0179	0.000503	94.2	1	2	5	0.0256	0.000461	17	NR1H3,HAMP	10062,57817
3	GO:0072530	purine-containing compound transmembrane transport	0.0179	0.000503	94.2	1	2	5	0.0256	0.000461	8	AQP9,SLC28A3	366,64078
3	GO:0030593	neutrophil chemotaxis	0.0192	0.000554	11.8	3	4	53	0.0513	0.00489	97	CXCL1,CXCL3,CCL22,CXADR	1525,2919,2921,6367
3	GO:0043277	apoptotic cell clearance	0.0194	0.000571	21.5	1	3	23	0.0385	0.00212	39	NR1H3,TGM2,MARCO	7052,8685,10062
3	GO:0048646	anatomical structure formation involved in morphogenesis	0.02	0.000592	3.61	1	11	479	0.141	0.0442	1296	TGM2,FLT1,PDPN,HS6ST1,DCSTAMP,COL6A1,NRP1,SSBP3,SPARC,ITGA3,CHI3L1	1116,1291,2321,3675,6678,7052,8829,9394,10630,23648,81501
3	GO:0060326	cell chemotaxis	0.0208	0.000621	6.32	3	6	146	0.0769	0.0135	348	FLT1,CXCL1,CXCL3,CCL22,CXADR,NRP1	1525,2321,2919,2921,6367,8829
3	GO:0034097	response to cytokine	0.0216	0.000649	3.2	3	13	647	0.167	0.0596	1210	NR1H3,CXCL1,CXCL3,TFPI,CCL22,AKAP6,DCSTAMP,HAMP,FLRT2,MSC,SPARC,CHI3L1,CD14	929,1116,2919,2921,6367,6678,7035,9242,9472,10062,23768,57817,81501
3	GO:0070374	positive regulation of ERK1 and ERK2 cascade	0.0233	0.000713	7.77	2	5	99	0.0641	0.00913	214	HTR2B,CCL22,MARCO,NRP1,CHI3L1	1116,3357,6367,8685,8829
3	GO:0055013	cardiac muscle cell development	0.0239	0.000734	19.5	1	3	25	0.0385	0.0023	77	AKAP6,CXADR,HAMP	1525,9472,57817
3	GO:0006863	purine nucleobase transport	0.0241	0.000751	70.5	1	2	6	0.0256	0.000553	8	AQP9,SLC28A3	366,64078
3	GO:0061051	positive regulation of cell growth involved in cardiac muscle cell development	0.0241	0.000751	70.5	1	2	6	0.0256	0.000553	17	AKAP6,HAMP	9472,57817
3	GO:0097529	myeloid leukocyte migration	0.0263	0.000853	7.46	3	5	103	0.0641	0.00949	218	FLT1,CXCL1,CXCL3,CCL22,CXADR	1525,2321,2919,2921,6367
3	GO:1990266	neutrophil migration	0.0271	0.000889	10.3	3	4	60	0.0513	0.00553	110	CXCL1,CXCL3,CCL22,CXADR	1525,2919,2921,6367
3	GO:0060193	positive regulation of lipase activity	0.0273	0.000924	17.9	1	3	27	0.0385	0.00249	63	NR1H3,FLT1,HTR2B	2321,3357,10062
3	GO:0032879	regulation of localization	0.0273	0.000942	2.43	2	21	1437	0.269	0.132	3527	NR1H3,TCTEX1D2,SCIN,FLT1,HTR2B,PDPN,WWTR1,EPB41L2,CXCL1,CXCL3,DPP4,KCNJ5,CNIH3,AKAP6,HAMP,FLRT2,NRP1,SPARC,KCNK13,ITGA3,CD14	929,1803,2037,2321,2919,2921,3357,3675,3762,6678,8829,9472,10062,10630,23768,25937,56659,57817,85477,149111,255758
3	GO:0042127	regulation of cell proliferation	0.029	0.00101	2.81	3	15	857	0.192	0.079	2002	HPGD,TGM2,SCIN,FLT1,HTR2B,PDPN,WWTR1,VSIG4,CXCL1,CXCL3,DPP4,NRP1,SSBP3,SPARC,BIRC5	332,1803,2321,2919,2921,3248,3357,6678,7052,8829,10630,11326,23648,25937,85477
3	GO:0048588	developmental cell growth	0.029	0.00101	7.16	1	5	107	0.0641	0.00986	223	BCL11A,AKAP6,CRABP2,HAMP,NRP1	1382,8829,9472,53335,57817
3	GO:0015851	nucleobase transport	0.0294	0.00105	56.5	1	2	7	0.0256	0.000645	10	AQP9,SLC28A3	366,64078
3	GO:0032026	response to magnesium ion	0.0294	0.00105	56.5	1	2	7	0.0256	0.000645	19	FBP1,CD14	929,2203
3	GO:0072148	epithelial cell fate commitment	0.0294	0.00105	56.5	1	2	7	0.0256	0.000645	17	PDPN,NRP1	8829,10630
3	GO:2000026	regulation of multicellular organismal development	0.03	0.00108	2.7	1	16	956	0.205	0.0881	2457	BCL11A,SCIN,FLT1,PDPN,WWTR1,SDC2,AKAP6,DCSTAMP,CRABP2,HAMP,FLRT2,HMGB3,NRP1,SPARC,ITGA3,CHI3L1	1116,1382,2321,3149,3675,6383,6678,8829,9472,10630,23768,25937,53335,57817,81501,85477
3	GO:0009888	tissue development	0.0309	0.00112	2.77	1	15	866	0.192	0.0798	2557	TGM2,SCIN,HTR2B,PDPN,WWTR1,AKAP6,CXADR,CRABP2,HAMP,MSC,COL6A1,NRP1,SSBP3,ITGA3,CHI3L1	1116,1291,1382,1525,3357,3675,7052,8829,9242,9472,10630,23648,25937,57817,85477
3	GO:0071621	granulocyte chemotaxis	0.0309	0.00113	9.64	3	4	64	0.0513	0.0059	124	CXCL1,CXCL3,CCL22,CXADR	1525,2919,2921,6367
3	GO:0055006	cardiac cell development	0.0309	0.00114	16.5	1	3	29	0.0385	0.00267	84	AKAP6,CXADR,HAMP	1525,9472,57817
3	GO:0016477	cell migration	0.0312	0.00116	2.99	3	13	689	0.167	0.0635	1787	FLT1,HTR2B,PDPN,SDC2,CXCL1,CXCL3,CCL22,DPP4,CXADR,FLRT2,NRP1,SPARC,ITGA3	1525,1803,2321,2919,2921,3357,3675,6367,6383,6678,8829,10630,23768
3	GO:0001558	regulation of cell growth	0.0318	0.0012	4.73	1	7	227	0.0897	0.0209	416	BCL11A,FBP1,AKAP6,DCSTAMP,CRABP2,HAMP,NRP1	1382,2203,8829,9472,53335,57817,81501
3	GO:0098657	import into cell	0.0321	0.00122	3.51	2	10	443	0.128	0.0408	950	NR1H3,TGM2,WIPF3,HTR2B,FCGR3A,KCNJ5,SLC2A5,MARCO,SPARC,CD14	929,2214,3357,3762,6518,6678,7052,8685,10062,644150
3	GO:0022600	digestive system process	0.0322	0.00126	15.9	1	3	30	0.0385	0.00277	105	NR1H3,SLC2A5,HAMP	6518,10062,57817
3	GO:0050900	leukocyte migration	0.0334	0.00133	4.64	3	7	231	0.0897	0.0213	581	FLT1,SDC2,CXCL1,CXCL3,CCL22,CXADR,ITGA3	1525,2321,2919,2921,3675,6367,6383
3	GO:0045471	response to ethanol	0.0337	0.00135	9.18	1	4	67	0.0513	0.00618	133	HPGD,HAMP,SPARC,CD14	929,3248,6678,57817
3	GO:0006909	phagocytosis	0.034	0.00137	5.39	1	6	170	0.0769	0.0157	352	NR1H3,TGM2,WIPF3,FCGR3A,MARCO,CD14	929,2214,7052,8685,10062,644150
3	GO:1900543	negative regulation of purine nucleotide metabolic process	0.0344	0.00139	15.3	2	3	31	0.0385	0.00286	76	FBP1,AKAP6,MARCO	2203,8685,9472
3	GO:0050793	regulation of developmental process	0.0362	0.00148	2.43	3	19	1281	0.244	0.118	3231	BCL11A,NR1H3,SCIN,FLT1,PDPN,WWTR1,SDC2,AKAP6,BHLHE41,DCSTAMP,CRABP2,HAMP,FLRT2,HMGB3,NRP1,SSBP3,SPARC,ITGA3,CHI3L1	1116,1382,2321,3149,3675,6383,6678,8829,9472,10062,10630,23648,23768,25937,53335,57817,79365,81501,85477
3	GO:0071310	cellular response to organic substance	0.0364	0.00149	2.33	3	21	1489	0.269	0.137	3358	HPGD,BCL11A,NR1H3,FLT1,CXCL1,CXCL3,TFPI,CCL22,AKAP6,SLC2A5,DCSTAMP,HAMP,FLRT2,MSC,COL6A1,AQP9,NRP1,SPARC,ITGA3,CHI3L1,CD14	366,929,1116,1291,2321,2919,2921,3248,3675,6367,6518,6678,7035,8829,9242,9472,10062,23768,53335,57817,81501
3	GO:0030595	leukocyte chemotaxis	0.0367	0.00151	6.51	3	5	117	0.0641	0.0108	258	FLT1,CXCL1,CXCL3,CCL22,CXADR	1525,2321,2919,2921,6367
3	GO:0045980	negative regulation of nucleotide metabolic process	0.0368	0.00153	14.8	2	3	32	0.0385	0.00295	77	FBP1,AKAP6,MARCO	2203,8685,9472
3	GO:0070098	chemokine-mediated signaling pathway	0.0368	0.00153	14.8	3	3	32	0.0385	0.00295	84	CXCL1,CXCL3,CCL22	2919,2921,6367
3	GO:0045595	regulation of cell differentiation	0.0371	0.0016	2.67	2	15	897	0.192	0.0827	2158	BCL11A,NR1H3,SCIN,PDPN,WWTR1,SDC2,AKAP6,BHLHE41,DCSTAMP,CRABP2,HAMP,FLRT2,HMGB3,NRP1,ITGA3	1382,3149,3675,6383,8829,9472,10062,10630,23768,25937,53335,57817,79365,81501,85477
3	GO:0010715	regulation of extracellular matrix disassembly	0.0399	0.00178	40.3	1	2	9	0.0256	0.00083	17	PDPN,DPP4	1803,10630
3	GO:0038084	vascular endothelial growth factor signaling pathway	0.0399	0.00178	40.3	1	2	9	0.0256	0.00083	36	FLT1,NRP1	2321,8829
3	GO:0060445	branching involved in salivary gland morphogenesis	0.0399	0.00178	40.3	1	2	9	0.0256	0.00083	22	TGM2,NRP1	7052,8829
3	GO:0086019	cell-cell signaling involved in cardiac conduction	0.0399	0.00178	40.3	1	2	9	0.0256	0.00083	38	KCNJ5,CXADR	1525,3762
3	GO:0097530	granulocyte migration	0.041	0.00185	8.38	3	4	73	0.0513	0.00673	142	CXCL1,CXCL3,CCL22,CXADR	1525,2919,2921,6367
3	GO:0008283	cell proliferation	0.0421	0.00192	2.47	2	17	1108	0.218	0.102	2577	HPGD,TGM2,SCIN,FLT1,HTR2B,PDPN,WWTR1,VSIG4,CXCL1,CXCL3,DPP4,BHLHE41,MKI67,NRP1,SSBP3,SPARC,BIRC5	332,1803,2321,2919,2921,3248,3357,4288,6678,7052,8829,10630,11326,23648,25937,79365,85477
3	GO:0030335	positive regulation of cell migration	0.0437	0.00204	4.29	3	7	249	0.0897	0.023	512	FLT1,PDPN,CXCL1,CXCL3,NRP1,SPARC,ITGA3	2321,2919,2921,3675,6678,8829,10630
3	GO:0051716	cellular response to stimulus	0.0456	0.00218	1.97	3	41	3924	0.526	0.362	13541	HPGD,BCL11A,NR1H3,PLPP5,PCLAF,TGM2,GPR34,WIPF3,FLT1,HTR2B,PDPN,WWTR1,SDC2,CXCL1,CXCL3,TFPI,FBP1,FCGR3A,CCL22,MMP7,TSPAN15,CNIH3,AKAP6,SLC2A5,CXADR,DCSTAMP,MKI67,CRABP2,MARCO,HAMP,FLRT2,MSC,COL6A1,AQP9,NRP1,PHLDA3,SPARC,BIRC5,ITGA3,CHI3L1,CD14	332,366,929,1116,1291,1382,1525,2203,2214,2321,2857,2919,2921,3248,3357,3675,4288,4316,6367,6383,6518,6678,7035,7052,8685,8829,9242,9472,9768,10062,10630,23555,23612,23768,25937,53335,57817,81501,84513,149111,644150
3	GO:0035640	exploration behavior	0.0459	0.00221	35.3	1	2	10	0.0256	0.000922	27	DPP4,ITGA3	1803,3675
3	GO:0061050	regulation of cell growth involved in cardiac muscle cell development	0.0459	0.00221	35.3	1	2	10	0.0256	0.000922	23	AKAP6,HAMP	9472,57817
3	GO:2000147	positive regulation of cell motility	0.0461	0.00223	4.22	3	7	253	0.0897	0.0233	537	FLT1,PDPN,CXCL1,CXCL3,NRP1,SPARC,ITGA3	2321,2919,2921,3675,6678,8829,10630
3	GO:0048870	cell motility	0.0481	0.0024	2.73	3	13	747	0.167	0.0689	1972	FLT1,HTR2B,PDPN,SDC2,CXCL1,CXCL3,CCL22,DPP4,CXADR,FLRT2,NRP1,SPARC,ITGA3	1525,1803,2321,2919,2921,3357,3675,6367,6383,6678,8829,10630,23768
3	GO:0051674	localization of cell	0.0481	0.0024	2.73	3	13	747	0.167	0.0689	1973	FLT1,HTR2B,PDPN,SDC2,CXCL1,CXCL3,CCL22,DPP4,CXADR,FLRT2,NRP1,SPARC,ITGA3	1525,1803,2321,2919,2921,3357,3675,6367,6383,6678,8829,10630,23768
3	GO:0060191	regulation of lipase activity	0.0492	0.00252	12.3	2	3	38	0.0385	0.0035	89	NR1H3,FLT1,HTR2B	2321,3357,10062
3	GO:0051272	positive regulation of cellular component movement	0.0494	0.00254	4.11	3	7	259	0.0897	0.0239	560	FLT1,PDPN,CXCL1,CXCL3,NRP1,SPARC,ITGA3	2321,2919,2921,3675,6678,8829,10630
3	GO:0071345	cellular response to cytokine stimulus	0.05	0.00258	2.97	3	11	575	0.141	0.053	1082	NR1H3,CXCL1,CXCL3,TFPI,CCL22,AKAP6,DCSTAMP,HAMP,FLRT2,MSC,CHI3L1	1116,2919,2921,6367,7035,9242,9472,10062,23768,57817,81501
3	GO:0001755	neural crest cell migration	0.0511	0.00269	31.4	1	2	11	0.0256	0.00101	41	HTR2B,NRP1	3357,8829
3	GO:0044058	regulation of digestive system process	0.0511	0.00269	31.4	1	2	11	0.0256	0.00101	41	NR1H3,HAMP	10062,57817
3	GO:0072531	pyrimidine-containing compound transmembrane transport	0.0511	0.00269	31.4	1	2	11	0.0256	0.00101	18	AQP9,SLC28A3	366,64078
3	GO:2000727	positive regulation of cardiac muscle cell differentiation	0.0511	0.00269	31.4	1	2	11	0.0256	0.00101	31	AKAP6,HAMP	9472,57817
3	GO:0070887	cellular response to chemical stimulus	0.0526	0.00282	2.14	3	23	1785	0.295	0.165	4258	HPGD,BCL11A,NR1H3,FLT1,CXCL1,CXCL3,TFPI,FBP1,CCL22,AKAP6,SLC2A5,CXADR,DCSTAMP,HAMP,FLRT2,MSC,COL6A1,AQP9,NRP1,SPARC,ITGA3,CHI3L1,CD14	366,929,1116,1291,1525,2203,2321,2919,2921,3248,3675,6367,6518,6678,7035,8829,9242,9472,10062,23768,53335,57817,81501
3	GO:0010646	regulation of cell communication	0.0532	0.00287	2.11	2	24	1899	0.308	0.175	4916	NR1H3,TGM2,FLT1,HTR2B,WWTR1,CXCL1,CXCL3,FBP1,CCL22,DPP4,CNIH3,AKAP6,CXADR,CRABP2,MARCO,HAMP,FLRT2,NRP1,PHLDA3,BACE1,BIRC5,ITGA3,CHI3L1,CD14	332,929,1116,1382,1525,1803,2203,2321,2919,2921,3357,3675,6367,7052,8685,8829,9472,10062,23612,23621,23768,25937,57817,149111
3	GO:0060284	regulation of cell development	0.0532	0.00288	3.32	2	9	416	0.115	0.0383	949	BCL11A,PDPN,SDC2,AKAP6,CRABP2,HAMP,FLRT2,NRP1,ITGA3	1382,3675,6383,8829,9472,10630,23768,53335,57817
3	GO:0006955	immune response	0.0537	0.00293	2.31	3	18	1255	0.231	0.116	3029	NR1H3,WIPF3,VSIG4,CXCL1,CXCL3,ST6GAL1,FCGR3A,CCL22,SLC2A5,CXADR,MARCO,HIST2H2BE,HAMP,HMGB3,AQP9,CHI3L1,CHIT1,CD14	366,929,1116,1118,1525,2214,2919,2921,3149,6367,6480,6518,8349,8685,10062,11326,57817,644150
3	GO:0006935	chemotaxis	0.0537	0.00295	4	3	7	266	0.0897	0.0245	796	FLT1,CXCL1,CXCL3,CCL22,CXADR,FLRT2,NRP1	1525,2321,2919,2921,6367,8829,23768
3	GO:0042330	taxis	0.0537	0.00295	4	3	7	266	0.0897	0.0245	796	FLT1,CXCL1,CXCL3,CCL22,CXADR,FLRT2,NRP1	1525,2321,2919,2921,6367,8829,23768
3	GO:0048762	mesenchymal cell differentiation	0.0557	0.00309	7.22	1	4	84	0.0513	0.00774	235	HTR2B,PDPN,WWTR1,NRP1	3357,8829,10630,25937
3	GO:0003298	physiological muscle hypertrophy	0.0565	0.00322	28.3	1	2	12	0.0256	0.00111	36	AKAP6,HAMP	9472,57817
3	GO:0003301	physiological cardiac muscle hypertrophy	0.0565	0.00322	28.3	1	2	12	0.0256	0.00111	36	AKAP6,HAMP	9472,57817
3	GO:0030803	negative regulation of cyclic nucleotide biosynthetic process	0.0565	0.00322	28.3	1	2	12	0.0256	0.00111	50	AKAP6,MARCO	8685,9472
3	GO:0030818	negative regulation of cAMP biosynthetic process	0.0565	0.00322	28.3	1	2	12	0.0256	0.00111	47	AKAP6,MARCO	8685,9472
3	GO:0061049	cell growth involved in cardiac muscle cell development	0.0565	0.00322	28.3	1	2	12	0.0256	0.00111	36	AKAP6,HAMP	9472,57817
3	GO:1905209	positive regulation of cardiocyte differentiation	0.0565	0.00322	28.3	1	2	12	0.0256	0.00111	46	AKAP6,HAMP	9472,57817
3	GO:0048639	positive regulation of developmental growth	0.0565	0.00322	7.13	1	4	85	0.0513	0.00784	182	AKAP6,CRABP2,HAMP,NRP1	1382,8829,9472,57817
3	GO:0040017	positive regulation of locomotion	0.0567	0.00327	3.92	3	7	271	0.0897	0.025	582	FLT1,PDPN,CXCL1,CXCL3,NRP1,SPARC,ITGA3	2321,2919,2921,3675,6678,8829,10630
3	GO:0003300	cardiac muscle hypertrophy	0.0573	0.00336	11	1	3	42	0.0385	0.00387	108	HTR2B,AKAP6,HAMP	3357,9472,57817
3	GO:0014897	striated muscle hypertrophy	0.0573	0.00336	11	1	3	42	0.0385	0.00387	110	HTR2B,AKAP6,HAMP	3357,9472,57817
3	GO:0023052	signaling	0.0573	0.00342	1.92	3	35	3237	0.449	0.298	11649	HPGD,BCL11A,NR1H3,PLPP5,TGM2,GPR34,WIPF3,FLT1,HTR2B,PDPN,WWTR1,SDC2,CXCL1,CXCL3,FBP1,FCGR3A,CCL22,DPP4,TSPAN15,KCNJ5,CNIH3,AKAP6,CXADR,CRABP2,MARCO,HAMP,FLRT2,NRP1,PHLDA3,SPARC,BACE1,BIRC5,ITGA3,CHI3L1,CD14	332,929,1116,1382,1525,1803,2203,2214,2321,2857,2919,2921,3248,3357,3675,3762,6367,6383,6678,7052,8685,8829,9472,10062,10630,23555,23612,23621,23768,25937,53335,57817,84513,149111,644150
3	GO:0070372	regulation of ERK1 and ERK2 cascade	0.0579	0.00352	5.31	3	5	142	0.0641	0.0131	295	HTR2B,CCL22,MARCO,NRP1,CHI3L1	1116,3357,6367,8685,8829
3	GO:0023051	regulation of signaling	0.0579	0.00352	2.07	2	24	1928	0.308	0.178	4985	NR1H3,TGM2,FLT1,HTR2B,WWTR1,CXCL1,CXCL3,FBP1,CCL22,DPP4,CNIH3,AKAP6,CXADR,CRABP2,MARCO,HAMP,FLRT2,NRP1,PHLDA3,BACE1,BIRC5,ITGA3,CHI3L1,CD14	332,929,1116,1382,1525,1803,2203,2321,2919,2921,3357,3675,6367,7052,8685,8829,9472,10062,23612,23621,23768,25937,57817,149111
3	GO:0014896	muscle hypertrophy	0.0587	0.00359	10.7	1	3	43	0.0385	0.00396	112	HTR2B,AKAP6,HAMP	3357,9472,57817
3	GO:0006022	aminoglycan metabolic process	0.0592	0.00365	6.87	1	4	88	0.0513	0.00811	227	SDC2,HS6ST1,MKI67,CHIT1	1118,4288,6383,9394
3	GO:0007154	cell communication	0.0595	0.00368	1.91	3	35	3250	0.449	0.3	11696	HPGD,BCL11A,NR1H3,PLPP5,TGM2,GPR34,WIPF3,FLT1,HTR2B,PDPN,WWTR1,SDC2,CXCL1,CXCL3,FBP1,FCGR3A,CCL22,DPP4,TSPAN15,KCNJ5,CNIH3,AKAP6,CXADR,CRABP2,MARCO,HAMP,FLRT2,NRP1,PHLDA3,SPARC,BACE1,BIRC5,ITGA3,CHI3L1,CD14	332,929,1116,1382,1525,1803,2203,2214,2321,2857,2919,2921,3248,3357,3675,3762,6367,6383,6678,7052,8685,8829,9472,10062,10630,23555,23612,23621,23768,25937,53335,57817,84513,149111,644150
3	GO:0007435	salivary gland morphogenesis	0.0603	0.00378	25.7	1	2	13	0.0256	0.0012	34	TGM2,NRP1	7052,8829
3	GO:0050892	intestinal absorption	0.0603	0.00378	25.7	1	2	13	0.0256	0.0012	40	SLC2A5,HAMP	6518,57817
3	GO:0052652	cyclic purine nucleotide metabolic process	0.0609	0.00383	10.5	1	3	44	0.0385	0.00406	212	HTR2B,AKAP6,MARCO	3357,8685,9472
3	GO:0006928	movement of cell or subcellular component	0.0623	0.00393	2.41	3	15	984	0.192	0.0907	2681	TCTEX1D2,FLT1,HTR2B,PDPN,SDC2,CXCL1,CXCL3,CCL22,DPP4,KCNJ5,CXADR,FLRT2,NRP1,SPARC,ITGA3	1525,1803,2321,2919,2921,3357,3675,3762,6367,6383,6678,8829,10630,23768,255758
3	GO:0009190	cyclic nucleotide biosynthetic process	0.0639	0.00408	10.2	1	3	45	0.0385	0.00415	213	HTR2B,AKAP6,MARCO	3357,8685,9472
3	GO:0022617	extracellular matrix disassembly	0.0639	0.00408	10.2	1	3	45	0.0385	0.00415	99	PDPN,MMP7,DPP4	1803,4316,10630
3	GO:0055007	cardiac muscle cell differentiation	0.0639	0.00408	10.2	1	3	45	0.0385	0.00415	130	AKAP6,CXADR,HAMP	1525,9472,57817
3	GO:0016049	cell growth	0.0648	0.00415	3.75	1	7	283	0.0897	0.0261	529	BCL11A,FBP1,AKAP6,DCSTAMP,CRABP2,HAMP,NRP1	1382,2203,8829,9472,53335,57817,81501
3	GO:0042391	regulation of membrane potential	0.0652	0.0042	5.09	2	5	148	0.0641	0.0136	539	KCNJ5,CNIH3,AKAP6,CXADR,KCNK13	1525,3762,9472,56659,149111
3	GO:0008284	positive regulation of cell proliferation	0.0655	0.00424	3.12	2	9	441	0.115	0.0407	1065	HPGD,TGM2,FLT1,HTR2B,WWTR1,DPP4,NRP1,SSBP3,BIRC5	332,1803,2321,3248,3357,7052,8829,23648,25937
3	GO:0030308	negative regulation of cell growth	0.0661	0.00428	6.56	1	4	92	0.0513	0.00848	164	BCL11A,FBP1,DCSTAMP,NRP1	2203,8829,53335,81501
3	GO:0048638	regulation of developmental growth	0.0664	0.00432	5.05	2	5	149	0.0641	0.0137	332	BCL11A,AKAP6,CRABP2,HAMP,NRP1	1382,8829,9472,53335,57817
3	GO:0030800	negative regulation of cyclic nucleotide metabolic process	0.0667	0.00439	23.5	1	2	14	0.0256	0.00129	54	AKAP6,MARCO	8685,9472
3	GO:0030815	negative regulation of cAMP metabolic process	0.0667	0.00439	23.5	1	2	14	0.0256	0.00129	51	AKAP6,MARCO	8685,9472
3	GO:0048286	lung alveolus development	0.0667	0.00439	23.5	1	2	14	0.0256	0.00129	37	PDPN,HS6ST1	9394,10630
3	GO:0006952	defense response	0.0668	0.00442	2.45	3	14	898	0.179	0.0828	2361	NR1H3,IFI44L,TGM2,VSIG4,CXCL1,CXCL3,CCL22,DPP4,MARCO,HIST2H2BE,HAMP,HMGB3,CHI3L1,CD14	929,1116,1803,2919,2921,3149,6367,7052,8349,8685,10062,10964,11326,57817
3	GO:0048513	animal organ development	0.0668	0.00442	2.1	2	21	1626	0.269	0.15	4572	HPGD,TGM2,SCIN,HTR2B,PDPN,WWTR1,HS6ST1,AKAP6,BHLHE41,CXADR,DCSTAMP,MKI67,HAMP,FLRT2,MSC,HMGB3,NRP1,SSBP3,SPARC,ITGA3,CHI3L1	1116,1525,3149,3248,3357,3675,4288,6678,7052,8829,9242,9394,9472,10630,23648,23768,25937,57817,79365,81501,85477
3	GO:0001508	action potential	0.0678	0.00462	9.74	1	3	47	0.0385	0.00433	186	KCNJ5,AKAP6,CXADR	1525,3762,9472
3	GO:0070371	ERK1 and ERK2 cascade	0.0688	0.0047	4.95	3	5	152	0.0641	0.014	319	HTR2B,CCL22,MARCO,NRP1,CHI3L1	1116,3357,6367,8685,8829
3	GO:0006954	inflammatory response	0.07	0.00489	3.29	3	8	369	0.103	0.034	887	NR1H3,TGM2,CXCL1,CXCL3,CCL22,HAMP,CHI3L1,CD14	929,1116,2919,2921,6367,7052,10062,57817
3	GO:0007431	salivary gland development	0.07	0.00504	21.7	1	2	15	0.0256	0.00138	39	TGM2,NRP1	7052,8829
3	GO:0010863	positive regulation of phospholipase C activity	0.07	0.00504	21.7	1	2	15	0.0256	0.00138	33	FLT1,HTR2B	2321,3357
3	GO:0030809	negative regulation of nucleotide biosynthetic process	0.07	0.00504	21.7	2	2	15	0.0256	0.00138	53	AKAP6,MARCO	8685,9472
3	GO:0055023	positive regulation of cardiac muscle tissue growth	0.07	0.00504	21.7	1	2	15	0.0256	0.00138	48	AKAP6,HAMP	9472,57817
3	GO:0071624	positive regulation of granulocyte chemotaxis	0.07	0.00504	21.7	1	2	15	0.0256	0.00138	32	CXCL1,CXCL3	2919,2921
3	GO:0090023	positive regulation of neutrophil chemotaxis	0.07	0.00504	21.7	1	2	15	0.0256	0.00138	29	CXCL1,CXCL3	2919,2921
3	GO:1900372	negative regulation of purine nucleotide biosynthetic process	0.07	0.00504	21.7	2	2	15	0.0256	0.00138	53	AKAP6,MARCO	8685,9472
3	GO:0048731	system development	0.07	0.00507	1.96	2	26	2213	0.333	0.204	6835	HPGD,BCL11A,TGM2,SCIN,FLT1,HTR2B,PDPN,WWTR1,SDC2,CXCL1,HS6ST1,AKAP6,BHLHE41,CXADR,DCSTAMP,MKI67,CRABP2,HAMP,FLRT2,MSC,HMGB3,NRP1,SSBP3,SPARC,ITGA3,CHI3L1	1116,1382,1525,2321,2919,3149,3248,3357,3675,4288,6383,6678,7052,8829,9242,9394,9472,10630,23648,23768,25937,53335,57817,79365,81501,85477
3	GO:0030307	positive regulation of cell growth	0.07	0.00517	6.2	1	4	97	0.0513	0.00894	168	AKAP6,CRABP2,HAMP,NRP1	1382,8829,9472,57817
3	GO:0060485	mesenchyme development	0.07	0.00517	6.2	1	4	97	0.0513	0.00894	313	HTR2B,PDPN,WWTR1,NRP1	3357,8829,10630,25937
3	GO:0002684	positive regulation of immune system process	0.07	0.00549	2.67	3	11	635	0.141	0.0585	1430	NR1H3,WIPF3,SCIN,VSIG4,CXCL1,CXCL3,FCGR3A,DPP4,DCSTAMP,MARCO,CD14	929,1803,2214,2919,2921,8685,10062,11326,81501,85477,644150
3	GO:0010613	positive regulation of cardiac muscle hypertrophy	0.07	0.00574	20.2	1	2	16	0.0256	0.00147	44	AKAP6,HAMP	9472,57817
3	GO:0014742	positive regulation of muscle hypertrophy	0.07	0.00574	20.2	1	2	16	0.0256	0.00147	44	AKAP6,HAMP	9472,57817
3	GO:0072606	interleukin-8 secretion	0.07	0.00574	20.2	1	2	16	0.0256	0.00147	28	CHI3L1,CD14	929,1116
3	GO:0051153	regulation of striated muscle cell differentiation	0.07	0.00581	8.93	1	3	51	0.0385	0.0047	126	AKAP6,BHLHE41,HAMP	9472,57817,79365
3	GO:0001936	regulation of endothelial cell proliferation	0.07	0.00614	8.75	1	3	52	0.0385	0.00479	124	HTR2B,NRP1,SPARC	3357,6678,8829
3	GO:0033559	unsaturated fatty acid metabolic process	0.07	0.00614	8.75	1	3	52	0.0385	0.00479	138	HPGD,PDPN,SCD	3248,6319,10630
3	GO:0071347	cellular response to interleukin-1	0.07	0.00614	8.75	3	3	52	0.0385	0.00479	95	TFPI,CCL22,CHI3L1	1116,6367,7035
3	GO:0097305	response to alcohol	0.07	0.00617	5.88	1	4	102	0.0513	0.0094	194	HPGD,HAMP,SPARC,CD14	929,3248,6678,57817
3	GO:0045597	positive regulation of cell differentiation	0.07	0.0063	2.92	2	9	469	0.115	0.0432	1072	SCIN,PDPN,WWTR1,AKAP6,DCSTAMP,CRABP2,HAMP,NRP1,ITGA3	1382,3675,8829,9472,10630,25937,57817,81501,85477
3	GO:0007186	G-protein coupled receptor signaling pathway	0.07	0.00644	3.44	3	7	307	0.0897	0.0283	2137	HPGD,TGM2,GPR34,HTR2B,CXCL1,CXCL3,CCL22	2857,2919,2921,3248,3357,6367,7052
3	GO:0051591	response to cAMP	0.07	0.00647	8.57	1	3	53	0.0385	0.00489	102	AKAP6,AQP9,SPARC	366,6678,9472
3	GO:0035924	cellular response to vascular endothelial growth factor stimulus	0.07	0.00647	18.8	2	2	17	0.0256	0.00157	54	FLT1,NRP1	2321,8829
3	GO:0060421	positive regulation of heart growth	0.07	0.00647	18.8	1	2	17	0.0256	0.00157	52	AKAP6,HAMP	9472,57817
3	GO:1900274	regulation of phospholipase C activity	0.07	0.00647	18.8	1	2	17	0.0256	0.00157	35	FLT1,HTR2B	2321,3357
3	GO:1902624	positive regulation of neutrophil migration	0.07	0.00647	18.8	1	2	17	0.0256	0.00157	32	CXCL1,CXCL3	2919,2921
3	GO:1903053	regulation of extracellular matrix organization	0.07	0.00647	18.8	1	2	17	0.0256	0.00157	41	PDPN,DPP4	1803,10630
3	GO:2000725	regulation of cardiac muscle cell differentiation	0.07	0.00647	18.8	1	2	17	0.0256	0.00157	47	AKAP6,HAMP	9472,57817
3	GO:0040011	locomotion	0.07	0.00671	2.39	3	13	843	0.167	0.0777	2384	FLT1,HTR2B,PDPN,SDC2,CXCL1,CXCL3,CCL22,DPP4,CXADR,FLRT2,NRP1,SPARC,ITGA3	1525,1803,2321,2919,2921,3357,3675,6367,6383,6678,8829,10630,23768
3	GO:0007275	multicellular organism development	0.07	0.00695	1.88	2	28	2503	0.359	0.231	7698	HPGD,BCL11A,TGM2,WIPF3,SCIN,FLT1,HTR2B,PDPN,WWTR1,SDC2,CXCL1,HS6ST1,AKAP6,BHLHE41,CXADR,DCSTAMP,MKI67,CRABP2,HAMP,FLRT2,MSC,HMGB3,COL6A1,NRP1,SSBP3,SPARC,ITGA3,CHI3L1	1116,1291,1382,1525,2321,2919,3149,3248,3357,3675,4288,6383,6678,7052,8829,9242,9394,9472,10630,23648,23768,25937,53335,57817,79365,81501,85477,644150
3	GO:0051270	regulation of cellular component movement	0.07	0.00702	2.87	3	9	477	0.115	0.044	1068	TCTEX1D2,FLT1,PDPN,CXCL1,CXCL3,FLRT2,NRP1,SPARC,ITGA3	2321,2919,2921,3675,6678,8829,10630,23768,255758
3	GO:0035051	cardiocyte differentiation	0.07	0.00717	8.24	1	3	55	0.0385	0.00507	177	AKAP6,CXADR,HAMP	1525,9472,57817
3	GO:0035272	exocrine system development	0.0702	0.00725	17.7	1	2	18	0.0256	0.00166	52	TGM2,NRP1	7052,8829
3	GO:0090022	regulation of neutrophil chemotaxis	0.0702	0.00725	17.7	1	2	18	0.0256	0.00166	34	CXCL1,CXCL3	2919,2921
3	GO:1905207	regulation of cardiocyte differentiation	0.0702	0.00725	17.7	1	2	18	0.0256	0.00166	66	AKAP6,HAMP	9472,57817
3	GO:0001944	vasculature development	0.0702	0.00726	3.36	1	7	314	0.0897	0.0289	867	HPGD,FLT1,PDPN,HS6ST1,NRP1,SPARC,CHI3L1	1116,2321,3248,6678,8829,9394,10630
3	GO:0051179	localization	0.0716	0.00749	1.79	3	38	3771	0.487	0.348	10897	NR1H3,TCTEX1D2,TGM2,WIPF3,SCIN,FLT1,HTR2B,PDPN,WWTR1,EPB41L2,SDC2,CXCL1,CXCL3,FCGR3A,CCL22,DPP4,TSPAN15,KCNJ5,CNIH3,AKAP6,NIPAL2,SLC2A5,CXADR,CRABP2,MARCO,HAMP,FLRT2,AQP9,NRP1,MREG,SPARC,KCNK13,SLC28A3,BIRC5,ITGA3,CHI3L1,CHIT1,CD14	332,366,929,1116,1118,1382,1525,1803,2037,2214,2321,2919,2921,3357,3675,3762,6367,6383,6518,6678,7052,8685,8829,9472,10062,10630,23555,23768,25937,55686,56659,57817,64078,79815,85477,149111,255758,644150
3	GO:0072358	cardiovascular system development	0.075	0.00789	3.3	1	7	319	0.0897	0.0294	875	HPGD,FLT1,PDPN,HS6ST1,NRP1,SPARC,CHI3L1	1116,2321,3248,6678,8829,9394,10630
3	GO:0071804	cellular potassium ion transport	0.075	0.00792	7.93	1	3	57	0.0385	0.00525	254	KCNJ5,AKAP6,KCNK13	3762,9472,56659
3	GO:0071805	potassium ion transmembrane transport	0.075	0.00792	7.93	1	3	57	0.0385	0.00525	254	KCNJ5,AKAP6,KCNK13	3762,9472,56659
3	GO:0055025	positive regulation of cardiac muscle tissue development	0.0756	0.00806	16.6	1	2	19	0.0256	0.00175	64	AKAP6,HAMP	9472,57817
3	GO:0070741	response to interleukin-6	0.0756	0.00806	16.6	1	2	19	0.0256	0.00175	31	HAMP,CHI3L1	1116,57817
3	GO:0086009	membrane repolarization	0.0756	0.00806	16.6	1	2	19	0.0256	0.00175	73	KCNJ5,AKAP6	3762,9472
3	GO:0034765	regulation of ion transmembrane transport	0.0767	0.00824	4.3	1	5	174	0.0641	0.016	546	KCNJ5,CNIH3,AKAP6,HAMP,KCNK13	3762,9472,56659,57817,149111
3	GO:0120035	regulation of plasma membrane bounded cell projection organization	0.0767	0.00829	3.27	2	7	322	0.0897	0.0297	645	BCL11A,TCTEX1D2,PDPN,SDC2,CRABP2,NRP1,ITGA3	1382,3675,6383,8829,10630,53335,255758
3	GO:0072330	monocarboxylic acid biosynthetic process	0.0767	0.00829	5.39	3	4	111	0.0513	0.0102	248	NR1H3,CYP27A1,SCD,CRABP2	1382,1593,6319,10062
3	GO:0030154	cell differentiation	0.0769	0.00834	1.92	2	23	1945	0.295	0.179	5513	BCL11A,NR1H3,WIPF3,SCIN,FLT1,HTR2B,PDPN,WWTR1,SDC2,HS6ST1,AKAP6,BHLHE41,CXADR,DCSTAMP,CRABP2,HAMP,FLRT2,HMGB3,COL6A1,NRP1,SSBP3,MREG,ITGA3	1291,1382,1525,2321,3149,3357,3675,6383,8829,9394,9472,10062,10630,23648,23768,25937,53335,55686,57817,79365,81501,85477,644150
3	GO:0001667	ameboidal-type cell migration	0.0776	0.00844	4.27	2	5	175	0.0641	0.0161	410	HTR2B,DPP4,NRP1,SPARC,ITGA3	1803,3357,3675,6678,8829
3	GO:0001822	kidney development	0.0785	0.00855	5.33	2	4	112	0.0513	0.0103	318	HPGD,WWTR1,NRP1,ITGA3	3248,3675,8829,25937
3	GO:0032502	developmental process	0.0785	0.00856	1.8	3	32	3032	0.41	0.279	9502	HPGD,BCL11A,NR1H3,TGM2,WIPF3,SCIN,FLT1,HTR2B,PDPN,WWTR1,SDC2,CXCL1,HS6ST1,MMP7,AKAP6,BHLHE41,CXADR,DCSTAMP,MKI67,CRABP2,HAMP,FLRT2,MSC,HMGB3,COL6A1,NRP1,SSBP3,MREG,PHLDA3,SPARC,ITGA3,CHI3L1	1116,1291,1382,1525,2321,2919,3149,3248,3357,3675,4288,4316,6383,6678,7052,8829,9242,9394,9472,10062,10630,23612,23648,23768,25937,53335,55686,57817,79365,81501,85477,644150
3	GO:0001764	neuron migration	0.0795	0.00871	7.65	1	3	59	0.0385	0.00544	148	FLRT2,NRP1,ITGA3	3675,8829,23768
3	GO:0010033	response to organic substance	0.0799	0.00881	1.94	2	22	1839	0.282	0.17	4331	HPGD,BCL11A,NR1H3,FLT1,CXCL1,CXCL3,TFPI,CCL22,AKAP6,SLC2A5,DCSTAMP,MKI67,HAMP,FLRT2,MSC,COL6A1,AQP9,NRP1,SPARC,ITGA3,CHI3L1,CD14	366,929,1116,1291,2321,2919,2921,3248,3675,4288,6367,6518,6678,7035,8829,9242,9472,10062,23768,53335,57817,81501
3	GO:0031344	regulation of cell projection organization	0.0799	0.00884	3.23	2	7	326	0.0897	0.0301	658	BCL11A,TCTEX1D2,PDPN,SDC2,CRABP2,NRP1,ITGA3	1382,3675,6383,8829,10630,53335,255758
3	GO:0034142	toll-like receptor 4 signaling pathway	0.0799	0.00892	15.7	1	2	20	0.0256	0.00184	38	NR1H3,CD14	929,10062
3	GO:1902622	regulation of neutrophil migration	0.0799	0.00892	15.7	1	2	20	0.0256	0.00184	37	CXCL1,CXCL3	2919,2921
3	GO:0071222	cellular response to lipopolysaccharide	0.0803	0.00909	5.24	2	4	114	0.0513	0.0105	180	NR1H3,TFPI,HAMP,CD14	929,7035,10062,57817
3	GO:0048583	regulation of response to stimulus	0.0803	0.00915	1.86	3	26	2312	0.333	0.213	6190	NR1H3,TGM2,WIPF3,FLT1,HTR2B,PDPN,WWTR1,VSIG4,CXCL1,CXCL3,FBP1,FCGR3A,CCL22,CNIH3,AKAP6,CXADR,CRABP2,MARCO,HAMP,FLRT2,NRP1,PHLDA3,BIRC5,ITGA3,CHI3L1,CD14	332,929,1116,1382,1525,2203,2214,2321,2919,2921,3357,3675,6367,7052,8685,8829,9472,10062,10630,11326,23612,23768,25937,57817,149111,644150
3	GO:0048869	cellular developmental process	0.0803	0.00919	1.89	2	24	2077	0.308	0.191	5780	BCL11A,NR1H3,WIPF3,SCIN,FLT1,HTR2B,PDPN,WWTR1,SDC2,HS6ST1,AKAP6,BHLHE41,CXADR,DCSTAMP,CRABP2,HAMP,FLRT2,HMGB3,COL6A1,NRP1,SSBP3,MREG,SPARC,ITGA3	1291,1382,1525,2321,3149,3357,3675,6383,6678,8829,9394,9472,10062,10630,23648,23768,25937,53335,55686,57817,79365,81501,85477,644150
3	GO:0051146	striated muscle cell differentiation	0.0816	0.00936	5.19	1	4	115	0.0513	0.0106	318	AKAP6,BHLHE41,CXADR,HAMP	1525,9472,57817,79365
3	GO:0048514	blood vessel morphogenesis	0.0819	0.00943	3.56	2	6	252	0.0769	0.0232	717	HPGD,FLT1,HS6ST1,NRP1,SPARC,CHI3L1	1116,2321,3248,6678,8829,9394
3	GO:0072001	renal system development	0.0835	0.00965	5.14	2	4	116	0.0513	0.0107	340	HPGD,WWTR1,NRP1,ITGA3	3248,3675,8829,25937
3	GO:0030334	regulation of cell migration	0.0838	0.00969	2.91	3	8	415	0.103	0.0383	892	FLT1,PDPN,CXCL1,CXCL3,FLRT2,NRP1,SPARC,ITGA3	2321,2919,2921,3675,6678,8829,10630,23768
3	GO:0010518	positive regulation of phospholipase activity	0.0845	0.00981	14.9	1	2	21	0.0256	0.00194	49	FLT1,HTR2B	2321,3357
3	GO:0045765	regulation of angiogenesis	0.0853	0.00994	5.1	2	4	117	0.0513	0.0108	307	FLT1,NRP1,SPARC,CHI3L1	1116,2321,6678,8829
3	GO:0010634	positive regulation of epithelial cell migration	0.0854	0.00998	7.26	1	3	62	0.0385	0.00572	137	NRP1,SPARC,ITGA3	3675,6678,8829
3	GO:0055002	striated muscle cell development	0.0854	0.00998	7.26	1	3	62	0.0385	0.00572	180	AKAP6,CXADR,HAMP	1525,9472,57817
3	GO:0006897	endocytosis	0.0873	0.0102	2.88	2	8	419	0.103	0.0386	869	NR1H3,TGM2,WIPF3,HTR2B,FCGR3A,MARCO,SPARC,CD14	929,2214,3357,6678,7052,8685,10062,644150
3	GO:0022604	regulation of cell morphogenesis	0.0877	0.0103	3.49	1	6	257	0.0769	0.0237	472	BCL11A,PDPN,SDC2,CRABP2,NRP1,SPARC	1382,6383,6678,8829,10630,53335
3	GO:0034762	regulation of transmembrane transport	0.0877	0.0103	4.05	1	5	184	0.0641	0.017	561	KCNJ5,CNIH3,AKAP6,HAMP,KCNK13	3762,9472,56659,57817,149111
3	GO:0001935	endothelial cell proliferation	0.088	0.0104	7.14	1	3	63	0.0385	0.00581	142	HTR2B,NRP1,SPARC	3357,6678,8829
3	GO:0009187	cyclic nucleotide metabolic process	0.088	0.0104	7.14	1	3	63	0.0385	0.00581	273	HTR2B,AKAP6,MARCO	3357,8685,9472
3	GO:1901700	response to oxygen-containing compound	0.0908	0.0109	2.24	3	13	895	0.167	0.0825	1878	HPGD,BCL11A,NR1H3,CXCL1,CXCL3,TFPI,AKAP6,SLC2A5,HAMP,COL6A1,AQP9,SPARC,CD14	366,929,1291,2919,2921,3248,6518,6678,7035,9472,10062,53335,57817
3	GO:0045834	positive regulation of lipid metabolic process	0.0908	0.0109	7.02	2	3	64	0.0385	0.0059	134	NR1H3,FLT1,HTR2B	2321,3357,10062
3	GO:0071219	cellular response to molecule of bacterial origin	0.0936	0.0115	4.88	2	4	122	0.0513	0.0112	197	NR1H3,TFPI,HAMP,CD14	929,7035,10062,57817
3	GO:0002682	regulation of immune system process	0.0939	0.0116	2.22	3	13	902	0.167	0.0831	2114	NR1H3,WIPF3,SCIN,VSIG4,CXCL1,CXCL3,FCGR3A,DPP4,CXADR,DCSTAMP,MARCO,HMGB3,CD14	929,1525,1803,2214,2919,2921,3149,8685,10062,11326,81501,85477,644150
3	GO:0046622	positive regulation of organ growth	0.0947	0.0117	13.5	1	2	23	0.0256	0.00212	63	AKAP6,HAMP	9472,57817
3	GO:0086065	cell communication involved in cardiac conduction	0.0947	0.0117	13.5	1	2	23	0.0256	0.00212	69	KCNJ5,CXADR	1525,3762
3	GO:1901342	regulation of vasculature development	0.0947	0.0121	4.8	2	4	124	0.0513	0.0114	351	FLT1,NRP1,SPARC,CHI3L1	1116,2321,6678,8829
3	GO:0045766	positive regulation of angiogenesis	0.0947	0.0123	6.69	1	3	67	0.0385	0.00618	159	FLT1,NRP1,CHI3L1	1116,2321,8829
3	GO:0009966	regulation of signal transduction	0.0947	0.0124	1.89	2	21	1780	0.269	0.164	4470	NR1H3,TGM2,FLT1,HTR2B,WWTR1,CXCL1,CXCL3,FBP1,CCL22,CNIH3,AKAP6,CRABP2,MARCO,HAMP,FLRT2,NRP1,PHLDA3,BIRC5,ITGA3,CHI3L1,CD14	332,929,1116,1382,2203,2321,2919,2921,3357,3675,6367,7052,8685,8829,9472,10062,23612,23768,25937,57817,149111
3	GO:0006692	prostanoid metabolic process	0.0947	0.0127	12.8	1	2	24	0.0256	0.00221	46	HPGD,PDPN	3248,10630
3	GO:0006693	prostaglandin metabolic process	0.0947	0.0127	12.8	1	2	24	0.0256	0.00221	46	HPGD,PDPN	3248,10630
3	GO:0055021	regulation of cardiac muscle tissue growth	0.0947	0.0127	12.8	1	2	24	0.0256	0.00221	73	AKAP6,HAMP	9472,57817
3	GO:1903727	positive regulation of phospholipid metabolic process	0.0947	0.0127	12.8	1	2	24	0.0256	0.00221	43	FLT1,HTR2B	2321,3357
3	GO:0010038	response to metal ion	0.0947	0.0133	3.79	2	5	196	0.0641	0.0181	359	FBP1,HAMP,AQP9,SPARC,CD14	366,929,2203,6678,57817
3	GO:0006813	potassium ion transport	0.0947	0.0133	6.48	1	3	69	0.0385	0.00636	348	KCNJ5,AKAP6,KCNK13	3762,9472,56659
3	GO:0055001	muscle cell development	0.0947	0.0133	6.48	1	3	69	0.0385	0.00636	198	AKAP6,CXADR,HAMP	1525,9472,57817
3	GO:0010718	positive regulation of epithelial to mesenchymal transition	0.0947	0.0138	12.3	1	2	25	0.0256	0.0023	56	PDPN,WWTR1	10630,25937
3	GO:0014032	neural crest cell development	0.0947	0.0138	12.3	1	2	25	0.0256	0.0023	65	HTR2B,NRP1	3357,8829
3	GO:0030574	collagen catabolic process	0.0947	0.0138	12.3	1	2	25	0.0256	0.0023	74	MMP7,COL6A1	1291,4316
3	GO:0098739	import across plasma membrane	0.0947	0.0138	12.3	1	2	25	0.0256	0.0023	62	KCNJ5,SLC2A5	3762,6518
3	GO:0050921	positive regulation of chemotaxis	0.0947	0.0139	6.39	3	3	70	0.0385	0.00645	150	CXCL1,CXCL3,NRP1	2919,2921,8829
3	GO:0003008	system process	0.0947	0.014	2.42	2	10	627	0.128	0.0578	2819	NR1H3,HTR2B,KCNJ5,AKAP6,SLC2A5,CXADR,HAMP,AQP9,BIRC5,ITGA3	332,366,1525,3357,3675,3762,6518,9472,10062,57817
3	GO:2000145	regulation of cell motility	0.0947	0.014	2.71	3	8	443	0.103	0.0408	967	FLT1,PDPN,CXCL1,CXCL3,FLRT2,NRP1,SPARC,ITGA3	2321,2919,2921,3675,6678,8829,10630,23768
3	GO:0045926	negative regulation of growth	0.0947	0.0142	4.57	2	4	130	0.0513	0.012	242	BCL11A,FBP1,DCSTAMP,NRP1	2203,8829,53335,81501
3	GO:0022603	regulation of anatomical structure morphogenesis	0.0947	0.0144	2.53	3	9	536	0.115	0.0494	1209	BCL11A,FLT1,PDPN,SDC2,DCSTAMP,CRABP2,NRP1,SPARC,CHI3L1	1116,1382,2321,6383,6678,8829,10630,53335,81501
3	GO:0070555	response to interleukin-1	0.0947	0.0144	6.29	3	3	71	0.0385	0.00654	123	TFPI,CCL22,CHI3L1	1116,6367,7035
3	GO:0043410	positive regulation of MAPK cascade	0.0953	0.0145	3.23	3	6	277	0.0769	0.0255	626	FLT1,HTR2B,CCL22,MARCO,NRP1,CHI3L1	1116,2321,3357,6367,8685,8829
3	GO:0048856	anatomical structure development	0.0958	0.0146	1.74	3	29	2765	0.372	0.255	8661	HPGD,BCL11A,TGM2,WIPF3,SCIN,FLT1,HTR2B,PDPN,WWTR1,SDC2,CXCL1,HS6ST1,AKAP6,BHLHE41,CXADR,DCSTAMP,MKI67,CRABP2,HAMP,FLRT2,MSC,HMGB3,COL6A1,NRP1,SSBP3,PHLDA3,SPARC,ITGA3,CHI3L1	1116,1291,1382,1525,2321,2919,3149,3248,3357,3675,4288,6383,6678,7052,8829,9242,9394,9472,10630,23612,23648,23768,25937,53335,57817,79365,81501,85477,644150
3	GO:0098655	cation transmembrane transport	0.096	0.0147	2.91	1	7	360	0.0897	0.0332	1079	HTR2B,KCNJ5,CNIH3,AKAP6,NIPAL2,HAMP,KCNK13	3357,3762,9472,56659,57817,79815,149111
3	GO:0006040	amino sugar metabolic process	0.0961	0.0148	11.8	1	2	26	0.0256	0.0024	64	ST6GAL1,CHIT1	1118,6480
3	GO:0016266	O-glycan processing	0.0961	0.0148	11.8	1	2	26	0.0256	0.0024	64	ST6GAL1,GALNT12	6480,79695
3	GO:0048844	artery morphogenesis	0.0961	0.0148	11.8	1	2	26	0.0256	0.0024	70	HPGD,NRP1	3248,8829
3	GO:0071320	cellular response to cAMP	0.0961	0.0148	11.8	1	2	26	0.0256	0.0024	53	AKAP6,AQP9	366,9472
3	GO:0071622	regulation of granulocyte chemotaxis	0.0961	0.0148	11.8	1	2	26	0.0256	0.0024	51	CXCL1,CXCL3	2919,2921
3	GO:0010631	epithelial cell migration	0.0965	0.0149	4.49	2	4	132	0.0513	0.0122	305	DPP4,NRP1,SPARC,ITGA3	1803,3675,6678,8829
3	GO:0090130	tissue migration	0.0965	0.0149	4.49	2	4	132	0.0513	0.0122	314	DPP4,NRP1,SPARC,ITGA3	1803,3675,6678,8829
3	GO:0090132	epithelium migration	0.0965	0.0149	4.49	2	4	132	0.0513	0.0122	308	DPP4,NRP1,SPARC,ITGA3	1803,3675,6678,8829
3	GO:0042221	response to chemical	0.0976	0.0152	1.78	3	25	2284	0.321	0.211	6465	HPGD,BCL11A,NR1H3,FLT1,HTR2B,CXCL1,CXCL3,TFPI,FBP1,CCL22,AKAP6,SLC2A5,CXADR,DCSTAMP,MKI67,HAMP,FLRT2,MSC,COL6A1,AQP9,NRP1,SPARC,ITGA3,CHI3L1,CD14	366,929,1116,1291,1525,2203,2321,2919,2921,3248,3357,3675,4288,6367,6518,6678,7035,8829,9242,9472,10062,23768,53335,57817,81501
3	GO:0044057	regulation of system process	0.0984	0.0153	3.66	1	5	203	0.0641	0.0187	698	NR1H3,KCNJ5,AKAP6,CXADR,HAMP	1525,3762,9472,10062,57817
3	GO:0046683	response to organophosphorus	0.0994	0.0155	6.11	1	3	73	0.0385	0.00673	138	AKAP6,AQP9,SPARC	366,6678,9472
3	GO:0034612	response to tumor necrosis factor	0.0998	0.0156	3.64	3	5	204	0.0641	0.0188	328	CCL22,DCSTAMP,HAMP,CHI3L1,CD14	929,1116,6367,57817,81501
3	GO:0010517	regulation of phospholipase activity	0.101	0.0159	11.3	1	2	27	0.0256	0.00249	58	FLT1,HTR2B	2321,3357
3	GO:0014031	mesenchymal cell development	0.101	0.0159	11.3	1	2	27	0.0256	0.00249	70	HTR2B,NRP1	3357,8829
3	GO:0014033	neural crest cell differentiation	0.101	0.0159	11.3	1	2	27	0.0256	0.00249	75	HTR2B,NRP1	3357,8829
3	GO:0060420	regulation of heart growth	0.101	0.0159	11.3	1	2	27	0.0256	0.00249	78	AKAP6,HAMP	9472,57817
3	GO:0086001	cardiac muscle cell action potential	0.101	0.0159	11.3	1	2	27	0.0256	0.00249	101	KCNJ5,CXADR	1525,3762
3	GO:1904018	positive regulation of vasculature development	0.101	0.0161	6.02	1	3	74	0.0385	0.00682	187	FLT1,NRP1,CHI3L1	1116,2321,8829
3	GO:0001655	urogenital system development	0.101	0.0161	4.39	2	4	135	0.0513	0.0124	382	HPGD,WWTR1,NRP1,ITGA3	3248,3675,8829,25937
3	GO:0032787	monocarboxylic acid metabolic process	0.103	0.0164	2.84	2	7	368	0.0897	0.0339	849	HPGD,NR1H3,CYP27A1,PDPN,FBP1,SCD,CRABP2	1382,1593,2203,3248,6319,10062,10630
3	GO:0040008	regulation of growth	0.104	0.0166	2.83	2	7	369	0.0897	0.034	699	BCL11A,FBP1,AKAP6,DCSTAMP,CRABP2,HAMP,NRP1	1382,2203,8829,9472,53335,57817,81501
3	GO:0048584	positive regulation of response to stimulus	0.105	0.0169	1.96	3	16	1267	0.205	0.117	3098	NR1H3,TGM2,WIPF3,FLT1,HTR2B,PDPN,VSIG4,CXCL1,CXCL3,FCGR3A,CCL22,AKAP6,MARCO,NRP1,CHI3L1,CD14	929,1116,2214,2321,2919,2921,3357,6367,7052,8685,8829,9472,10062,10630,11326,644150
3	GO:0044243	multicellular organismal catabolic process	0.106	0.0171	10.9	1	2	28	0.0256	0.00258	82	MMP7,COL6A1	1291,4316
3	GO:0048864	stem cell development	0.106	0.0171	10.9	1	2	28	0.0256	0.00258	69	HTR2B,NRP1	3357,8829
3	GO:0072376	protein activation cascade	0.106	0.0171	10.9	2	2	28	0.0256	0.00258	242	VSIG4,TFPI	7035,11326
3	GO:0007165	signal transduction	0.107	0.0172	1.69	3	31	3048	0.397	0.281	10698	HPGD,BCL11A,NR1H3,PLPP5,TGM2,GPR34,WIPF3,FLT1,HTR2B,PDPN,WWTR1,SDC2,CXCL1,CXCL3,FBP1,FCGR3A,CCL22,TSPAN15,CNIH3,AKAP6,CRABP2,MARCO,HAMP,FLRT2,NRP1,PHLDA3,SPARC,BIRC5,ITGA3,CHI3L1,CD14	332,929,1116,1382,2203,2214,2321,2857,2919,2921,3248,3357,3675,6367,6383,6678,7052,8685,8829,9472,10062,10630,23555,23612,23768,25937,53335,57817,84513,149111,644150
3	GO:0120039	plasma membrane bounded cell projection morphogenesis	0.107	0.0173	3.1	1	6	288	0.0769	0.0265	723	BCL11A,PDPN,SDC2,CRABP2,FLRT2,NRP1	1382,6383,8829,10630,23768,53335
3	GO:0001525	angiogenesis	0.109	0.0178	3.51	2	5	211	0.0641	0.0195	589	FLT1,HS6ST1,NRP1,SPARC,CHI3L1	1116,2321,6678,8829,9394
3	GO:0048858	cell projection morphogenesis	0.111	0.0181	3.07	1	6	291	0.0769	0.0268	726	BCL11A,PDPN,SDC2,CRABP2,FLRT2,NRP1	1382,6383,8829,10630,23768,53335
3	GO:0045927	positive regulation of growth	0.111	0.0182	4.23	2	4	140	0.0513	0.0129	270	AKAP6,CRABP2,HAMP,NRP1	1382,8829,9472,57817
3	GO:0010769	regulation of cell morphogenesis involved in differentiation	0.113	0.0186	4.19	1	4	141	0.0513	0.013	284	PDPN,SDC2,CRABP2,NRP1	1382,6383,8829,10630
3	GO:0071216	cellular response to biotic stimulus	0.113	0.0186	4.19	2	4	141	0.0513	0.013	221	NR1H3,TFPI,HAMP,CD14	929,7035,10062,57817
3	GO:0051128	regulation of cellular component organization	0.113	0.0186	1.87	1	18	1504	0.231	0.139	3010	BCL11A,NR1H3,TCTEX1D2,SCIN,PDPN,SDC2,FBP1,DPP4,AKAP6,DCSTAMP,MKI67,CRABP2,HAMP,FLRT2,NRP1,SPARC,ITGA3,CD14	929,1382,1803,2203,3675,4288,6383,6678,8829,9472,10062,10630,23768,53335,57817,81501,85477,255758
3	GO:0007166	cell surface receptor signaling pathway	0.113	0.0188	1.87	2	18	1506	0.231	0.139	4252	HPGD,NR1H3,GPR34,WIPF3,FLT1,WWTR1,SDC2,CXCL1,CXCL3,FCGR3A,CCL22,TSPAN15,CNIH3,MARCO,FLRT2,NRP1,ITGA3,CD14	929,2214,2321,2857,2919,2921,3248,3675,6367,6383,8685,8829,10062,23555,23768,25937,149111,644150
3	GO:0014074	response to purine-containing compound	0.113	0.0191	5.63	1	3	79	0.0385	0.00728	156	AKAP6,AQP9,SPARC	366,6678,9472
3	GO:0048738	cardiac muscle tissue development	0.113	0.0191	5.63	1	3	79	0.0385	0.00728	245	AKAP6,CXADR,HAMP	1525,9472,57817
3	GO:0010611	regulation of cardiac muscle hypertrophy	0.113	0.0195	10.1	1	2	30	0.0256	0.00277	75	AKAP6,HAMP	9472,57817
3	GO:0014743	regulation of muscle hypertrophy	0.113	0.0195	10.1	1	2	30	0.0256	0.00277	77	AKAP6,HAMP	9472,57817
3	GO:0051155	positive regulation of striated muscle cell differentiation	0.113	0.0195	10.1	1	2	30	0.0256	0.00277	80	AKAP6,HAMP	9472,57817
3	GO:0055024	regulation of cardiac muscle tissue development	0.113	0.0195	10.1	1	2	30	0.0256	0.00277	100	AKAP6,HAMP	9472,57817
3	GO:0001763	morphogenesis of a branching structure	0.113	0.0198	5.55	1	3	80	0.0385	0.00737	210	BCL11A,TGM2,NRP1	7052,8829,53335
3	GO:0006959	humoral immune response	0.113	0.0198	5.55	3	3	80	0.0385	0.00737	416	VSIG4,ST6GAL1,HIST2H2BE	6480,8349,11326
3	GO:0045596	negative regulation of cell differentiation	0.113	0.0201	2.99	1	6	298	0.0769	0.0275	742	BCL11A,NR1H3,WWTR1,BHLHE41,HMGB3,NRP1	3149,8829,10062,25937,53335,79365
3	GO:0006026	aminoglycan catabolic process	0.113	0.0207	9.74	2	2	31	0.0256	0.00286	75	SDC2,CHIT1	1118,6383
3	GO:0007200	phospholipase C-activating G-protein coupled receptor signaling pathway	0.113	0.0207	9.74	1	2	31	0.0256	0.00286	122	TGM2,HTR2B	3357,7052
3	GO:0045844	positive regulation of striated muscle tissue development	0.113	0.0207	9.74	1	2	31	0.0256	0.00286	93	AKAP6,HAMP	9472,57817
3	GO:0048636	positive regulation of muscle organ development	0.113	0.0207	9.74	1	2	31	0.0256	0.00286	93	AKAP6,HAMP	9472,57817
3	GO:1901863	positive regulation of muscle tissue development	0.113	0.0207	9.74	1	2	31	0.0256	0.00286	95	AKAP6,HAMP	9472,57817
3	GO:0001568	blood vessel development	0.113	0.021	2.96	1	6	301	0.0769	0.0277	821	HPGD,FLT1,HS6ST1,NRP1,SPARC,CHI3L1	1116,2321,3248,6678,8829,9394
3	GO:0048589	developmental growth	0.113	0.021	2.96	1	6	301	0.0769	0.0277	647	BCL11A,WWTR1,AKAP6,CRABP2,HAMP,NRP1	1382,8829,9472,25937,53335,57817
3	GO:0040012	regulation of locomotion	0.113	0.0216	2.49	3	8	480	0.103	0.0442	1062	FLT1,PDPN,CXCL1,CXCL3,FLRT2,NRP1,SPARC,ITGA3	2321,2919,2921,3675,6678,8829,10630,23768
3	GO:1902533	positive regulation of intracellular signal transduction	0.114	0.0217	2.35	3	9	575	0.115	0.053	1254	TGM2,FLT1,HTR2B,CCL22,AKAP6,MARCO,NRP1,CHI3L1,CD14	929,1116,2321,3357,6367,7052,8685,8829,9472
3	GO:1901568	fatty acid derivative metabolic process	0.114	0.0218	5.34	1	3	83	0.0385	0.00765	215	HPGD,PDPN,SCD	3248,6319,10630
3	GO:0030029	actin filament-based process	0.115	0.0221	2.67	1	7	391	0.0897	0.036	925	SCIN,PDPN,EPB41L2,CXCL1,KCNJ5,CXADR,NRP1	1525,2037,2919,3762,8829,10630,85477
3	GO:0030203	glycosaminoglycan metabolic process	0.117	0.0225	5.28	1	3	84	0.0385	0.00774	214	SDC2,HS6ST1,MKI67	4288,6383,9394
3	GO:0031345	negative regulation of cell projection organization	0.117	0.0225	5.28	1	3	84	0.0385	0.00774	162	BCL11A,NRP1,ITGA3	3675,8829,53335
3	GO:0034220	ion transmembrane transport	0.117	0.0226	2.47	1	8	484	0.103	0.0446	1605	HTR2B,KCNJ5,CNIH3,AKAP6,NIPAL2,HAMP,AQP9,KCNK13	366,3357,3762,9472,56659,57817,79815,149111
3	GO:0009790	embryo development	0.118	0.0231	2.46	2	8	486	0.103	0.0448	1123	FLT1,HTR2B,HS6ST1,CRABP2,COL6A1,NRP1,SSBP3,ITGA3	1291,1382,2321,3357,3675,8829,9394,23648
3	GO:0032103	positive regulation of response to external stimulus	0.119	0.0233	3.91	3	4	151	0.0513	0.0139	312	TGM2,CXCL1,CXCL3,NRP1	2919,2921,7052,8829
3	GO:0046580	negative regulation of Ras protein signal transduction	0.12	0.0233	9.11	1	2	33	0.0256	0.00304	51	FBP1,ITGA3	2203,3675
3	GO:0032990	cell part morphogenesis	0.12	0.0236	2.88	1	6	309	0.0769	0.0285	747	BCL11A,PDPN,SDC2,CRABP2,FLRT2,NRP1	1382,6383,8829,10630,23768,53335
3	GO:0010975	regulation of neuron projection development	0.12	0.0236	3.25	1	5	227	0.0641	0.0209	473	BCL11A,SDC2,CRABP2,NRP1,ITGA3	1382,3675,6383,8829,53335
3	GO:0045785	positive regulation of cell adhesion	0.12	0.0236	3.25	2	5	227	0.0641	0.0209	466	TGM2,PDPN,DPP4,NRP1,ITGA3	1803,3675,7052,8829,10630
3	GO:0001775	cell activation	0.125	0.0246	2.05	2	12	891	0.154	0.0821	1713	NR1H3,PDPN,VSIG4,CXCL1,DPP4,SLC2A5,CXADR,DCSTAMP,HMGB3,CHI3L1,CHIT1,CD14	929,1116,1118,1525,1803,2919,3149,6518,10062,10630,11326,81501
3	GO:0009311	oligosaccharide metabolic process	0.125	0.0247	8.82	1	2	34	0.0256	0.00313	65	ST6GAL1,FBP1	2203,6480
3	GO:0048640	negative regulation of developmental growth	0.125	0.0247	8.82	1	2	34	0.0256	0.00313	86	BCL11A,NRP1	8829,53335
3	GO:0055017	cardiac muscle tissue growth	0.125	0.0247	8.82	1	2	34	0.0256	0.00313	101	AKAP6,HAMP	9472,57817
3	GO:1904377	positive regulation of protein localization to cell periphery	0.125	0.0247	8.82	1	2	34	0.0256	0.00313	54	EPB41L2,ITGA3	2037,3675
3	GO:0051093	negative regulation of developmental process	0.126	0.0252	2.59	1	7	402	0.0897	0.0371	1046	BCL11A,NR1H3,WWTR1,BHLHE41,HMGB3,NRP1,SPARC	3149,6678,8829,10062,25937,53335,79365
3	GO:0001523	retinoid metabolic process	0.129	0.0261	8.55	1	2	35	0.0256	0.00323	122	SDC2,CRABP2	1382,6383
3	GO:0002548	monocyte chemotaxis	0.129	0.0261	8.55	3	2	35	0.0256	0.00323	69	FLT1,CCL22	2321,6367
3	GO:0046889	positive regulation of lipid biosynthetic process	0.129	0.0261	8.55	1	2	35	0.0256	0.00323	67	NR1H3,HTR2B	3357,10062
3	GO:0060135	maternal process involved in female pregnancy	0.129	0.0261	8.55	1	2	35	0.0256	0.00323	61	MMP7,ITGA3	3675,4316
3	GO:0051704	multi-organism process	0.129	0.0264	1.82	2	17	1448	0.218	0.133	3095	HPGD,NR1H3,IFI44L,WIPF3,CXCL1,CXCL3,TFPI,CCL22,MMP7,DPP4,CXADR,HIST2H2BE,HAMP,SPARC,ITGA3,CHIT1,CD14	929,1118,1525,1803,2919,2921,3248,3675,4316,6367,6678,7035,8349,10062,10964,57817,644150
3	GO:0051049	regulation of transport	0.129	0.0265	1.97	1	13	1007	0.167	0.0928	2403	NR1H3,TCTEX1D2,SCIN,HTR2B,WWTR1,DPP4,KCNJ5,CNIH3,AKAP6,HAMP,NRP1,KCNK13,CD14	929,1803,3357,3762,8829,9472,10062,25937,56659,57817,85477,149111,255758
3	GO:0043542	endothelial cell migration	0.129	0.0269	4.91	2	3	90	0.0385	0.0083	218	DPP4,NRP1,SPARC	1803,6678,8829
3	GO:0014706	striated muscle tissue development	0.129	0.0269	3.73	1	4	158	0.0513	0.0146	424	AKAP6,CXADR,HAMP,MSC	1525,9242,9472,57817
3	GO:0033993	response to lipid	0.129	0.027	2.38	3	8	501	0.103	0.0462	1037	HPGD,NR1H3,CXCL1,CXCL3,TFPI,HAMP,SPARC,CD14	929,2919,2921,3248,6678,7035,10062,57817
3	GO:0055085	transmembrane transport	0.13	0.0273	2.15	1	10	698	0.128	0.0643	2027	HTR2B,KCNJ5,CNIH3,AKAP6,NIPAL2,SLC2A5,HAMP,AQP9,KCNK13,SLC28A3	366,3357,3762,6518,9472,56659,57817,64078,79815,149111
3	GO:0034121	regulation of toll-like receptor signaling pathway	0.13	0.0275	8.3	1	2	36	0.0256	0.00332	66	NR1H3,CD14	929,10062
3	GO:0060840	artery development	0.13	0.0275	8.3	1	2	36	0.0256	0.00332	89	HPGD,NRP1	3248,8829
3	GO:0002695	negative regulation of leukocyte activation	0.131	0.0277	4.85	1	3	91	0.0385	0.00839	172	NR1H3,VSIG4,HMGB3	3149,10062,11326
3	GO:0098662	inorganic cation transmembrane transport	0.131	0.0285	2.75	1	6	323	0.0769	0.0298	968	HTR2B,KCNJ5,AKAP6,NIPAL2,HAMP,KCNK13	3357,3762,9472,56659,57817,79815
3	GO:0006898	receptor-mediated endocytosis	0.131	0.0286	3.65	2	4	161	0.0513	0.0148	384	HTR2B,MARCO,SPARC,CD14	929,3357,6678,8685
3	GO:0016101	diterpenoid metabolic process	0.132	0.0289	8.07	1	2	37	0.0256	0.00341	129	SDC2,CRABP2	1382,6383
3	GO:0051058	negative regulation of small GTPase mediated signal transduction	0.132	0.0289	8.07	1	2	37	0.0256	0.00341	57	FBP1,ITGA3	2203,3675
3	GO:0060419	heart growth	0.132	0.0289	8.07	1	2	37	0.0256	0.00341	107	AKAP6,HAMP	9472,57817
3	GO:1900024	regulation of substrate adhesion-dependent cell spreading	0.132	0.0289	8.07	1	2	37	0.0256	0.00341	50	PDPN,NRP1	8829,10630
3	GO:0007565	female pregnancy	0.133	0.0292	4.75	1	3	93	0.0385	0.00857	195	HPGD,MMP7,ITGA3	3248,3675,4316
3	GO:0050920	regulation of chemotaxis	0.133	0.0292	4.75	3	3	93	0.0385	0.00857	211	CXCL1,CXCL3,NRP1	2919,2921,8829
3	GO:0051147	regulation of muscle cell differentiation	0.136	0.0301	4.69	1	3	94	0.0385	0.00867	235	AKAP6,BHLHE41,HAMP	9472,57817,79365
3	GO:0045321	leukocyte activation	0.137	0.0302	2.04	2	11	813	0.141	0.0749	1507	NR1H3,VSIG4,CXCL1,DPP4,SLC2A5,CXADR,DCSTAMP,HMGB3,CHI3L1,CHIT1,CD14	929,1116,1118,1525,1803,2919,3149,6518,10062,11326,81501
3	GO:0001938	positive regulation of endothelial cell proliferation	0.137	0.0304	7.84	1	2	38	0.0256	0.0035	82	HTR2B,NRP1	3357,8829
3	GO:0070252	actin-mediated cell contraction	0.137	0.0304	7.84	1	2	38	0.0256	0.0035	128	PDPN,KCNJ5	3762,10630
3	GO:1901224	positive regulation of NIK/NF-kappaB signaling	0.137	0.0304	7.84	1	2	38	0.0256	0.0035	45	CHI3L1,CD14	929,1116
3	GO:0048518	positive regulation of biological process	0.138	0.0307	1.59	3	32	3308	0.41	0.305	9461	HPGD,BCL11A,NR1H3,TGM2,WIPF3,SCIN,FLT1,HTR2B,PDPN,WWTR1,VSIG4,EPB41L2,CXCL1,CXCL3,FCGR3A,CCL22,DPP4,AKAP6,DCSTAMP,CRABP2,MARCO,HAMP,FLRT2,AIFM2,NRP1,SSBP3,PHLDA3,SPARC,BIRC5,ITGA3,CHI3L1,CD14	332,929,1116,1382,1803,2037,2214,2321,2919,2921,3248,3357,3675,6367,6678,7052,8685,8829,9472,10062,10630,11326,23612,23648,23768,25937,53335,57817,81501,84883,85477,644150
3	GO:0060537	muscle tissue development	0.139	0.0309	3.56	1	4	165	0.0513	0.0152	446	AKAP6,CXADR,HAMP,MSC	1525,9242,9472,57817
3	GO:0071363	cellular response to growth factor stimulus	0.14	0.0312	2.69	1	6	330	0.0769	0.0304	888	HPGD,FLT1,FLRT2,NRP1,SPARC,ITGA3	2321,3248,3675,6678,8829,23768
3	GO:0006171	cAMP biosynthetic process	0.141	0.0319	7.63	1	2	39	0.0256	0.0036	165	AKAP6,MARCO	8685,9472
3	GO:0010595	positive regulation of endothelial cell migration	0.141	0.0319	7.63	1	2	39	0.0256	0.0036	89	NRP1,SPARC	6678,8829
3	GO:0030817	regulation of cAMP biosynthetic process	0.141	0.0319	7.63	1	2	39	0.0256	0.0036	149	AKAP6,MARCO	8685,9472
3	GO:1903725	regulation of phospholipid metabolic process	0.143	0.0334	7.43	2	2	40	0.0256	0.00369	70	FLT1,HTR2B	2321,3357
3	GO:1901701	cellular response to oxygen-containing compound	0.143	0.0335	2.16	2	9	621	0.115	0.0572	1235	BCL11A,NR1H3,TFPI,AKAP6,SLC2A5,HAMP,COL6A1,AQP9,CD14	366,929,1291,6518,7035,9472,10062,53335,57817
3	GO:0043269	regulation of ion transport	0.143	0.0338	2.94	1	5	250	0.0641	0.023	784	KCNJ5,CNIH3,AKAP6,HAMP,KCNK13	3762,9472,56659,57817,149111
3	GO:0003007	heart morphogenesis	0.144	0.0343	4.45	1	3	99	0.0385	0.00913	275	HTR2B,FLRT2,NRP1	3357,8829,23768
3	GO:0050866	negative regulation of cell activation	0.144	0.0343	4.45	1	3	99	0.0385	0.00913	192	NR1H3,VSIG4,HMGB3	3149,10062,11326
3	GO:0010720	positive regulation of cell development	0.145	0.0348	2.92	2	5	252	0.0641	0.0232	527	AKAP6,CRABP2,HAMP,NRP1,ITGA3	1382,3675,8829,9472,57817
3	GO:0048468	cell development	0.145	0.0349	1.93	2	12	938	0.154	0.0865	2428	BCL11A,HTR2B,PDPN,SDC2,HS6ST1,AKAP6,CXADR,CRABP2,HAMP,FLRT2,NRP1,ITGA3	1382,1525,3357,3675,6383,8829,9394,9472,10630,23768,53335,57817
3	GO:0006721	terpenoid metabolic process	0.145	0.0349	7.24	1	2	41	0.0256	0.00378	143	SDC2,CRABP2	1382,6383
3	GO:0007266	Rho protein signal transduction	0.145	0.0352	4.4	1	3	100	0.0385	0.00922	192	PDPN,NRP1,ITGA3	3675,8829,10630
3	GO:0001101	response to acid chemical	0.145	0.0352	3.41	1	4	172	0.0513	0.0159	341	BCL11A,HAMP,COL6A1,SPARC	1291,6678,53335,57817
3	GO:0070848	response to growth factor	0.146	0.0357	2.6	1	6	341	0.0769	0.0314	922	HPGD,FLT1,FLRT2,NRP1,SPARC,ITGA3	2321,3248,3675,6678,8829,23768
3	GO:0048598	embryonic morphogenesis	0.146	0.0359	2.89	1	5	254	0.0641	0.0234	664	FLT1,HTR2B,CRABP2,COL6A1,ITGA3	1291,1382,2321,3357,3675
3	GO:0010717	regulation of epithelial to mesenchymal transition	0.148	0.0365	7.06	1	2	42	0.0256	0.00387	98	PDPN,WWTR1	10630,25937
3	GO:0030802	regulation of cyclic nucleotide biosynthetic process	0.148	0.0365	7.06	1	2	42	0.0256	0.00387	172	AKAP6,MARCO	8685,9472
3	GO:0007155	cell adhesion	0.148	0.0366	2.13	3	9	631	0.115	0.0582	1868	TGM2,PDPN,VSIG4,DPP4,CXADR,FLRT2,COL6A1,NRP1,ITGA3	1291,1525,1803,3675,7052,8829,10630,11326,23768
3	GO:0043436	oxoacid metabolic process	0.15	0.0371	2.04	2	10	735	0.128	0.0678	1769	HPGD,NR1H3,CYP27A1,PDPN,ST6GAL1,FBP1,SCD,HS6ST1,MKI67,CRABP2	1382,1593,2203,3248,4288,6319,6480,9394,10062,10630
3	GO:0040007	growth	0.15	0.0371	2.23	2	8	533	0.103	0.0491	1053	BCL11A,WWTR1,FBP1,AKAP6,DCSTAMP,CRABP2,HAMP,NRP1	1382,2203,8829,9472,25937,53335,57817,81501
3	GO:0022610	biological adhesion	0.152	0.0375	2.12	3	9	634	0.115	0.0584	1880	TGM2,PDPN,VSIG4,DPP4,CXADR,FLRT2,COL6A1,NRP1,ITGA3	1291,1525,1803,3675,7052,8829,10630,11326,23768
3	GO:0010632	regulation of epithelial cell migration	0.153	0.0379	4.27	2	3	103	0.0385	0.00949	232	NRP1,SPARC,ITGA3	3675,6678,8829
3	GO:0032637	interleukin-8 production	0.153	0.0381	6.88	1	2	43	0.0256	0.00396	73	CHI3L1,CD14	929,1116
3	GO:0043502	regulation of muscle adaptation	0.153	0.0381	6.88	2	2	43	0.0256	0.00396	104	AKAP6,HAMP	9472,57817
3	GO:0071230	cellular response to amino acid stimulus	0.153	0.0381	6.88	1	2	43	0.0256	0.00396	66	BCL11A,COL6A1	1291,53335
3	GO:0044706	multi-multicellular organism process	0.155	0.0388	4.22	1	3	104	0.0385	0.00959	228	HPGD,MMP7,ITGA3	3248,3675,4316
3	GO:0071229	cellular response to acid chemical	0.155	0.0388	4.22	2	3	104	0.0385	0.00959	206	BCL11A,HAMP,COL6A1	1291,53335,57817
3	GO:0006082	organic acid metabolic process	0.155	0.0389	2.02	2	10	741	0.128	0.0683	1788	HPGD,NR1H3,CYP27A1,PDPN,ST6GAL1,FBP1,SCD,HS6ST1,MKI67,CRABP2	1382,1593,2203,3248,4288,6319,6480,9394,10062,10630
3	GO:0050767	regulation of neurogenesis	0.155	0.0389	2.54	2	6	348	0.0769	0.0321	798	BCL11A,SDC2,CRABP2,FLRT2,NRP1,ITGA3	1382,3675,6383,8829,23768,53335
3	GO:0046890	regulation of lipid biosynthetic process	0.156	0.0398	4.18	2	3	105	0.0385	0.00968	181	NR1H3,HTR2B,SCD	3357,6319,10062
3	GO:0060560	developmental growth involved in morphogenesis	0.157	0.0407	4.14	1	3	106	0.0385	0.00977	226	BCL11A,CRABP2,NRP1	1382,8829,53335
3	GO:0032963	collagen metabolic process	0.158	0.0414	6.56	1	2	45	0.0256	0.00415	140	MMP7,COL6A1	1291,4316
3	GO:0034109	homotypic cell-cell adhesion	0.158	0.0414	6.56	1	2	45	0.0256	0.00415	82	PDPN,CXADR	1525,10630
3	GO:0050772	positive regulation of axonogenesis	0.158	0.0414	6.56	1	2	45	0.0256	0.00415	78	CRABP2,NRP1	1382,8829
3	GO:0072006	nephron development	0.158	0.0414	6.56	2	2	45	0.0256	0.00415	165	WWTR1,ITGA3	3675,25937
3	GO:0014070	response to organic cyclic compound	0.16	0.043	2.16	1	8	549	0.103	0.0506	1064	HPGD,NR1H3,TFPI,AKAP6,MKI67,HAMP,AQP9,SPARC	366,3248,4288,6678,7035,9472,10062,57817
3	GO:0046620	regulation of organ growth	0.16	0.0431	6.41	1	2	46	0.0256	0.00424	108	AKAP6,HAMP	9472,57817
3	GO:0071674	mononuclear cell migration	0.16	0.0431	6.41	3	2	46	0.0256	0.00424	90	FLT1,CCL22	2321,6367
3	GO:0044255	cellular lipid metabolic process	0.16	0.0433	2.06	2	9	651	0.115	0.06	1671	HPGD,NR1H3,PLPP5,FLT1,HTR2B,PDPN,SDC2,SCD,CRABP2	1382,2321,3248,3357,6319,6383,10062,10630,84513
3	GO:0042692	muscle cell differentiation	0.16	0.0433	3.18	1	4	184	0.0513	0.017	498	AKAP6,BHLHE41,CXADR,HAMP	1525,9472,57817,79365
3	GO:0098660	inorganic ion transmembrane transport	0.161	0.0436	2.47	1	6	358	0.0769	0.033	1087	HTR2B,KCNJ5,AKAP6,NIPAL2,HAMP,KCNK13	3357,3762,9472,56659,57817,79815
3	GO:0010810	regulation of cell-substrate adhesion	0.161	0.0436	4.02	2	3	109	0.0385	0.01	202	PDPN,NRP1,ITGA3	3675,8829,10630
3	GO:0016053	organic acid biosynthetic process	0.162	0.0441	3.16	3	4	185	0.0513	0.0171	438	NR1H3,CYP27A1,SCD,CRABP2	1382,1593,6319,10062
3	GO:0046394	carboxylic acid biosynthetic process	0.162	0.0441	3.16	3	4	185	0.0513	0.0171	438	NR1H3,CYP27A1,SCD,CRABP2	1382,1593,6319,10062
3	GO:0009628	response to abiotic stimulus	0.163	0.0443	1.97	1	10	758	0.128	0.0699	1400	PCLAF,HTR2B,MMP7,DPP4,MKI67,HAMP,AQP9,SPARC,CHI3L1,CD14	366,929,1116,1803,3357,4288,4316,6678,9768,57817
3	GO:0048523	negative regulation of cellular process	0.164	0.0446	1.56	2	27	2761	0.346	0.255	6970	HPGD,BCL11A,NR1H3,SCIN,HTR2B,PDPN,WWTR1,VSIG4,CXCL1,TFPI,FBP1,DPP4,AKAP6,BHLHE41,DCSTAMP,MARCO,HAMP,FLRT2,MSC,HMGB3,FAIM,NRP1,PHLDA3,SPARC,BIRC5,ITGA3,CD14	332,929,1803,2203,2919,3149,3248,3357,3675,6678,7035,8685,8829,9242,9472,10062,10630,11326,23612,23768,25937,53335,55179,57817,79365,81501,85477
3	GO:0003012	muscle system process	0.164	0.0448	3.14	2	4	186	0.0513	0.0171	594	HTR2B,KCNJ5,AKAP6,HAMP	3357,3762,9472,57817
3	GO:0051235	maintenance of location	0.164	0.0448	3.14	1	4	186	0.0513	0.0171	363	NR1H3,SCIN,HTR2B,AKAP6	3357,9472,10062,85477
3	GO:0022612	gland morphogenesis	0.164	0.0448	6.27	1	2	47	0.0256	0.00433	121	TGM2,NRP1	7052,8829
3	GO:0030814	regulation of cAMP metabolic process	0.164	0.0448	6.27	1	2	47	0.0256	0.00433	170	AKAP6,MARCO	8685,9472
3	GO:0048661	positive regulation of smooth muscle cell proliferation	0.164	0.0448	6.27	1	2	47	0.0256	0.00433	84	HPGD,TGM2	3248,7052
3	GO:1901222	regulation of NIK/NF-kappaB signaling	0.164	0.0448	6.27	1	2	47	0.0256	0.00433	65	CHI3L1,CD14	929,1116
3	GO:0044259	multicellular organismal macromolecule metabolic process	0.166	0.0465	6.13	1	2	48	0.0256	0.00442	145	MMP7,COL6A1	1291,4316
3	GO:0045446	endothelial cell differentiation	0.166	0.0465	6.13	2	2	48	0.0256	0.00442	115	PDPN,NRP1	8829,10630
3	GO:0071356	cellular response to tumor necrosis factor	0.167	0.047	3.09	3	4	189	0.0513	0.0174	306	CCL22,DCSTAMP,HAMP,CHI3L1	1116,6367,57817,81501
3	GO:1901137	carbohydrate derivative biosynthetic process	0.168	0.0474	2.24	1	7	461	0.0897	0.0425	1129	HTR2B,SDC2,ST6GAL1,HS6ST1,AKAP6,GALNT12,MARCO	3357,6383,6480,8685,9394,9472,79695
3	GO:0048812	neuron projection morphogenesis	0.168	0.0477	2.66	1	5	275	0.0641	0.0254	706	BCL11A,SDC2,CRABP2,FLRT2,NRP1	1382,6383,8829,23768,53335
3	GO:0002690	positive regulation of leukocyte chemotaxis	0.17	0.0483	6	2	2	49	0.0256	0.00452	94	CXCL1,CXCL3	2919,2921
3	GO:0016192	vesicle-mediated transport	0.17	0.0488	1.72	2	15	1326	0.192	0.122	2583	NR1H3,TGM2,WIPF3,SCIN,HTR2B,CXCL1,FCGR3A,CNIH3,SLC2A5,MARCO,NRP1,SPARC,CHI3L1,CHIT1,CD14	929,1116,1118,2214,2919,3357,6518,6678,7052,8685,8829,10062,85477,149111,644150
3	GO:0006690	icosanoid metabolic process	0.172	0.0501	5.88	1	2	50	0.0256	0.00461	154	HPGD,PDPN	3248,10630
3	GO:0033273	response to vitamin	0.172	0.0501	5.88	1	2	50	0.0256	0.00461	94	HAMP,SPARC	6678,57817
3	GO:0061387	regulation of extent of cell growth	0.172	0.0501	5.88	1	2	50	0.0256	0.00461	96	CRABP2,NRP1	1382,8829
3	GO:0030001	metal ion transport	0.172	0.0504	2.38	1	6	371	0.0769	0.0342	1272	HTR2B,KCNJ5,AKAP6,NIPAL2,HAMP,KCNK13	3357,3762,9472,56659,57817,79815
3	GO:0007204	positive regulation of cytosolic calcium ion concentration	0.173	0.0509	3.77	1	3	116	0.0385	0.0107	356	TGM2,HTR2B,AKAP6	3357,7052,9472
3	GO:0030048	actin filament-based movement	0.175	0.0519	5.76	1	2	51	0.0256	0.0047	153	PDPN,KCNJ5	3762,10630
3	GO:0030808	regulation of nucleotide biosynthetic process	0.175	0.0519	5.76	2	2	51	0.0256	0.0047	185	AKAP6,MARCO	8685,9472
3	GO:0051149	positive regulation of muscle cell differentiation	0.175	0.0519	5.76	1	2	51	0.0256	0.0047	134	AKAP6,HAMP	9472,57817
3	GO:1900371	regulation of purine nucleotide biosynthetic process	0.175	0.0519	5.76	2	2	51	0.0256	0.0047	184	AKAP6,MARCO	8685,9472
3	GO:0019752	carboxylic acid metabolic process	0.175	0.0523	1.98	2	9	675	0.115	0.0622	1616	HPGD,NR1H3,CYP27A1,PDPN,ST6GAL1,FBP1,SCD,MKI67,CRABP2	1382,1593,2203,3248,4288,6319,6480,10062,10630
3	GO:0009306	protein secretion	0.175	0.0528	2.58	1	5	283	0.0641	0.0261	591	NR1H3,HTR2B,DPP4,CHI3L1,CD14	929,1116,1803,3357,10062
3	GO:0045664	regulation of neuron differentiation	0.175	0.0528	2.58	1	5	283	0.0641	0.0261	640	BCL11A,SDC2,CRABP2,NRP1,ITGA3	1382,3675,6383,8829,53335
3	GO:0065007	biological regulation	0.175	0.0528	1.53	2	55	6624	0.705	0.611	25016	HPGD,BCL11A,NR1H3,PLPP5,TCTEX1D2,PCLAF,TGM2,GPR34,WIPF3,SCIN,FLT1,HTR2B,PDPN,WWTR1,VSIG4,EPB41L2,SDC2,CXCL1,CXCL3,TFPI,FBP1,SCD,TDRD3,FCGR3A,CCL22,DPP4,TSPAN15,KCNJ5,CNIH3,AKAP6,SLC2A5,BHLHE41,CXADR,DCSTAMP,MKI67,CRABP2,MARCO,HAMP,FLRT2,MSC,AIFM2,HMGB3,FAIM,AQP9,NRP1,SSBP3,NCAPH,PHLDA3,SPARC,KCNK13,BACE1,BIRC5,ITGA3,CHI3L1,CD14	332,366,929,1116,1382,1525,1803,2037,2203,2214,2321,2857,2919,2921,3149,3248,3357,3675,3762,4288,6319,6367,6383,6518,6678,7035,7052,8685,8829,9242,9472,9768,10062,10630,11326,23397,23555,23612,23621,23648,23768,25937,53335,55179,56659,57817,79365,81501,81550,84513,84883,85477,149111,255758,644150
3	GO:0016358	dendrite development	0.175	0.053	3.71	1	3	118	0.0385	0.0109	232	BCL11A,SDC2,NRP1	6383,8829,53335
3	GO:0050663	cytokine secretion	0.175	0.053	3.71	2	3	118	0.0385	0.0109	225	HTR2B,CHI3L1,CD14	929,1116,3357
3	GO:0030799	regulation of cyclic nucleotide metabolic process	0.176	0.0537	5.64	1	2	52	0.0256	0.00479	199	AKAP6,MARCO	8685,9472
3	GO:0061337	cardiac conduction	0.176	0.0537	5.64	1	2	52	0.0256	0.00479	176	KCNJ5,CXADR	1525,3762
3	GO:0008015	blood circulation	0.177	0.0541	2.95	1	4	198	0.0513	0.0183	684	HTR2B,KCNJ5,SLC2A5,CXADR	1525,3357,3762,6518
3	GO:0007267	cell-cell signaling	0.177	0.0544	1.96	2	9	680	0.115	0.0627	2191	WWTR1,CCL22,DPP4,KCNJ5,CNIH3,CXADR,NRP1,BACE1,ITGA3	1525,1803,3675,3762,6367,8829,23621,25937,149111
3	GO:0016043	cellular component organization	0.178	0.0545	1.48	1	35	3851	0.449	0.355	9500	BCL11A,NR1H3,TCTEX1D2,PCLAF,TGM2,SCIN,PDPN,WWTR1,EPB41L2,SDC2,CXCL1,FBP1,TDRD3,MMP7,DPP4,CNIH3,AKAP6,DNASE2B,CXADR,DCSTAMP,MKI67,CRABP2,HIST2H2BE,HAMP,FLRT2,AIFM2,HMGB3,COL6A1,NRP1,SSBP3,NCAPH,SPARC,BIRC5,ITGA3,CD14	332,929,1291,1382,1525,1803,2037,2203,2919,3149,3675,4288,4316,6383,6678,7052,8349,8829,9472,9768,10062,10630,23397,23648,23768,25937,53335,57817,58511,81501,81550,84883,85477,149111,255758
3	GO:0051960	regulation of nervous system development	0.178	0.0554	2.32	2	6	380	0.0769	0.035	914	BCL11A,SDC2,CRABP2,FLRT2,NRP1,ITGA3	1382,3675,6383,8829,23768,53335
3	GO:0001704	formation of primary germ layer	0.178	0.0556	5.53	1	2	53	0.0256	0.00489	136	COL6A1,ITGA3	1291,3675
3	GO:0031100	animal organ regeneration	0.178	0.0556	5.53	1	2	53	0.0256	0.00489	80	MKI67,HAMP	4288,57817
3	GO:0034446	substrate adhesion-dependent cell spreading	0.178	0.0556	5.53	2	2	53	0.0256	0.00489	88	PDPN,NRP1	8829,10630
3	GO:0043500	muscle adaptation	0.178	0.0556	5.53	2	2	53	0.0256	0.00489	119	AKAP6,HAMP	9472,57817
3	GO:0046058	cAMP metabolic process	0.178	0.0556	5.53	1	2	53	0.0256	0.00489	212	AKAP6,MARCO	8685,9472
3	GO:1902531	regulation of intracellular signal transduction	0.178	0.0559	1.74	2	13	1122	0.167	0.103	2383	TGM2,FLT1,HTR2B,FBP1,CCL22,AKAP6,MARCO,FLRT2,NRP1,PHLDA3,ITGA3,CHI3L1,CD14	929,1116,2203,2321,3357,3675,6367,7052,8685,8829,9472,23612,23768
3	GO:0032101	regulation of response to external stimulus	0.178	0.0559	2.31	3	6	381	0.0769	0.0351	933	NR1H3,TGM2,PDPN,CXCL1,CXCL3,NRP1	2919,2921,7052,8829,10062,10630
3	GO:0003013	circulatory system process	0.18	0.0566	2.9	1	4	201	0.0513	0.0185	695	HTR2B,KCNJ5,SLC2A5,CXADR	1525,3357,3762,6518
3	GO:0030155	regulation of cell adhesion	0.182	0.0577	2.29	3	6	384	0.0769	0.0354	841	TGM2,PDPN,VSIG4,DPP4,NRP1,ITGA3	1803,3675,7052,8829,10630,11326
3	GO:0002790	peptide secretion	0.183	0.0581	2.51	2	5	291	0.0641	0.0268	637	NR1H3,HTR2B,DPP4,CHI3L1,CD14	929,1116,1803,3357,10062
3	GO:0061061	muscle structure development	0.183	0.0581	2.51	1	5	291	0.0641	0.0268	790	AKAP6,BHLHE41,CXADR,HAMP,MSC	1525,9242,9472,57817,79365
3	GO:0002274	myeloid leukocyte activation	0.183	0.0582	2.13	2	7	483	0.0897	0.0445	667	NR1H3,CXCL1,SLC2A5,DCSTAMP,CHI3L1,CHIT1,CD14	929,1116,1118,2919,6518,10062,81501
3	GO:0002253	activation of immune response	0.183	0.0583	2.28	3	6	385	0.0769	0.0355	820	NR1H3,WIPF3,VSIG4,FCGR3A,MARCO,CD14	929,2214,8685,10062,11326,644150
3	GO:0006810	transport	0.183	0.0586	1.49	1	29	3086	0.372	0.284	8525	NR1H3,TCTEX1D2,TGM2,WIPF3,SCIN,HTR2B,WWTR1,EPB41L2,CXCL1,FCGR3A,DPP4,KCNJ5,CNIH3,AKAP6,NIPAL2,SLC2A5,CXADR,CRABP2,MARCO,HAMP,AQP9,NRP1,MREG,SPARC,KCNK13,SLC28A3,CHI3L1,CHIT1,CD14	366,929,1116,1118,1382,1525,1803,2037,2214,2919,3357,3762,6518,6678,7052,8685,8829,9472,10062,25937,55686,56659,57817,64078,79815,85477,149111,255758,644150
3	GO:0009152	purine ribonucleotide biosynthetic process	0.183	0.0598	3.52	1	3	124	0.0385	0.0114	352	HTR2B,AKAP6,MARCO	3357,8685,9472
3	GO:0044236	multicellular organism metabolic process	0.186	0.0613	5.22	1	2	56	0.0256	0.00516	168	MMP7,COL6A1	1291,4316
3	GO:0051209	release of sequestered calcium ion into cytosol	0.186	0.0613	5.22	1	2	56	0.0256	0.00516	156	HTR2B,AKAP6	3357,9472
3	GO:0051283	negative regulation of sequestering of calcium ion	0.186	0.0613	5.22	1	2	56	0.0256	0.00516	156	HTR2B,AKAP6	3357,9472
3	GO:0051480	regulation of cytosolic calcium ion concentration	0.187	0.0621	3.46	1	3	126	0.0385	0.0116	400	TGM2,HTR2B,AKAP6	3357,7052,9472
3	GO:0003158	endothelium development	0.187	0.0632	5.12	2	2	57	0.0256	0.00525	139	PDPN,NRP1	8829,10630
3	GO:0051282	regulation of sequestering of calcium ion	0.187	0.0632	5.12	1	2	57	0.0256	0.00525	157	HTR2B,AKAP6	3357,9472
3	GO:0006164	purine nucleotide biosynthetic process	0.187	0.0633	3.43	1	3	127	0.0385	0.0117	360	HTR2B,AKAP6,MARCO	3357,8685,9472
3	GO:0000902	cell morphogenesis	0.188	0.0636	2.09	1	7	493	0.0897	0.0454	1093	BCL11A,PDPN,SDC2,CRABP2,FLRT2,NRP1,SPARC	1382,6383,6678,8829,10630,23768,53335
3	GO:0043408	regulation of MAPK cascade	0.19	0.0644	2.22	3	6	395	0.0769	0.0364	881	FLT1,HTR2B,CCL22,MARCO,NRP1,CHI3L1	1116,2321,3357,6367,8685,8829
3	GO:0046578	regulation of Ras protein signal transduction	0.19	0.0645	3.41	1	3	128	0.0385	0.0118	222	FBP1,NRP1,ITGA3	2203,3675,8829
3	GO:0006024	glycosaminoglycan biosynthetic process	0.192	0.0652	5.03	2	2	58	0.0256	0.00535	144	SDC2,HS6ST1	6383,9394
3	GO:0006720	isoprenoid metabolic process	0.192	0.0652	5.03	1	2	58	0.0256	0.00535	172	SDC2,CRABP2	1382,6383
3	GO:0010811	positive regulation of cell-substrate adhesion	0.192	0.0652	5.03	2	2	58	0.0256	0.00535	110	NRP1,ITGA3	3675,8829
3	GO:0051345	positive regulation of hydrolase activity	0.192	0.0658	2.07	2	7	497	0.0897	0.0458	810	NR1H3,FLT1,HTR2B,CCL22,AKAP6,NRP1,NCAPH	2321,3357,6367,8829,9472,10062,23397
3	GO:0032846	positive regulation of homeostatic process	0.193	0.0669	3.35	1	3	130	0.0385	0.012	245	NR1H3,AKAP6,DCSTAMP	9472,10062,81501
3	GO:1904062	regulation of cation transmembrane transport	0.193	0.0669	3.35	1	3	130	0.0385	0.012	366	CNIH3,AKAP6,HAMP	9472,57817,149111
3	GO:0006023	aminoglycan biosynthetic process	0.193	0.0671	4.94	2	2	59	0.0256	0.00544	148	SDC2,HS6ST1	6383,9394
3	GO:0045639	positive regulation of myeloid cell differentiation	0.193	0.0671	4.94	1	2	59	0.0256	0.00544	93	SCIN,DCSTAMP	81501,85477
3	GO:0051208	sequestering of calcium ion	0.193	0.0671	4.94	1	2	59	0.0256	0.00544	160	HTR2B,AKAP6	3357,9472
3	GO:2001257	regulation of cation channel activity	0.193	0.0671	4.94	1	2	59	0.0256	0.00544	180	CNIH3,AKAP6	9472,149111
3	GO:0048666	neuron development	0.194	0.0675	2.06	1	7	500	0.0897	0.0461	1229	BCL11A,SDC2,HS6ST1,CRABP2,FLRT2,NRP1,ITGA3	1382,3675,6383,8829,9394,23768,53335
3	GO:0006812	cation transport	0.196	0.0681	2.05	1	7	501	0.0897	0.0462	1714	HTR2B,KCNJ5,CNIH3,AKAP6,NIPAL2,HAMP,KCNK13	3357,3762,9472,56659,57817,79815,149111
3	GO:1900542	regulation of purine nucleotide metabolic process	0.196	0.0682	3.32	2	3	131	0.0385	0.0121	298	FBP1,AKAP6,MARCO	2203,8685,9472
3	GO:0016202	regulation of striated muscle tissue development	0.198	0.0691	4.86	1	2	60	0.0256	0.00553	161	AKAP6,HAMP	9472,57817
3	GO:0097553	calcium ion transmembrane import into cytosol	0.198	0.0691	4.86	1	2	60	0.0256	0.00553	176	HTR2B,AKAP6	3357,9472
3	GO:1901861	regulation of muscle tissue development	0.198	0.0691	4.86	1	2	60	0.0256	0.00553	164	AKAP6,HAMP	9472,57817
3	GO:1904375	regulation of protein localization to cell periphery	0.198	0.0691	4.86	1	2	60	0.0256	0.00553	89	EPB41L2,ITGA3	2037,3675
3	GO:0009968	negative regulation of signal transduction	0.198	0.0696	1.86	2	9	714	0.115	0.0658	1506	NR1H3,HTR2B,WWTR1,FBP1,FLRT2,NRP1,PHLDA3,ITGA3,CD14	929,2203,3357,3675,8829,10062,23612,23768,25937
3	GO:0000122	negative regulation of transcription from RNA polymerase II promoter	0.198	0.0698	2.04	1	7	504	0.0897	0.0465	864	BCL11A,NR1H3,WWTR1,FBP1,BHLHE41,HAMP,MSC	2203,9242,10062,25937,53335,57817,79365
3	GO:0002221	pattern recognition receptor signaling pathway	0.2	0.0706	3.27	1	3	133	0.0385	0.0123	232	NR1H3,MARCO,CD14	929,8685,10062
3	GO:0002688	regulation of leukocyte chemotaxis	0.201	0.0712	4.78	2	2	61	0.0256	0.00562	118	CXCL1,CXCL3	2919,2921
3	GO:0006493	protein O-linked glycosylation	0.201	0.0712	4.78	1	2	61	0.0256	0.00562	139	ST6GAL1,GALNT12	6480,79695
3	GO:0050789	regulation of biological process	0.201	0.0713	1.46	2	52	6282	0.667	0.579	23225	HPGD,BCL11A,NR1H3,PLPP5,TCTEX1D2,PCLAF,TGM2,GPR34,WIPF3,SCIN,FLT1,HTR2B,PDPN,WWTR1,VSIG4,EPB41L2,SDC2,CXCL1,CXCL3,TFPI,FBP1,SCD,TDRD3,FCGR3A,CCL22,DPP4,TSPAN15,KCNJ5,CNIH3,AKAP6,BHLHE41,CXADR,DCSTAMP,MKI67,CRABP2,MARCO,HAMP,FLRT2,MSC,AIFM2,HMGB3,FAIM,NRP1,SSBP3,PHLDA3,SPARC,KCNK13,BACE1,BIRC5,ITGA3,CHI3L1,CD14	332,929,1116,1382,1525,1803,2037,2203,2214,2321,2857,2919,2921,3149,3248,3357,3675,3762,4288,6319,6367,6383,6678,7035,7052,8685,8829,9242,9472,9768,10062,10630,11326,23555,23612,23621,23648,23768,25937,53335,55179,56659,57817,79365,81501,81550,84513,84883,85477,149111,255758,644150
3	GO:0046903	secretion	0.202	0.0718	1.74	2	11	939	0.141	0.0866	1893	NR1H3,SCIN,HTR2B,CXCL1,DPP4,SLC2A5,AQP9,SPARC,CHI3L1,CHIT1,CD14	366,929,1116,1118,1803,2919,3357,6518,6678,10062,85477
3	GO:0010035	response to inorganic substance	0.203	0.0729	2.34	2	5	311	0.0641	0.0287	570	FBP1,HAMP,AQP9,SPARC,CD14	366,929,2203,6678,57817
3	GO:0006140	regulation of nucleotide metabolic process	0.204	0.0732	3.22	2	3	135	0.0385	0.0124	306	FBP1,AKAP6,MARCO	2203,8685,9472
3	GO:0048634	regulation of muscle organ development	0.204	0.0732	4.7	1	2	62	0.0256	0.00572	167	AKAP6,HAMP	9472,57817
3	GO:0006629	lipid metabolic process	0.206	0.0742	1.78	2	10	833	0.128	0.0768	2268	HPGD,NR1H3,PLPP5,CYP27A1,FLT1,HTR2B,PDPN,SDC2,SCD,CRABP2	1382,1593,2321,3248,3357,6319,6383,10062,10630,84513
3	GO:0009260	ribonucleotide biosynthetic process	0.207	0.0744	3.2	1	3	136	0.0385	0.0125	369	HTR2B,AKAP6,MARCO	3357,8685,9472
3	GO:0051336	regulation of hydrolase activity	0.208	0.0751	1.83	3	9	725	0.115	0.0668	1345	NR1H3,FLT1,HTR2B,TFPI,CCL22,AKAP6,NRP1,NCAPH,BIRC5	332,2321,3357,6367,7035,8829,9472,10062,23397
3	GO:0001837	epithelial to mesenchymal transition	0.208	0.0753	4.62	1	2	63	0.0256	0.00581	160	PDPN,WWTR1	10630,25937
3	GO:0007229	integrin-mediated signaling pathway	0.208	0.0753	4.62	1	2	63	0.0256	0.00581	104	NRP1,ITGA3	3675,8829
3	GO:0035637	multicellular organismal signaling	0.208	0.0753	4.62	1	2	63	0.0256	0.00581	247	KCNJ5,CXADR	1525,3762
3	GO:0051234	establishment of localization	0.208	0.0753	1.45	1	29	3156	0.372	0.291	8704	NR1H3,TCTEX1D2,TGM2,WIPF3,SCIN,HTR2B,WWTR1,EPB41L2,CXCL1,FCGR3A,DPP4,KCNJ5,CNIH3,AKAP6,NIPAL2,SLC2A5,CXADR,CRABP2,MARCO,HAMP,AQP9,NRP1,MREG,SPARC,KCNK13,SLC28A3,CHI3L1,CHIT1,CD14	366,929,1116,1118,1382,1525,1803,2037,2214,2919,3357,3762,6518,6678,7052,8685,8829,9472,10062,25937,55686,56659,57817,64078,79815,85477,149111,255758,644150
3	GO:0006631	fatty acid metabolic process	0.208	0.0756	2.62	2	4	222	0.0513	0.0205	505	HPGD,NR1H3,PDPN,SCD	3248,6319,10062,10630
3	GO:0019216	regulation of lipid metabolic process	0.208	0.0756	2.62	2	4	222	0.0513	0.0205	416	NR1H3,FLT1,HTR2B,SCD	2321,3357,6319,10062
3	GO:0051962	positive regulation of nervous system development	0.208	0.0756	2.62	2	4	222	0.0513	0.0205	514	CRABP2,FLRT2,NRP1,ITGA3	1382,3675,8829,23768
3	GO:0046390	ribose phosphate biosynthetic process	0.209	0.077	3.15	1	3	138	0.0385	0.0127	373	HTR2B,AKAP6,MARCO	3357,8685,9472
3	GO:0072522	purine-containing compound biosynthetic process	0.209	0.077	3.15	1	3	138	0.0385	0.0127	391	HTR2B,AKAP6,MARCO	3357,8685,9472
3	GO:0031532	actin cytoskeleton reorganization	0.21	0.0773	4.54	1	2	64	0.0256	0.0059	94	CXADR,NRP1	1525,8829
3	GO:0032355	response to estradiol	0.21	0.0773	4.54	1	2	64	0.0256	0.0059	130	HPGD,TFPI	3248,7035
3	GO:0051129	negative regulation of cellular component organization	0.211	0.0784	2.11	1	6	416	0.0769	0.0383	700	BCL11A,NR1H3,SCIN,DPP4,NRP1,ITGA3	1803,3675,8829,10062,53335,85477
3	GO:0050865	regulation of cell activation	0.211	0.0785	2.29	2	5	318	0.0641	0.0293	681	NR1H3,PDPN,VSIG4,DPP4,HMGB3	1803,3149,10062,10630,11326
3	GO:0007265	Ras protein signal transduction	0.211	0.0785	2.58	1	4	225	0.0513	0.0207	376	PDPN,FBP1,NRP1,ITGA3	2203,3675,8829,10630
3	GO:0050708	regulation of protein secretion	0.211	0.0785	2.58	1	4	225	0.0513	0.0207	471	NR1H3,HTR2B,DPP4,CD14	929,1803,3357,10062
3	GO:0010976	positive regulation of neuron projection development	0.212	0.0797	3.1	1	3	140	0.0385	0.0129	256	CRABP2,NRP1,ITGA3	1382,3675,8829
3	GO:0051241	negative regulation of multicellular organismal process	0.216	0.0814	1.96	2	7	523	0.0897	0.0482	1320	BCL11A,NR1H3,VSIG4,HAMP,HMGB3,NRP1,SPARC	3149,6678,8829,10062,11326,53335,57817
3	GO:0002433	immune response-regulating cell surface receptor signaling pathway involved in phagocytosis	0.216	0.0815	4.4	1	2	66	0.0256	0.00608	132	WIPF3,FCGR3A	2214,644150
3	GO:0038096	Fc-gamma receptor signaling pathway involved in phagocytosis	0.216	0.0815	4.4	1	2	66	0.0256	0.00608	132	WIPF3,FCGR3A	2214,644150
3	GO:0043473	pigmentation	0.216	0.0815	4.4	1	2	66	0.0256	0.00608	124	MREG,SPARC	6678,55686
3	GO:0051216	cartilage development	0.216	0.0815	4.4	1	2	66	0.0256	0.00608	202	SCIN,CHI3L1	1116,85477
3	GO:0007167	enzyme linked receptor protein signaling pathway	0.216	0.0821	1.96	1	7	524	0.0897	0.0483	1430	HPGD,FLT1,WWTR1,SDC2,FLRT2,NRP1,ITGA3	2321,3248,3675,6383,8829,23768,25937
3	GO:1901135	carbohydrate derivative metabolic process	0.217	0.0835	1.73	1	10	852	0.128	0.0785	1991	HTR2B,SDC2,ST6GAL1,FBP1,HS6ST1,AKAP6,GALNT12,MKI67,MARCO,CHIT1	1118,2203,3357,4288,6383,6480,8685,9394,9472,79695
3	GO:0050678	regulation of epithelial cell proliferation	0.217	0.0837	3.04	1	3	143	0.0385	0.0132	336	HTR2B,NRP1,SPARC	3357,6678,8829
3	GO:0010977	negative regulation of neuron projection development	0.217	0.0837	4.33	1	2	67	0.0256	0.00618	137	BCL11A,NRP1	8829,53335
3	GO:0014065	phosphatidylinositol 3-kinase signaling	0.217	0.0837	4.33	1	2	67	0.0256	0.00618	135	FLT1,HTR2B	2321,3357
3	GO:0043200	response to amino acid	0.217	0.0837	4.33	1	2	67	0.0256	0.00618	113	BCL11A,COL6A1	1291,53335
3	GO:0048010	vascular endothelial growth factor receptor signaling pathway	0.217	0.0837	4.33	1	2	67	0.0256	0.00618	115	FLT1,NRP1	2321,8829
3	GO:0060402	calcium ion transport into cytosol	0.217	0.0837	4.33	1	2	67	0.0256	0.00618	197	HTR2B,AKAP6	3357,9472
3	GO:0010594	regulation of endothelial cell migration	0.221	0.0858	4.27	2	2	68	0.0256	0.00627	163	NRP1,SPARC	6678,8829
3	GO:0002791	regulation of peptide secretion	0.225	0.0878	2.48	1	4	234	0.0513	0.0216	506	NR1H3,HTR2B,DPP4,CD14	929,1803,3357,10062
3	GO:0038094	Fc-gamma receptor signaling pathway	0.225	0.088	4.2	1	2	69	0.0256	0.00636	136	WIPF3,FCGR3A	2214,644150
3	GO:0048660	regulation of smooth muscle cell proliferation	0.225	0.088	4.2	1	2	69	0.0256	0.00636	138	HPGD,TGM2	3248,7052
3	GO:0009887	animal organ morphogenesis	0.227	0.0886	2.03	1	6	430	0.0769	0.0396	1207	TGM2,HTR2B,WWTR1,BHLHE41,FLRT2,NRP1	3357,7052,8829,23768,25937,79365
3	GO:0000904	cell morphogenesis involved in differentiation	0.227	0.0886	2.2	1	5	330	0.0641	0.0304	783	PDPN,SDC2,CRABP2,FLRT2,NRP1	1382,6383,8829,10630,23768
3	GO:0010648	negative regulation of cell communication	0.227	0.089	1.76	2	9	751	0.115	0.0692	1629	NR1H3,HTR2B,WWTR1,FBP1,FLRT2,NRP1,PHLDA3,ITGA3,CD14	929,2203,3357,3675,8829,10062,23612,23768,25937
3	GO:0023057	negative regulation of signaling	0.228	0.0901	1.76	2	9	753	0.115	0.0694	1634	NR1H3,HTR2B,WWTR1,FBP1,FLRT2,NRP1,PHLDA3,ITGA3,CD14	929,2203,3357,3675,8829,10062,23612,23768,25937
3	GO:0002431	Fc receptor mediated stimulatory signaling pathway	0.228	0.0902	4.14	1	2	70	0.0256	0.00645	140	WIPF3,FCGR3A	2214,644150
3	GO:0035023	regulation of Rho protein signal transduction	0.228	0.0902	4.14	1	2	70	0.0256	0.00645	133	NRP1,ITGA3	3675,8829
3	GO:0035265	organ growth	0.228	0.0902	4.14	1	2	70	0.0256	0.00645	177	AKAP6,HAMP	9472,57817
3	GO:0045165	cell fate commitment	0.228	0.0902	4.14	2	2	70	0.0256	0.00645	278	PDPN,NRP1	8829,10630
3	GO:0032989	cellular component morphogenesis	0.23	0.092	1.9	1	7	539	0.0897	0.0497	1215	BCL11A,PDPN,SDC2,CRABP2,FLRT2,NRP1,SPARC	1382,6383,6678,8829,10630,23768,53335
3	GO:0002687	positive regulation of leukocyte migration	0.23	0.0924	4.08	3	2	71	0.0256	0.00654	132	CXCL1,CXCL3	2919,2921
3	GO:0048659	smooth muscle cell proliferation	0.23	0.0924	4.08	1	2	71	0.0256	0.00654	141	HPGD,TGM2	3248,7052
3	GO:0050715	positive regulation of cytokine secretion	0.23	0.0924	4.08	1	2	71	0.0256	0.00654	128	HTR2B,CD14	929,3357
3	GO:0045055	regulated exocytosis	0.231	0.0927	1.89	2	7	540	0.0897	0.0498	819	SCIN,CXCL1,SLC2A5,SPARC,CHI3L1,CHIT1,CD14	929,1116,1118,2919,6518,6678,85477
3	GO:0006915	apoptotic process	0.233	0.0936	1.59	1	13	1218	0.167	0.112	2742	HPGD,TGM2,SCIN,HTR2B,PDPN,DNASE2B,AIFM2,FAIM,NRP1,PHLDA3,BIRC5,CHI3L1,CD14	332,929,1116,3248,3357,7052,8829,10630,23612,55179,58511,84883,85477
3	GO:0000003	reproduction	0.234	0.0943	1.8	1	8	650	0.103	0.0599	1648	HPGD,WIPF3,HS6ST1,MMP7,CXADR,MKI67,NCAPH,ITGA3	1525,3248,3675,4288,4316,9394,23397,644150
3	GO:0022414	reproductive process	0.234	0.0943	1.8	1	8	650	0.103	0.0599	1647	HPGD,WIPF3,HS6ST1,MMP7,CXADR,MKI67,NCAPH,ITGA3	1525,3248,3675,4288,4316,9394,23397,644150
3	GO:0002683	negative regulation of immune system process	0.236	0.0953	2.4	1	4	241	0.0513	0.0222	470	NR1H3,VSIG4,HMGB3,CD14	929,3149,10062,11326
3	GO:0007178	transmembrane receptor protein serine/threonine kinase signaling pathway	0.236	0.0962	2.85	1	3	152	0.0385	0.014	493	HPGD,WWTR1,ITGA3	3248,3675,25937
3	GO:0050773	regulation of dendrite development	0.236	0.0968	3.96	1	2	73	0.0256	0.00673	143	BCL11A,SDC2	6383,53335
3	GO:0061138	morphogenesis of a branching epithelium	0.236	0.0968	3.96	1	2	73	0.0256	0.00673	197	TGM2,NRP1	7052,8829
3	GO:0065008	regulation of biological quality	0.236	0.0972	1.47	1	19	1954	0.244	0.18	5089	NR1H3,TGM2,SCIN,HTR2B,PDPN,TFPI,DPP4,KCNJ5,CNIH3,AKAP6,SLC2A5,CXADR,DCSTAMP,CRABP2,HAMP,FLRT2,AQP9,NRP1,KCNK13	366,1382,1525,1803,3357,3762,6518,7035,7052,8829,9472,10062,10630,23768,56659,57817,81501,85477,149111
3	GO:0045637	regulation of myeloid cell differentiation	0.236	0.0976	2.83	1	3	153	0.0385	0.0141	280	SCIN,DCSTAMP,HMGB3	3149,81501,85477
3	GO:0050679	positive regulation of epithelial cell proliferation	0.239	0.099	3.91	1	2	74	0.0256	0.00682	178	HTR2B,NRP1	3357,8829
